# Supplementary material for: Thermal migration towards constructing W-W dual-sites for boosted alkaline hydrogen evolution reaction
Source: Nat Commun. 2022 Feb 9;13:763. doi: 10.1038/s41467-022-28413-6 (PMC8828749; doi:10.1038/s41467-022-28413-6)
Supplement: Supplementary file 5 — Source Data [file 41467_2022_28413_MOESM5_ESM.xlsx]

## Sheet: Fig 1d
0.7	2.5
0.9	15
1.1	50
1.3	18
1.5	4
1.7	3.5
1.9	2.5
2.1	2.5
2.3	2
X (D)	Y (P)

## Sheet: Fig 1j
1.5	2
2.5	3.6
3.5	10
4.5	32
5.5	17.2
6.6	13.2
7.5	10
8.5	8
9.5	4
X (D)	Y (P)

## Sheet: Fig 2b
54	73.5879	54	66.0507	54	63.9621	54	66.4595	54	75.6334	54	62.1854	54	55.7581
53.9	62.9406	53.9	58.6764	53.9	60.9824	53.9	66.3403	53.9	71.5836	53.9	76.2676	53.9	58.4535
53.8	66.9698	53.8	58.5151	53.8	70.3204	53.8	60.1849	53.8	65.4562	53.8	63.5331	53.8	60.7033
53.7	66.684	53.7	56.7487	53.7	67.7389	53.7	74.1017	53.7	69.5254	53.7	77.326	53.7	63.2518
53.6	59.3276	53.6	55.2694	53.6	56.3871	53.6	75.3736	53.6	82.5104	53.6	61.1324	53.6	57.069
53.5	77.1289	53.5	58.4604	53.5	65.4503	53.5	59.0657	53.5	80.7533	53.5	66.5164	53.5	57.7524
53.4	82.1397	53.4	60.6155	53.4	76.2117	53.4	68.5434	53.4	79.0444	53.4	57.3139	53.4	56.1522
53.3	75.7767	53.3	59.1664	53.3	58.2605	53.3	74.5061	53.3	80.2293	53.3	57.2798	53.3	55.5147
53.2	71.8207	53.2	63.7693	53.2	59.6548	53.2	74.5901	53.2	68.7362	53.2	63.7623	53.2	58.2583
53.1	75.2537	53.1	55.6531	53.1	69.2573	53.1	71.9636	53.1	59.417	53.1	51.65	53.1	72.3165
53	68.4854	53	61.6074	53	72.036	53	76.6718	53	67.016	53	61.4005	53	65.8521
52.9	63.0645	52.9	61.277	52.9	62.7752	52.9	78.3212	52.9	66.6533	52.9	49.8017	52.9	64.2395
52.8	73.9604	52.8	49.9951	52.8	64.9525	52.8	71.5561	52.8	69.6044	52.8	69.1113	52.8	65.3879
52.7	89.0867	52.7	53.7915	52.7	53.3341	52.7	64.9234	52.7	77.829	52.7	64.6277	52.7	56.5465
52.6	63.29	52.6	60.0249	52.6	68.774	52.6	67.9656	52.6	73.0981	52.6	66.6874	52.6	58.1762
52.5	66.8423	52.5	62.3983	52.5	67.6195	52.5	73.1339	52.5	71.4122	52.5	67.9414	52.5	63.6534
52.4	78.7117	52.4	60.0218	52.4	63.8166	52.4	67.9794	52.4	71.0166	52.4	65.2386	52.4	68.3652
52.3	78.0329	52.3	48.9085	52.3	56.1177	52.3	75.8275	52.3	66.195	52.3	64.1822	52.3	68.2952
52.2	76.2925	52.2	52.7351	52.2	54.4028	52.2	74.2368	52.2	78.4472	52.2	63.6352	52.2	57.6775
52.1	58.0325	52.1	56.9849	52.1	52.4323	52.1	78.934	52.1	68.9294	52.1	65.8988	52.1	62.75
52	59.8329	52	57.7184	52	57.5772	52	71.6165	52	74.3114	52	68.3108	52	56.5178
51.9	57.133	51.9	56.4087	51.9	59.284	51.9	61.9311	51.9	77.0025	51.9	67.9499	51.9	58.2133
51.8	72.3722	51.8	51.7998	51.8	52.6617	51.8	63.1217	51.8	71.8999	51.8	66.6539	51.8	65.4462
51.7	77.5461	51.7	59.2982	51.7	58.5135	51.7	74.5844	51.7	81.6494	51.7	73.0398	51.7	53.6662
51.6	75.5227	51.6	62.4563	51.6	61.6881	51.6	67.0398	51.6	55.5984	51.6	71.862	51.6	53.251
51.5	74.6226	51.5	55.6116	51.5	57.9468	51.5	78.8744	51.5	67.2274	51.5	66.8427	51.5	51.067
51.4	79.9732	51.4	63.332	51.4	51.7835	51.4	69.7217	51.4	68.9365	51.4	61.3503	51.4	55.7736
51.3	77.5706	51.3	71.034	51.3	53.2715	51.3	61.203	51.3	63.9776	51.3	52.5706	51.3	65.9586
51.2	73.1275	51.2	65.7075	51.2	59.1999	51.2	62.2606	51.2	74.3033	51.2	75.4919	51.2	68.4041
51.1	70.8002	51.1	53.1523	51.1	66.0317	51.1	85.1661	51.1	74.188	51.1	66.4415	51.1	65.6298
51	80.5907	51	58.3055	51	67.2392	51	81.7393	51	70.6177	51	64.4028	51	60.3243
50.9	70.8017	50.9	53.3659	50.9	61.7886	50.9	71.021	50.9	69.067	50.9	63.0708	50.9	54.7399
50.8	79.2431	50.8	51.1245	50.8	69.6041	50.8	83.6285	50.8	74.3344	50.8	62.3422	50.8	62.9178
50.7	68.6251	50.7	55.0822	50.7	53.817	50.7	63.4364	50.7	65.5935	50.7	60.4648	50.7	63.7023
50.6	61.1561	50.6	49.6489	50.6	60.3488	50.6	61.3607	50.6	66.1172	50.6	78.6429	50.6	60.3254
50.5	62.2681	50.5	52.8592	50.5	64.408	50.5	61.5182	50.5	59.5009	50.5	67.5633	50.5	65.6558
50.4	62.2778	50.4	56.1053	50.4	61.548	50.4	66.6797	50.4	50.2064	50.4	59.5116	50.4	56.9839
50.3	59.0015	50.3	53.6368	50.3	62.1477	50.3	69.2712	50.3	67.5528	50.3	68.1386	50.3	63.3087
50.2	59.9807	50.2	59.2693	50.2	67.0339	50.2	59.8763	50.2	74.405	50.2	64.4586	50.2	69.6096
50.1	65.8639	50.1	62.0863	50.1	61.8396	50.1	66.8465	50.1	62.6578	50.1	67.5575	50.1	46.0196
50	69.9489	50	60.8275	50	55.5825	50	69.9582	50	49.7013	50	56.804	50	59.432
49.9	77.1557	49.9	70.3959	49.9	73.3441	49.9	66.0849	49.9	62.4484	49.9	67.7089	49.9	61.1397
49.8	63.5959	49.8	59.1101	49.8	67.6134	49.8	63.9465	49.8	70.1203	49.8	78.5552	49.8	56.5896
49.7	68.8589	49.7	61.9138	49.7	67.3862	49.7	65.1635	49.7	78.2437	49.7	66.2485	49.7	61.5647
49.6	57.5307	49.6	50.7295	49.6	63.3072	49.6	64.3178	49.6	56.3529	49.6	50.0471	49.6	53.8425
49.5	57.6396	49.5	50.2512	49.5	68.4848	49.5	67.9759	49.5	58.4308	49.5	59.2953	49.5	59.799
49.4	58.5884	49.4	47.6541	49.4	61.2695	49.4	67.438	49.4	74.2277	49.4	71.6694	49.4	54.9344
49.3	66.1856	49.3	62.2431	49.3	48.1738	49.3	58.167	49.3	76.3491	49.3	75.9052	49.3	54.0925
49.2	55.8901	49.2	62.7489	49.2	49.8159	49.2	67.9336	49.2	68.8848	49.2	62.3181	49.2	61.9164
49.1	74.2318	49.1	63.1139	49.1	60.2063	49.1	77.6614	49.1	59.8158	49.1	65.7138	49.1	60.2039
49	71.3823	49	59.458	49	58.3804	49	72.7183	49	64.5086	49	60.1944	49	57.8874
48.9	63.1029	48.9	61.9423	48.9	57.6719	48.9	66.2515	48.9	57.1418	48.9	63.7242	48.9	56.4502
48.8	62.419	48.8	70.1368	48.8	59.0023	48.8	69.1823	48.8	60.3874	48.8	64.7366	48.8	59.6956
48.7	53.9848	48.7	60.0521	48.7	65.7989	48.7	76.6995	48.7	67.0138	48.7	62.2809	48.7	69.1841
48.6	71.9915	48.6	58.2662	48.6	57.003	48.6	68.783	48.6	56.5242	48.6	70.1493	48.6	61.1191
48.5	79.5146	48.5	53.8344	48.5	53.4653	48.5	74.0963	48.5	71.8174	48.5	61.9942	48.5	54.4449
48.4	74.5346	48.4	62.5645	48.4	60.3667	48.4	72.9264	48.4	76.5248	48.4	54.3414	48.4	58.0064
48.3	73.9157	48.3	60.6642	48.3	61.332	48.3	80.3014	48.3	70.0377	48.3	72.4365	48.3	63.0993
48.2	72.2072	48.2	44.9853	48.2	53.9834	48.2	81.8515	48.2	60.2259	48.2	57.3397	48.2	50.9895
48.1	71.1409	48.1	52.0049	48.1	62.4596	48.1	62.0335	48.1	69.257	48.1	55.6874	48.1	62.613
48	66.8289	48	64.6055	48	57.92	48	69.5567	48	57.9141	48	55.2113	48	58.9069
47.9	72.1874	47.9	63.1617	47.9	59.6793	47.9	69.2065	47.9	81.3351	47.9	59.1867	47.9	56.4609
47.8	69.1641	47.8	63.5849	47.8	57.2087	47.8	67.3018	47.8	75.5889	47.8	57.3485	47.8	58.095
47.7	71.458	47.7	69.5046	47.7	55.963	47.7	66.2694	47.7	70.7279	47.7	65.7443	47.7	55.1648
47.6	69.9505	47.6	63.0764	47.6	64.605	47.6	73.0874	47.6	70.8441	47.6	56.8918	47.6	50.9654
47.5	68.4397	47.5	52.1278	47.5	60.9237	47.5	70.7849	47.5	73.1693	47.5	60.9807	47.5	66.7775
47.4	52.8121	47.4	51.725	47.4	66.4378	47.4	68.7625	47.4	63.3636	47.4	70.1612	47.4	56.6836
47.3	43.8245	47.3	63.5772	47.3	61.2456	47.3	77.0766	47.3	70.879	47.3	67.6676	47.3	59.4613
47.2	61.0785	47.2	61.9961	47.2	61.5573	47.2	63.2723	47.2	57.2506	47.2	70.4233	47.2	62.0672
47.1	63.3554	47.1	51.1826	47.1	67.834	47.1	65.6643	47.1	57.7003	47.1	64.3152	47.1	69.5121
47	60.3082	47	61.3616	47	56.8746	47	60.2362	47	64.5684	47	58.7053	47	62.8012
46.9	65.5156	46.9	63.6575	46.9	52.6034	46.9	67.126	46.9	64.64	46.9	69.0051	46.9	56.4572
46.8	69.2036	46.8	56.1075	46.8	62.6707	46.8	70.4073	46.8	78.0705	46.8	50.4774	46.8	59.3862
46.7	65.8065	46.7	51.292	46.7	63.2044	46.7	69.3776	46.7	56.2983	46.7	63.0205	46.7	64.7181
46.6	55.9708	46.6	53.5021	46.6	62.9966	46.6	60.3892	46.6	57.3544	46.6	64.6151	46.6	53.471
46.5	60.1166	46.5	54.0923	46.5	71.1663	46.5	66.7994	46.5	60.4042	46.5	67.5595	46.5	59.4493
46.4	61.31	46.4	40.9707	46.4	61.2746	46.4	75.5244	46.4	64.3092	46.4	64.5104	46.4	61.575
46.3	61.3711	46.3	55.2318	46.3	64.7957	46.3	65.7875	46.3	57.8162	46.3	56.3939	46.3	55.8545
46.2	58.5735	46.2	69.0666	46.2	52.2521	46.2	64.8026	46.2	63.6407	46.2	59.9007	46.2	53.9748
46.1	63.146	46.1	61.4323	46.1	54.3952	46.1	79.2752	46.1	64.4097	46.1	46.0226	46.1	48.7947
46	56.1589	46	61.9539	46	58.4391	46	77.2141	46	69.0615	46	57.2459	46	57.6196
45.9	61.55	45.9	57.7078	45.9	57.5841	45.9	67.9921	45.9	57.1316	45.9	60.235	45.9	66.2696
45.8	55.4221	45.8	56.0789	45.8	54.2862	45.8	60.748	45.8	68.5362	45.8	63.9925	45.8	61.7782
45.7	62.3762	45.7	54.3464	45.7	57.8886	45.7	55.9483	45.7	86.4424	45.7	57.0724	45.7	50.5467
45.6	58.1146	45.6	48.2154	45.6	59.7221	45.6	60.5483	45.6	70.7218	45.6	54.3215	45.6	55.1068
45.5	62.765	45.5	61.9702	45.5	51.4363	45.5	63.7278	45.5	58.4709	45.5	59.2237	45.5	61.1946
45.4	60.9744	45.4	52.459	45.4	56.0342	45.4	62.6867	45.4	59.42	45.4	52.1588	45.4	68.6468
45.3	55.1494	45.3	39.7498	45.3	70.7336	45.3	59.474	45.3	68.2241	45.3	60.6759	45.3	68.4474
45.2	68.3978	45.2	49.0665	45.2	63.0977	45.2	52.775	45.2	67.5804	45.2	71.0857	45.2	66.4615
45.1	58.4968	45.1	49.4123	45.1	54.9068	45.1	51.7914	45.1	72.3051	45.1	58.2331	45.1	42.2381
45	59.7403	45	54.1442	45	63.1525	45	63.4766	45	52.2848	45	62.4366	45	46.5692
44.9	60.8603	44.9	54.9061	44.9	54.8124	44.9	58.7159	44.9	68.1667	44.9	62.435	44.9	62.1083
44.8	60.7775	44.8	48.5056	44.8	55.9306	44.8	58.5235	44.8	67.8627	44.8	68.8897	44.8	54.7677
44.7	57.7051	44.7	55.176	44.7	50.4634	44.7	71.8521	44.7	57.1375	44.7	63.1866	44.7	51.8425
44.6	63.3079	44.6	50.3687	44.6	59.3792	44.6	60.5743	44.6	57.2574	44.6	61.851	44.6	44.0431
44.5	56.6955	44.5	56.1529	44.5	55.8014	44.5	63.044	44.5	71.3472	44.5	54.1433	44.5	51.1329
44.4	54.4576	44.4	60.2247	44.4	53.67	44.4	59.455	44.4	68.7521	44.4	52.1934	44.4	59.2864
44.3	53.6969	44.3	48.0692	44.3	54.4578	44.3	56.679	44.3	58.5561	44.3	58.9496	44.3	55.8049
44.2	66.5152	44.2	52.7117	44.2	50.717	44.2	65.9785	44.2	59.188	44.2	53.735	44.2	56.5794
44.1	57.1351	44.1	47.3741	44.1	51.4923	44.1	68.1322	44.1	70.1834	44.1	56.0368	44.1	52.9641
44	61.0347	44	57.2772	44	50.3808	44	61.6516	44	75.975	44	60.1378	44	67.195
43.9	57.4215	43.9	43.2203	43.9	63.4385	43.9	62.5563	43.9	75.1513	43.9	49.5516	43.9	49.751
43.8	51.3096	43.8	40.6606	43.8	58.3328	43.8	69.6641	43.8	68.0393	43.8	54.2074	43.8	46.5853
43.7	66.1455	43.7	51.6327	43.7	60.233	43.7	67.5678	43.7	64.9425	43.7	61.8768	43.7	40.5351
43.6	60.0867	43.6	54.4873	43.6	56.2887	43.6	58.8063	43.6	67.7942	43.6	45.0105	43.6	61.3234
43.5	58.0242	43.5	55.0985	43.5	51.1489	43.5	59.5623	43.5	61.5271	43.5	46.6718	43.5	48.8163
43.4	61.147	43.4	61.518	43.4	49.9613	43.4	53.8238	43.4	63.9707	43.4	45.9902	43.4	47.274
43.3	58.029	43.3	51.1556	43.3	56.4295	43.3	59.3397	43.3	58.3247	43.3	51.7414	43.3	54.7212
43.2	48.6711	43.2	50.8607	43.2	60.4487	43.2	63.8638	43.2	67.0702	43.2	50.4595	43.2	50.9488
43.1	56.9852	43.1	52.3165	43.1	55.1179	43.1	58.3051	43.1	58.0099	43.1	59.5785	43.1	46.3559
43	72.791	43	44.8365	43	48.4291	43	54.8436	43	67.6038	43	67.4336	43	47.8481
42.9	58.2581	42.9	50.1168	42.9	43.5591	42.9	51.9905	42.9	64.0407	42.9	62.7038	42.9	45.99
42.8	67.0511	42.8	51.1415	42.8	52.1172	42.8	57.8065	42.8	52.6537	42.8	65.0428	42.8	53.3475
42.7	56.9637	42.7	51.8498	42.7	51.2809	42.7	62.499	42.7	56.4572	42.7	75.0871	42.7	51.5849
42.6	48.1612	42.6	51.7165	42.6	56.4147	42.6	69.1244	42.6	64.8222	42.6	54.8144	42.6	51.5657
42.5	58.3904	42.5	57.6747	42.5	60.1557	42.5	77.161	42.5	68.5473	42.5	46.1231	42.5	51.6715
42.4	56.3863	42.4	49.1287	42.4	54.3191	42.4	66.0467	42.4	47.567	42.4	65.0975	42.4	60.5277
42.3	67.546	42.3	55.5828	42.3	58.0175	42.3	59.0048	42.3	53.7411	42.3	50.0073	42.3	57.6717
42.2	60.9845	42.2	55.8191	42.2	58.8822	42.2	58.0275	42.2	57.7687	42.2	43.2249	42.2	42.7313
42.1	51.5941	42.1	45.9551	42.1	55.652	42.1	56.8487	42.1	56.8351	42.1	54.1836	42.1	48.9109
42	61.9682	42	40.3338	42	54.8295	42	77.212	42	58.6813	42	65.7653	42	53.6272
41.9	59.7834	41.9	49.3433	41.9	61.0441	41.9	61.456	41.9	70.1945	41.9	57.1288	41.9	46.9024
41.8	60.0092	41.8	45.4466	41.8	54.847	41.8	56.9225	41.8	58.389	41.8	51.6075	41.8	48.1162
41.7	59.8683	41.7	40.6644	41.7	71.2562	41.7	69.2783	41.7	76.5068	41.7	48.0234	41.7	46.3958
41.6	68.0659	41.6	53.0128	41.6	69.4826	41.6	78.4346	41.6	62.3461	41.6	60.283	41.6	53.9489
41.5	69.2022	41.5	62.7668	41.5	51.3434	41.5	76.5057	41.5	55.8549	41.5	59.3308	41.5	47.3009
41.4	58.5853	41.4	53.85	41.4	55.7691	41.4	60.9553	41.4	62.4321	41.4	58.0388	41.4	51.415
41.3	54.3409	41.3	55.1515	41.3	57.6755	41.3	68.3346	41.3	67.6287	41.3	52.8206	41.3	51.5633
41.2	64.1783	41.2	52.496	41.2	52.1868	41.2	66.373	41.2	65.2978	41.2	61.1001	41.2	63.2185
41.1	57.3062	41.1	50.1751	41.1	55.1551	41.1	58.1061	41.1	58.7341	41.1	55.3062	41.1	57.5156
41	66.4067	41	53.0258	41	55.4327	41	65.4641	41	50.6452	41	48.268	41	52.2932
40.9	50.1587	40.9	52.2091	40.9	57.5424	40.9	68.9349	40.9	52.6735	40.9	60.0515	40.9	56.7972
40.8	61.1988	40.8	50.9978	40.8	70.3255	40.8	67.0487	40.8	57.0801	40.8	57.295	40.8	50.8549
40.7	69.4132	40.7	56.0209	40.7	50.5066	40.7	61.5062	40.7	63.6732	40.7	56.6208	40.7	55.459
40.6	70.5905	40.6	48.7221	40.6	56.1552	40.6	69.2834	40.6	57.8107	40.6	52.0134	40.6	62.3953
40.5	60.931	40.5	51.2602	40.5	53.5078	40.5	56.544	40.5	60.4612	40.5	52.4082	40.5	54.8766
40.4	58.5932	40.4	44.2469	40.4	49.7747	40.4	52.7986	40.4	58.9222	40.4	48.1296	40.4	52.5893
40.3	66.2722	40.3	52.583	40.3	53.846	40.3	51.9026	40.3	56.7564	40.3	56.2197	40.3	49.9215
40.2	55.1808	40.2	48.5753	40.2	58.1024	40.2	55.5698	40.2	60.102	40.2	61.7679	40.2	55.6246
40.1	67.9306	40.1	58.7394	40.1	64.566	40.1	64.1729	40.1	60.2512	40.1	63.856	40.1	54.5672
40	63.6714	40	53.2602	40	55.9683	40	69.7839	40	81.2323	40	45.4122	40	52.9442
39.9	59.0901	39.9	46.5588	39.9	65.2871	39.9	75.4477	39.9	56.1462	39.9	47.9987	39.9	55.2524
39.8	68.7363	39.8	52.7584	39.8	67.5399	39.8	70.2402	39.8	55.2392	39.8	60.1465	39.8	49.1853
39.7	66.4756	39.7	66.78	39.7	52.686	39.7	59.5776	39.7	57.7895	39.7	59.0267	39.7	52.2859
39.6	61.8193	39.6	57.3874	39.6	54.5225	39.6	61.2011	39.6	58.2088	39.6	45.0814	39.6	56.9288
39.5	61.8491	39.5	50.5895	39.5	74.2298	39.5	66.7993	39.5	53.6864	39.5	54.6073	39.5	51.0713
39.4	73.106	39.4	53.7014	39.4	59.0647	39.4	66.7721	39.4	60.9002	39.4	57.0161	39.4	52.2617
39.3	80.1346	39.3	52.1443	39.3	54.652	39.3	74.75	39.3	54.4992	39.3	50.0019	39.3	42.9552
39.2	63.1164	39.2	70.1362	39.2	63.3047	39.2	76.1316	39.2	68.0603	39.2	57.6352	39.2	54.7415
39.1	76.9979	39.1	62.6149	39.1	75.4438	39.1	62.9767	39.1	66.0769	39.1	57.226	39.1	66.6166
39	73.0259	39	58.1582	39	73.8604	39	65.8604	39	68.382	39	54.7044	39	58.5275
38.9	65.3965	38.9	67.9326	38.9	57.3604	38.9	67.9643	38.9	62.6553	38.9	54.1241	38.9	52.7882
38.8	80.5829	38.8	68.8405	38.8	63.8344	38.8	73.5833	38.8	59.3827	38.8	65.2352	38.8	56.6563
38.7	89.5341	38.7	61.6557	38.7	75.5639	38.7	67.1875	38.7	55.8723	38.7	60.2673	38.7	56.0429
38.6	85.1159	38.6	70.2294	38.6	78.4627	38.6	61.1601	38.6	67.2776	38.6	62.3535	38.6	51.5363
38.5	91.3081	38.5	57.9614	38.5	73.4262	38.5	72.8616	38.5	71.1363	38.5	64.141	38.5	59.7656
38.4	105.038	38.4	72.0347	38.4	77.6204	38.4	76.7445	38.4	74.2405	38.4	53.9311	38.4	57.0921
38.3	113.741	38.3	69.5431	38.3	67.9641	38.3	80.89	38.3	76.7328	38.3	68.725	38.3	58.4859
38.2	123.954	38.2	57.9194	38.2	84.6109	38.2	72.7858	38.2	80.3257	38.2	62.3316	38.2	61.821
38.1	126.971	38.1	69.7196	38.1	84.0413	38.1	95.1716	38.1	75.8187	38.1	51.109	38.1	59.6642
38	126.533	38	80.6326	38	89.8786	38	80.4226	38	81.3297	38	67.4387	38	58.3983
37.9	114.847	37.9	92.7344	37.9	100.5	37.9	86.0338	37.9	71.0805	37.9	69.7786	37.9	70.144
37.8	110.48	37.8	96.6156	37.8	100.233	37.8	81.9897	37.8	73.9332	37.8	73.5036	37.8	70.1578
37.7	128.177	37.7	92.6139	37.7	89.5129	37.7	65.7646	37.7	76.6245	37.7	65.8922	37.7	68.2207
37.6	131.432	37.6	89.9487	37.6	88.8155	37.6	76.1743	37.6	78.2668	37.6	67.1419	37.6	60.2828
37.5	119.434	37.5	90.3059	37.5	83.4015	37.5	89.4259	37.5	78.1794	37.5	73.8307	37.5	67.7354
37.4	99.7588	37.4	96.3247	37.4	91.9344	37.4	80.0237	37.4	94.6715	37.4	62.7451	37.4	68.2034
37.3	112.685	37.3	86.7166	37.3	97.8155	37.3	90.1816	37.3	92.8561	37.3	70.2459	37.3	68.9853
37.2	95.8353	37.2	91.3128	37.2	98.3194	37.2	87.9876	37.2	82.7729	37.2	67.6228	37.2	76.7557
37.1	96.6307	37.1	100.952	37.1	90.9208	37.1	93.68	37.1	93.0981	37.1	82.3519	37.1	71.6248
37	105.179	37	81.4411	37	112.144	37	94.4574	37	85.8168	37	86.7843	37	75.768
36.9	105.323	36.9	98.301	36.9	127.858	36.9	96.5862	36.9	89.3665	36.9	85.7375	36.9	69.6058
36.8	117.77	36.8	86.8905	36.8	106.216	36.8	85.7788	36.8	112.238	36.8	86.9659	36.8	77.0022
36.7	112.923	36.7	96.247	36.7	88.9147	36.7	97.4991	36.7	96.493	36.7	86.1827	36.7	76.7379
36.6	89.9689	36.6	82.7649	36.6	88.799	36.6	78.843	36.6	86.1699	36.6	68.0125	36.6	68.3609
36.5	91.7002	36.5	78.9889	36.5	87.9559	36.5	77.8774	36.5	83.7824	36.5	85.9975	36.5	74.5673
36.4	110.306	36.4	90.0533	36.4	86.8166	36.4	96.0482	36.4	74.6771	36.4	75.705	36.4	81.3481
36.3	133.89	36.3	100.863	36.3	85.0068	36.3	94.1454	36.3	69.823	36.3	71.6601	36.3	67.5894
36.2	131.894	36.2	85.3903	36.2	91.1449	36.2	94.5987	36.2	83.2409	36.2	61.1842	36.2	63.6436
36.1	145.694	36.1	78.1778	36.1	96.2203	36.1	92.1554	36.1	83.7393	36.1	54.186	36.1	70.1048
36	138.295	36	89.7222	36	89.1883	36	94.5301	36	88.9039	36	71.3187	36	74.0603
35.9	147.816	35.9	99.6021	35.9	98.7079	35.9	77.6201	35.9	86.0936	35.9	72.733	35.9	68.5652
35.8	147.011	35.8	92.1097	35.8	109.05	35.8	91.3053	35.8	76.4287	35.8	68.8377	35.8	68.5254
35.7	141.646	35.7	97.4886	35.7	101.157	35.7	83.347	35.7	70.8741	35.7	73.3429	35.7	64.4707
35.6	142.432	35.6	98.8489	35.6	97.8724	35.6	89.3643	35.6	72.2502	35.6	67.8449	35.6	62.5757
35.5	150.161	35.5	109.722	35.5	110.062	35.5	93.8805	35.5	78.5816	35.5	66.2025	35.5	63.3612
35.4	127.337	35.4	100.164	35.4	129.898	35.4	102.922	35.4	70.9107	35.4	67.3681	35.4	62.7341
35.3	131.752	35.3	94.6328	35.3	116.733	35.3	94.6849	35.3	73.3349	35.3	76.5151	35.3	67.4645
35.2	127.818	35.2	100.142	35.2	112.336	35.2	89.4486	35.2	85.5826	35.2	73.4422	35.2	67.4251
35.1	143.53	35.1	110.262	35.1	125.542	35.1	103.391	35.1	85.5673	35.1	87.8872	35.1	75.604
35	136.376	35	126.891	35	121.82	35	112.018	35	81.8019	35	74.5886	35	71.5002
34.9	144.939	34.9	119.426	34.9	117.322	34.9	121.136	34.9	79.8689	34.9	77.1994	34.9	80.7389
34.8	150.005	34.8	118.346	34.8	120.555	34.8	131.603	34.8	93.0916	34.8	90.5697	34.8	80.8568
34.7	139.773	34.7	135.645	34.7	126.866	34.7	121.771	34.7	99.7883	34.7	81.8176	34.7	85.1846
34.6	133.724	34.6	126.572	34.6	148.291	34.6	144.137	34.6	107.038	34.6	90.0814	34.6	86.8838
34.5	140.578	34.5	130.11	34.5	161.981	34.5	140.12	34.5	122.822	34.5	103.529	34.5	91.8807
34.4	136.539	34.4	136.615	34.4	155.975	34.4	141.957	34.4	126.747	34.4	117.574	34.4	105.533
34.3	144.709	34.3	139.064	34.3	175.05	34.3	163.607	34.3	130.517	34.3	110.521	34.3	109.001
34.2	152.462	34.2	148.037	34.2	179.564	34.2	185.718	34.2	172.977	34.2	127.225	34.2	119.985
34.1	188.047	34.1	176.682	34.1	199.518	34.1	215.924	34.1	182.843	34.1	144.541	34.1	135.601
34	198.398	34	177.228	34	235.021	34	235.394	34	201.678	34	187.888	34	178.212
33.9	189.038	33.9	181.556	33.9	224.08	33.9	253.283	33.9	243.699	33.9	231.358	33.9	219.318
33.8	202.936	33.8	204.747	33.8	260.743	33.8	293.915	33.8	302.961	33.8	276.913	33.8	245.039
33.7	234.341	33.7	218.864	33.7	288.9	33.7	332.782	33.7	348.04	33.7	311.135	33.7	290.225
33.6	227.964	33.6	221.851	33.6	279.045	33.6	353.174	33.6	363.436	33.6	333.508	33.6	284.39
33.5	212.103	33.5	215.029	33.5	245.737	33.5	354.355	33.5	392.034	33.5	315.097	33.5	279.215
33.4	225.771	33.4	222.611	33.4	273.813	33.4	333.924	33.4	346.554	33.4	311.88	33.4	251.555
33.3	200.853	33.3	173.212	33.3	228.333	33.3	292.94	33.3	327.011	33.3	262.139	33.3	189.256
33.2	171.344	33.2	143.621	33.2	184.482	33.2	233.388	33.2	226.159	33.2	186.425	33.2	150.496
33.1	144.349	33.1	125.739	33.1	149.37	33.1	177.069	33.1	161.967	33.1	142.723	33.1	112.257
33	125.448	33	110.073	33	148.553	33	136.861	33	130.45	33	117.924	33	95.5395
32.9	131.274	32.9	102.372	32.9	120.753	32.9	111.666	32.9	107.256	32.9	99.0603	32.9	84.2153
32.8	116.393	32.8	104.26	32.8	110.875	32.8	113.171	32.8	94.2803	32.8	78.2021	32.8	72.861
32.7	112.974	32.7	112.439	32.7	108.104	32.7	120.761	32.7	85.8319	32.7	69.4287	32.7	80.1732
32.6	114.926	32.6	103.613	32.6	117.178	32.6	104.876	32.6	90.0973	32.6	83.379	32.6	83.3469
32.5	115.627	32.5	110.032	32.5	128.158	32.5	122.881	32.5	94.1776	32.5	89.3299	32.5	57.2527
32.4	115.587	32.4	119.312	32.4	129.589	32.4	129.284	32.4	97.9655	32.4	89.7413	32.4	66.9759
32.3	116.601	32.3	124.608	32.3	134.304	32.3	157.122	32.3	112.866	32.3	87.4459	32.3	73.5259
32.2	122.838	32.2	144.394	32.2	157.347	32.2	160.806	32.2	108.712	32.2	108.69	32.2	87.7116
32.1	140.669	32.1	147.599	32.1	170.273	32.1	186.87	32.1	135.84	32.1	102.897	32.1	98.2123
32	147.191	32	160.32	32	181.81	32	222.796	32	159.769	32	118.33	32	133.03
31.9	173.324	31.9	180.08	31.9	192.176	31.9	215.604	31.9	174.316	31.9	153.495	31.9	157.485
31.8	177.552	31.8	188.533	31.8	206.294	31.8	239.004	31.8	229.386	31.8	212.431	31.8	197.317
31.7	218.125	31.7	227.002	31.7	255.95	31.7	291.902	31.7	301.314	31.7	268.692	31.7	245.511
31.6	257.726	31.6	221.594	31.6	293.102	31.6	362.979	31.6	397.193	31.6	326.617	31.6	311.207
31.5	249.604	31.5	235.809	31.5	321.411	31.5	387.928	31.5	452.087	31.5	383.042	31.5	321.391
31.4	258.58	31.4	243.282	31.4	311.502	31.4	417.893	31.4	476.86	31.4	418.577	31.4	363.362
31.3	251.267	31.3	233.158	31.3	293.234	31.3	419.768	31.3	469.145	31.3	425.697	31.3	379.443
31.2	216.13	31.2	211.261	31.2	265.409	31.2	371.453	31.2	425.276	31.2	345.332	31.2	286.521
31.1	181.668	31.1	167.797	31.1	206.19	31.1	277.566	31.1	335.941	31.1	282.375	31.1	226.757
31	137.727	31	101.955	31	153.047	31	199.679	31	229.12	31	184.809	31	153.384
30.9	105.162	30.9	72.4811	30.9	105.164	30.9	131.492	30.9	161.714	30.9	124.731	30.9	94.7726
30.8	68.1432	30.8	57.0357	30.8	75.9441	30.8	91.0045	30.8	92.4233	30.8	74.2194	30.8	57.0279
30.7	49.5411	30.7	37.8229	30.7	53.6066	30.7	57.306	30.7	66.0286	30.7	54.0242	30.7	48.7592
30.6	43.2069	30.6	32.0219	30.6	40.3618	30.6	49.7797	30.6	46.0618	30.6	49.5023	30.6	41.7781
30.5	33.6216	30.5	32.493	30.5	38.4748	30.5	38.8129	30.5	43.6705	30.5	41.0116	30.5	31.2382
30.4	29.5047	30.4	29.1144	30.4	29.5476	30.4	32.7551	30.4	43.1406	30.4	48.2659	30.4	34.5929
30.3	24.4496	30.3	25.3472	30.3	28.1341	30.3	34.3217	30.3	39.8027	30.3	35.9607	30.3	25.7195
30.2	29.0423	30.2	23.7231	30.2	19.0328	30.2	26.6576	30.2	33.3469	30.2	31.1803	30.2	19.4315
30.1	31.1081	30.1	20.5451	30.1	20.7487	30.1	31.5167	30.1	31.6451	30.1	29.6294	30.1	28.4775
30	21.5541	30	20.3682	30	22.1676	30	21.0141	30	31.8629	30	29.4031	30	32.082
29.9	20.0409	29.9	17.1708	29.9	25.4081	29.9	18.2343	29.9	30.5571	29.9	30.3202	29.9	22.0751
29.8	24.2834	29.8	23.2566	29.8	30.7275	29.8	25.3067	29.8	30.1355	29.8	25.8166	29.8	24.4592
29.7	31.3966	29.7	20.3649	29.7	25.5762	29.7	22.194	29.7	33.5206	29.7	23.9633	29.7	22.7783
29.6	28.1931	29.6	22.0459	29.6	27.7088	29.6	32.9006	29.6	28.2856	29.6	28.6114	29.6	27.96
29.5	27.3809	29.5	16.6865	29.5	16.5315	29.5	23.2601	29.5	28.0168	29.5	29.2029	29.5	24.492
29.4	23.0191	29.4	19.8659	29.4	17.6027	29.4	18.1869	29.4	23.9644	29.4	31.6281	29.4	22.1745
29.3	23.9179	29.3	32.4803	29.3	20.8654	29.3	15.9997	29.3	23.9033	29.3	37.2156	29.3	26.8247
29.2	24.9103	29.2	24.6015	29.2	22.0032	29.2	22.503	29.2	31.9965	29.2	29.6721	29.2	29.3458
29.1	17.6696	29.1	25.15	29.1	17.8876	29.1	26.3619	29.1	20.416	29.1	21.4619	29.1	30.5638
29	23.2896	29	21.9554	29	20.4209	29	25.507	29	25.1185	29	27.4878	29	38.2261
28.9	31.5665	28.9	25.7576	28.9	25.5036	28.9	30.3241	28.9	28.6588	28.9	25.0214	28.9	26.4989
28.8	27.442	28.8	25.1007	28.8	27.0454	28.8	22.9634	28.8	23.8582	28.8	21.7168	28.8	27.1318
28.7	24.6571	28.7	37.172	28.7	22.8734	28.7	15.8598	28.7	22.17	28.7	22.9919	28.7	29.9175
28.6	26.6013	28.6	27.1006	28.6	18.4596	28.6	28.9103	28.6	21.5002	28.6	29.179	28.6	29.716
28.5	24.975	28.5	20.3866	28.5	26.9414	28.5	35.1655	28.5	21.6265	28.5	22.1404	28.5	35.0587
28.4	29.9659	28.4	20.6677	28.4	16.2179	28.4	26.4622	28.4	30.4482	28.4	24.2789	28.4	34.7281
28.3	33.5067	28.3	23.4139	28.3	18.6298	28.3	29.0849	28.3	25.6803	28.3	28.7211	28.3	27.3469
28.2	22.6298	28.2	18.3004	28.2	25.9615	28.2	23.0858	28.2	31.8038	28.2	31.2597	28.2	32.2208
28.1	33.0011	28.1	23.319	28.1	26.7174	28.1	20.7902	28.1	28.8951	28.1	23.5223	28.1	25.2194
28	29.3691	28	23.9916	28	19.8593	28	26.9296	28	24.909	28	26.2358	28	30.7594
27.9	30.317	27.9	26.3378	27.9	19.2208	27.9	23.9451	27.9	23.7791	27.9	26.0034	27.9	26.3083
27.8	24.2729	27.8	22.3381	27.8	21.675	27.8	21.157	27.8	25.7838	27.8	31.1323	27.8	33.4129
27.7	27.1717	27.7	17.3535	27.7	21.8143	27.7	23.5419	27.7	34.6404	27.7	33.295	27.7	28.7561
27.6	26.0989	27.6	18.6029	27.6	25.859	27.6	24.6607	27.6	30.7491	27.6	28.1703	27.6	26.6522
27.5	31.3261	27.5	20.5946	27.5	21.6897	27.5	21.8364	27.5	25.9076	27.5	28.0237	27.5	27.9478
27.4	31.5222	27.4	32.6356	27.4	18.9542	27.4	16.9805	27.4	30.1053	27.4	27.5922	27.4	27.2572
27.3	28.7444	27.3	28.0311	27.3	27.4735	27.3	20.0907	27.3	28.2164	27.3	25.3057	27.3	30.7312
27.2	18.8224	27.2	17.1773	27.2	22.365	27.2	19.3164	27.2	29.0758	27.2	28.4338	27.2	35.3896
27.1	26.0732	27.1	17.9585	27.1	21.6674	27.1	22.038	27.1	26.715	27.1	24.8813	27.1	31.4678
27	25.8468	27	21.1065	27	26.6016	27	18.6103	27	29.6506	27	25.2602	27	25.8846
26.9	27.0067	26.9	26.5227	26.9	23.4779	26.9	16.1598	26.9	26.4231	26.9	23.4543	26.9	28.7225
26.8	24.6321	26.8	21.9568	26.8	27.5496	26.8	16.4645	26.8	24.5953	26.8	33.9217	26.8	28.8112
26.7	25.528	26.7	23.87	26.7	16.6853	26.7	26.835	26.7	25.3657	26.7	29.3472	26.7	32.1817
26.6	37.3333	26.6	29.4533	26.6	20.9765	26.6	21.6859	26.6	28.1861	26.6	24.2386	26.6	24.7088
26.5	25.7926	26.5	18.5359	26.5	24.6116	26.5	20.9411	26.5	25.144	26.5	29.1006	26.5	36.2917
26.4	32.0649	26.4	19.7155	26.4	19.3324	26.4	19.7706	26.4	28.262	26.4	28.2997	26.4	25.5801
26.3	26.176	26.3	16.8514	26.3	20.1136	26.3	29.7949	26.3	31.5383	26.3	25.7432	26.3	27.3578
26.2	31.3791	26.2	28.9989	26.2	25.3025	26.2	30.1848	26.2	29.8176	26.2	26.0241	26.2	33.9669
26.1	25.1413	26.1	22.4525	26.1	25.9588	26.1	24.9748	26.1	23.0211	26.1	20.7251	26.1	34.103
26	25.076	26	22.0771	26	25.5564	26	27.1707	26	26.4447	26	24.9228	26	22.256
25.9	23.9015	25.9	19.0934	25.9	26.615	25.9	28.3594	25.9	22.4687	25.9	30.0778	25.9	28.9599
25.8	26.4024	25.8	22.7501	25.8	21.7983	25.8	23.0093	25.8	26.3098	25.8	33.8581	25.8	38.3452
25.7	29.9154	25.7	30.6094	25.7	18.961	25.7	28.3233	25.7	23.9046	25.7	32.0896	25.7	36.0397
25.6	28.4539	25.6	27.254	25.6	21.2138	25.6	25.6891	25.6	23.8431	25.6	30.6373	25.6	33.5648
25.5	30.3982	25.5	24.2087	25.5	18.2185	25.5	26.2912	25.5	27.4055	25.5	30.0784	25.5	28.5199
25.4	28.5511	25.4	20.9041	25.4	26.3044	25.4	22.234	25.4	34.5838	25.4	29.4534	25.4	28.0536
25.3	27.5454	25.3	28.5384	25.3	23.1552	25.3	32.506	25.3	31.692	25.3	34.3394	25.3	30.5657
25.2	34.3262	25.2	26.3886	25.2	23.0272	25.2	38.4491	25.2	26.3278	25.2	24.4319	25.2	31.0653
25.1	34.3121	25.1	28.5701	25.1	25.4258	25.1	26.3801	25.1	29.3731	25.1	35.6695	25.1	33.3641
25	27.9176	25	22.3493	25	28.2586	25	21.5492	25	23.7315	25	32.4304	25	28.0553
24.9	23.7567	24.9	23.7124	24.9	27.8406	24.9	26.549	24.9	24.8279	24.9	29.9947	24.9	25.0857
24.8	21.8363	24.8	26.4061	24.8	25.9866	24.8	19.067	24.8	25.5119	24.8	27.1182	24.8	34.7591
24.7	24.3782	24.7	28.4585	24.7	23.1135	24.7	24.5913	24.7	31.0674	24.7	29.1017	24.7	26.9437
24.6	26.3167	24.6	21.1758	24.6	22.9141	24.6	31.5835	24.6	30.3703	24.6	34.1766	24.6	30.1764
24.5	33.0423	24.5	22.393	24.5	23.1877	24.5	26.9663	24.5	34.2035	24.5	29.8711	24.5	27.8971
24.4	33.7571	24.4	23.5147	24.4	24.1432	24.4	30.8375	24.4	30.0581	24.4	29.5416	24.4	28.8551
24.3	26.4946	24.3	30.8349	24.3	21.3352	24.3	29.307	24.3	28.0969	24.3	29.1978	24.3	30.0138
24.2	31.3689	24.2	29.374	24.2	21.5366	24.2	32.3504	24.2	30.6965	24.2	29.3386	24.2	35.4118
24.1	30.3631	24.1	32.8792	24.1	20.6955	24.1	33.4533	24.1	34.5647	24.1	28.9053	24.1	25.3562
24	35.8783	24	30.3161	24	27.3227	24	29.1202	24	32.9821	24	32.4874	24	23.3708
23.9	30.5445	23.9	26.9331	23.9	37.1522	23.9	25.8202	23.9	28.7337	23.9	25.2256	23.9	27.3492
23.8	30.564	23.8	19.8252	23.8	33.9609	23.8	24.006	23.8	27.9154	23.8	25.8613	23.8	25.2166
23.7	23.717	23.7	21.6003	23.7	34.3669	23.7	32.2905	23.7	28.8001	23.7	35.7762	23.7	21.3038
23.6	29.6321	23.6	25.3256	23.6	31.3709	23.6	26.5191	23.6	25.4829	23.6	34.7993	23.6	25.1211
23.5	29.0936	23.5	28.2099	23.5	25.8706	23.5	31.7836	23.5	29.1644	23.5	31.2383	23.5	30.6414
23.4	34.5421	23.4	16.986	23.4	21.7363	23.4	31.3925	23.4	25.7031	23.4	28.5308	23.4	37.7415
23.3	20.9578	23.3	20.7945	23.3	20.6411	23.3	26.1229	23.3	27.6364	23.3	30.541	23.3	24.6536
23.2	21.9215	23.2	27.8904	23.2	23.645	23.2	28.2782	23.2	21.8962	23.2	29.6657	23.2	25.7754
23.1	29.1309	23.1	27.5412	23.1	24.0014	23.1	22.1081	23.1	24.2177	23.1	30.8849	23.1	28.0586
23	32.3009	23	22.4696	23	28.6793	23	26.6878	23	23.4707	23	35.7263	23	29.8129
22.9	28.6351	22.9	24.9319	22.9	29.9685	22.9	28.2304	22.9	26.164	22.9	26.8168	22.9	25.1282
22.8	33.2043	22.8	27.1253	22.8	30.3079	22.8	35.6895	22.8	30.5879	22.8	25.4019	22.8	31.5451
22.7	21.9079	22.7	23.0046	22.7	17.379	22.7	33.9496	22.7	29.2844	22.7	22.9737	22.7	28.9859
22.6	27.2793	22.6	24.9399	22.6	27.2954	22.6	23.8927	22.6	25.8138	22.6	38.0914	22.6	28.3279
22.5	31.8355	22.5	19.4113	22.5	23.5589	22.5	18.0707	22.5	19.7008	22.5	33.7259	22.5	31.2304
22.4	30.9685	22.4	20.4934	22.4	21.3457	22.4	25.7064	22.4	18.7739	22.4	33.2131	22.4	28.8832
22.3	32.0977	22.3	20.3497	22.3	22.7701	22.3	37.4268	22.3	24.7642	22.3	30.3069	22.3	25.7084
22.2	31.3394	22.2	21.5875	22.2	29.6801	22.2	27.69	22.2	22.5115	22.2	30.0225	22.2	31.1477
22.1	31.8913	22.1	17.6282	22.1	22.8584	22.1	19.3528	22.1	31.274	22.1	30.1769	22.1	31.3227
22	25.6284	22	22.2004	22	24.0425	22	20.1873	22	30.5192	22	27.9724	22	36.096
21.9	25.9051	21.9	25.3368	21.9	24.1017	21.9	23.5794	21.9	29.5234	21.9	30.596	21.9	32.4978
21.8	39.2004	21.8	20.4662	21.8	34.4736	21.8	20.8002	21.8	26.2591	21.8	22.8403	21.8	28.0546
21.7	34.5468	21.7	19.3681	21.7	23.9466	21.7	22.6802	21.7	26.5266	21.7	23.8778	21.7	27.2883
21.6	30.6564	21.6	20.3663	21.6	18.7139	21.6	24.8554	21.6	20.9195	21.6	28.9975	21.6	29.6226
21.5	23.2497	21.5	18.2253	21.5	23.04	21.5	32.9414	21.5	28.6476	21.5	25.9881	21.5	34.2592
21.4	21.8181	21.4	30.6268	21.4	22.8891	21.4	28.8456	21.4	34.2357	21.4	28.4619	21.4	29.6397
21.3	25.2717	21.3	23.1389	21.3	24.1649	21.3	24.634	21.3	25.1338	21.3	25.4551	21.3	30.1715
21.2	32.2626	21.2	21.2784	21.2	25.9636	21.2	22.1919	21.2	24.9503	21.2	27.3992	21.2	36.8689
21.1	35.6925	21.1	25.7133	21.1	26.1927	21.1	23.3647	21.1	26.7089	21.1	22.551	21.1	27.8347
21	28.6411	21	22.1205	21	25.211	21	24.7585	21	25.0357	21	30.4889	21	25.3964

## Sheet: Fig 2c
10	0.08993	0.09881	0.09206	0.39105	0.43922	0.45125	0.3853	0.13068	0.19
9.9	0.0926	0.10408	0.09911	0.39421	0.43371	0.45758	0.38504	0.1373	0.22246
9.8	0.09493	0.10886	0.10537	0.39601	0.42881	0.46351	0.38585	0.12876	0.21251
9.7	0.09693	0.11313	0.11084	0.39645	0.42454	0.46904	0.38774	0.13476	0.27054
9.6	0.0986	0.11691	0.11553	0.39553	0.42088	0.47416	0.39071	0.13501	0.21642
9.5	0.09994	0.12018	0.11942	0.39326	0.41783	0.47889	0.39475	0.14625	0.22152
9.4	0.10095	0.12294	0.12253	0.38962	0.41541	0.48321	0.39986	0.15923	0.24104
9.3	0.10162	0.12521	0.12485	0.38463	0.4136	0.48713	0.40605	0.14882	0.28622
9.2	0.09929	0.12304	0.13205	0.36592	0.41123	0.48332	0.42239	0.16752	0.2459
9.1	0.1053	0.12724	0.13309	0.34863	0.41514	0.4836	0.42356	0.14002	0.27391
9	0.10437	0.13059	0.12785	0.33552	0.42628	0.49252	0.43122	0.12594	0.2709
8.9	0.09688	0.13195	0.12231	0.33617	0.42103	0.49257	0.44148	0.13315	0.25177
8.8	0.09638	0.12944	0.11734	0.33142	0.41803	0.49045	0.43589	0.16371	0.23021
8.7	0.0966	0.12953	0.11366	0.34187	0.42201	0.48779	0.43096	0.16603	0.25021
8.6	0.0925	0.12129	0.10832	0.35234	0.425	0.49128	0.42297	0.17635	0.24601
8.5	0.08512	0.11992	0.10797	0.36851	0.42758	0.49995	0.42251	0.20283	0.28912
8.4	0.07927	0.13107	0.11267	0.38321	0.43423	0.50215	0.42924	0.15425	0.30129
8.3	0.07351	0.12996	0.11911	0.39018	0.43487	0.50744	0.43173	0.15581	0.31298
8.2	0.07491	0.13342	0.12413	0.38252	0.45556	0.49588	0.43464	0.18519	0.28797
8.1	0.07812	0.13281	0.1275	0.36743	0.46062	0.47758	0.46138	0.17668	0.26531
8	0.07941	0.11951	0.13719	0.37491	0.47488	0.50007	0.48014	0.18568	0.31452
7.9	0.08083	0.12089	0.13986	0.36982	0.49789	0.52685	0.51558	0.16644	0.3107
7.8	0.08802	0.11717	0.1458	0.36344	0.53608	0.54746	0.53855	0.16079	0.31186
7.7	0.09912	0.12221	0.15081	0.36665	0.5806	0.57078	0.56079	0.18138	0.31482
7.6	0.10196	0.12118	0.15015	0.35773	0.5973	0.59304	0.5785	0.17337	0.33186
7.5	0.10933	0.12592	0.15151	0.35289	0.60983	0.60351	0.58612	0.16509	0.35374
7.4	0.11573	0.12586	0.15632	0.35741	0.61788	0.62693	0.57744	0.18567	0.38114
7.3	0.11854	0.13267	0.15345	0.36349	0.62685	0.62957	0.5742	0.19204	0.40905
7.2	0.10657	0.12444	0.14284	0.37755	0.62099	0.63648	0.57786	0.18749	0.40895
7.1	0.10395	0.12369	0.14425	0.3984	0.61404	0.64075	0.57817	0.21451	0.41867
7	0.10066	0.12887	0.14192	0.40944	0.59401	0.63341	0.56646	0.22552	0.39698
6.9	0.0967	0.1337	0.14323	0.40473	0.57524	0.62649	0.54389	0.21205	0.44093
6.8	0.09341	0.14285	0.14758	0.40448	0.56369	0.61445	0.5274	0.22884	0.47192
6.7	0.08955	0.14148	0.14613	0.40224	0.53695	0.63155	0.51632	0.24104	0.47099
6.6	0.08603	0.14332	0.14535	0.40603	0.53611	0.66805	0.50368	0.27055	0.52457
6.5	0.09397	0.15558	0.1363	0.40071	0.53585	0.67057	0.5044	0.23185	0.5508
6.4	0.09999	0.15687	0.13412	0.38163	0.56091	0.67684	0.49872	0.27502	0.48404
6.3	0.10035	0.16016	0.1332	0.37426	0.58964	0.67381	0.50118	0.27504	0.48398
6.2	0.10061	0.14995	0.12957	0.36548	0.58849	0.66607	0.50541	0.29677	0.63702
6.1	0.09905	0.15524	0.12773	0.35867	0.59876	0.67216	0.51371	0.33235	0.61518
6	0.08954	0.15619	0.11943	0.36201	0.60197	0.69278	0.52583	0.32705	0.63115
5.9	0.09293	0.14922	0.10691	0.36027	0.60559	0.68342	0.52728	0.36395	0.60768
5.8	0.08577	0.13863	0.10013	0.3668	0.61322	0.69625	0.54197	0.38479	0.69233
5.7	0.09162	0.12238	0.09911	0.37068	0.6182	0.69725	0.56104	0.38938	0.6946
5.6	0.08962	0.11831	0.08961	0.38065	0.62194	0.69837	0.5915	0.38975	0.67816
5.5	0.09667	0.12728	0.0899	0.39071	0.62495	0.69757	0.61397	0.43449	0.68807
5.4	0.10659	0.13302	0.10627	0.40416	0.60549	0.73032	0.63345	0.43323	0.73785
5.3	0.11715	0.1371	0.12693	0.40583	0.59606	0.75165	0.66451	0.44975	0.74512
5.2	0.11959	0.14452	0.14291	0.41365	0.60794	0.76911	0.68756	0.48273	0.79947
5.1	0.12514	0.15232	0.14903	0.41272	0.61581	0.75186	0.70422	0.53289	0.76006
5	0.12822	0.15219	0.1666	0.39537	0.63657	0.75354	0.70085	0.50588	0.74273
4.9	0.12384	0.15604	0.18339	0.39672	0.64159	0.74768	0.70933	0.56824	0.76215
4.8	0.12158	0.15256	0.19304	0.4075	0.62591	0.75007	0.73396	0.52724	0.7889
4.7	0.11713	0.16239	0.19941	0.41027	0.62999	0.74709	0.74862	0.62804	0.83758
4.6	0.12009	0.15941	0.19227	0.43872	0.63446	0.74549	0.74163	0.6039	0.86204
4.5	0.12224	0.15169	0.19248	0.45617	0.62947	0.75441	0.71627	0.57523	0.85062
4.4	0.11957	0.15251	0.18557	0.46381	0.65265	0.77477	0.69926	0.58154	0.87418
4.3	0.12124	0.14493	0.17654	0.48192	0.67576	0.78555	0.70775	0.58161	0.87336
4.2	0.12345	0.14391	0.17253	0.51211	0.68582	0.80701	0.72505	0.54711	0.9129
4.1	0.13273	0.1504	0.17943	0.52256	0.70102	0.84123	0.73864	0.5494	0.88251
4	0.14257	0.15999	0.18383	0.53087	0.71314	0.88339	0.76214	0.50474	0.84011
3.9	0.14377	0.16801	0.18268	0.54112	0.74139	0.91193	0.79474	0.5316	0.89597
3.8	0.14112	0.16543	0.18203	0.54941	0.77022	0.93732	0.80173	0.61486	0.83747
3.7	0.14937	0.1669	0.17614	0.54956	0.79923	0.94218	0.81128	0.63801	0.78418
3.6	0.15231	0.16705	0.17164	0.54114	0.80466	0.9651	0.83666	0.66486	0.76908
3.5	0.15731	0.17198	0.16651	0.53965	0.81174	0.98867	0.88519	0.73295	0.77361
3.4	0.16301	0.17186	0.17127	0.56103	0.8301	0.98859	0.92861	0.78725	0.71483
3.3	0.16972	0.18549	0.18193	0.57079	0.85387	0.96424	0.96425	0.82604	0.73223
3.2	0.17028	0.18997	0.19199	0.58721	0.85324	0.96913	0.98851	0.9181	0.66142
3.1	0.17013	0.18758	0.21549	0.59634	0.84927	0.96557	1	0.91949	0.69422
3	0.16962	0.19719	0.22856	0.59653	0.85154	0.93492	0.99478	0.99136	0.69069
2.9	0.17315	0.20459	0.25199	0.596	0.84131	0.90458	0.98542	0.95018	0.7209
2.8	0.17672	0.21263	0.28017	0.58165	0.81569	0.88953	0.97483	0.90867	0.77363
2.7	0.18155	0.22211	0.293	0.55698	0.79718	0.87123	0.9531	0.93989	0.7817
2.6	0.19684	0.22649	0.29145	0.549	0.78123	0.85092	0.94947	1	0.76821
2.5	0.20147	0.22737	0.30285	0.53879	0.75277	0.83076	0.92398	0.90106	0.76937
2.4	0.20084	0.22036	0.31151	0.5221	0.72268	0.80736	0.88454	0.94431	0.71205
2.3	0.20422	0.21582	0.29785	0.5068	0.71327	0.80766	0.84502	0.96402	0.78579
2.2	0.19686	0.2118	0.27911	0.49434	0.68677	0.81869	0.82301	0.98962	0.82317
2.1	0.20377	0.2076	0.26873	0.49793	0.67685	0.82723	0.8021	0.94108	0.85703
2	0.21037	0.20942	0.27125	0.51025	0.67911	0.82849	0.78582	0.97797	0.89806
1.9	0.22674	0.20571	0.2731	0.51652	0.66151	0.82317	0.79862	0.92727	0.78697
1.8	0.23003	0.20475	0.28083	0.52073	0.64074	0.8425	0.80747	0.91537	0.88057
1.7	0.23357	0.20424	0.29468	0.53429	0.63867	0.85492	0.82001	0.90732	0.82595
1.6	0.23329	0.21687	0.3052	0.5498	0.63848	0.85054	0.81384	0.89252	0.82439
1.5	0.23767	0.21987	0.31458	0.54878	0.62537	0.85299	0.81586	0.81625	0.84198
1.4	0.22813	0.22903	0.32137	0.55026	0.61739	0.87582	0.83095	0.73825	0.79318
1.3	0.22777	0.23605	0.3203	0.5567	0.61645	0.8876	0.84699	0.67849	0.79994
1.2	0.23045	0.23988	0.3216	0.57193	0.62521	0.92134	0.87346	0.66271	0.80418
1.1	0.21631	0.24027	0.3288	0.57029	0.6243	0.9359	0.88326	0.60296	0.78822
1	0.19884	0.23285	0.32	0.56866	0.63028	0.9358	0.89122	0.49443	0.82298
0.9	0.18446	0.22192	0.30799	0.56364	0.6397	0.92991	0.87811	0.48641	0.84965
0.8	0.16801	0.21835	0.30724	0.56508	0.64733	0.92047	0.87057	0.4623	0.79384
0.7	0.16742	0.21107	0.29834	0.57105	0.65092	0.90638	0.8546	0.47978	0.83894
0.6	0.1681	0.20292	0.28797	0.56428	0.66144	0.88027	0.83539	0.41807	0.92227
0.5	0.17346	0.18308	0.27223	0.54838	0.63779	0.83545	0.81632	0.38599	0.91309
0.4	0.1696	0.17606	0.25783	0.50872	0.61025	0.78209	0.76703	0.38178	1
0.3	0.16012	0.15678	0.24543	0.46848	0.57379	0.70623	0.7055	0.36004	0.97605
0.2	0.1448	0.14109	0.22796	0.42586	0.51798	0.59837	0.62112	0.32874	0.90335
0.1	0.12336	0.11894	0.19501	0.36816	0.44256	0.50488	0.5375	0.3049	0.80801
0	0.10132	0.10722	0.15992	0.30954	0.36221	0.42093	0.45049	0.23163	0.73053
-0.1	0.08915	0.09258	0.1315	0.24505	0.28893	0.33353	0.35644	0.16734	0.60828
-0.2	0.06804	0.06557	0.09943	0.18334	0.21469	0.25853	0.26332	0.13133	0.44377
-0.3	0.04316	0.03956	0.06847	0.12653	0.14184	0.17551	0.1847	0.06654	0.25287
-0.4	0.02455	0.01473	0.04191	0.0824	0.08655	0.10143	0.12239	0.04827	0.14054
-0.5	0.00993	0.00257	0.02649	0.04355	0.0414	0.05265	0.06648	0.04457	0.0829
-0.6	0.00268	-0.00277	0.01514	0.02621	0.01715	0.03475	0.03242	0.0304	0.04765
-0.7	0.00279	-0.00424	2.47093e-05	0.01757	0.00201	0.02658	0.00904	0.03013	0.03397
-0.8	0.000727176	-0.00353	-0.01259	0.01856	0.00734	0.02649	-0.00195	0.01572	0.01924
-0.9	0.00672	-0.00316	-0.01346	0.0186	0.00699	0.03333	-0.0084	0.01641	0.02033
-1	0.00984	0.00168	-0.01279	0.01894	0.00937	0.03189	-0.00923	0.0136	0.02309
-1.1	0.01356	0.00198	-0.00929	0.02344	0.01411	0.03092	-0.00832	0.00988	0.01831
-1.2	0.01778	0.0072	-0.00765	0.02928	0.01853	0.02797	0.00197	0.01958	0.02545
-1.3	0.02202	0.0084	-0.01344	0.03526	0.01687	0.02711	0.01257	0.01697	0.01872
-1.4	0.02345	0.01358	-0.01826	0.03258	0.0141	0.0186	0.01656	0.01096	0.02144
-1.5	0.02009	0.01558	-0.01474	0.02217	0.01429	0.01064	0.01415	0.01411	0.01968
-1.6	0.01645	0.0108	-0.01469	0.01599	0.0105	0.00837	0.00752	0.01217	0.00767
-1.7	0.01165	0.00915	-0.01347	0.01644	0.0076	0.0089	0.0074	0.01362	0.00423
-1.8	0.00535	0.00621	-0.00849	0.01127	0.00787	0.00516	0.01443	0.00874	0.00504
-1.9	0.0048	0.00382	-0.000416361	0.002	0.00536	-0.00288	0.01796	0.01155	0.0051
-2	-0.000429183	-0.00091253	0.00509	0.00523	0.0014	-0.00733	0.01915	0.01252	0.00782
-2.1	-0.00302	-0.0032	0.01404	0.00415	-0.00272	-0.0107	0.01703	0.00859	0.00862
-2.2	-0.00534	-0.00419	0.0208	0.00649	-0.00258	-0.00717	0.01451	0.01079	0.01316
-2.3	-0.00711	-0.00475	0.02415	0.00335	-0.00436	-0.00621	0.01271	0.00727	0.00417
-2.4	-0.01371	-0.00748	0.02313	0.00455	-0.00453	-0.00227	0.01736	0.00888	0.00778
-2.5	-0.01155	-0.01061	0.02027	0.01427	-0.00815	0.00362	0.01824	0.00791	0.0061
-2.6	-0.00732	-0.0167	0.01701	0.02542	-0.00752	0.00373	0.02657	0.01829	0.01623
-2.7	-0.00591	-0.01529	0.01163	0.03126	-0.01155	0.00215	0.0252	0.00883	0.01511
-2.8	-0.00764	-0.01107	0.00941	0.03109	-0.01043	0.000549098	0.02084	0.0124	0.00916
-2.9	-0.00411	-0.01331	0.00591	0.0247	-0.00728	-0.00143	0.01437	0.01329	0.01698
-3	0.00391	-0.0128	-0.00265	0.02346	0.000715348	-0.0014	0.0071	0.01593	0.0078
-3.1	0.00529	-0.00924	-0.00468	0.01785	0.00438	-7.98879e-05	0.0075	0.01369	0.01087
-3.2	0.00912	-0.00554	0.00033566	0.00997	0.01012	-0.00513	0.01142	0.01514	0.00893
-3.3	0.01449	-0.00529	0.00477	-0.00261	0.01859	-0.01275	0.01302	0.00769	0.01437
-3.4	0.01093	-0.000291172	0.00595	-0.00404	0.02253	-0.0181	0.0113	0.00674	0.02208
-3.5	0.01495	0.0015	0.00571	-0.01123	0.02193	-0.01515	0.00722	0.01019	0.01217
-3.6	0.01153	0.00725	0.0109	-0.01697	0.02721	-0.01236	0.000322954	0.01279	0.00681
-3.7	0.00823	0.00669	0.01128	-0.02289	0.02539	-0.01045	-0.0033	0.01256	0.00938
-3.8	0.00193	0.00794	0.0154	-0.02306	0.02221	0.00201	-0.00112	0.01053	0.01087
-3.9	-0.00165	0.00972	0.01444	-0.01219	0.01437	0.00768	-0.00765	0.01015	0.00879
-4	0.000409081	0.005	0.01648	-0.0085	0.00812	0.01028	-0.01288	0.00965	0.01088
-4.1	0.00268	0.00504	0.01642	-0.00455	0.00567	0.01046	-0.01947	0.00471	0.00893
-4.2	0.00154	-0.0018	0.01172	0.000308744	0.00478	0.01407	-0.01826	0.00857	0.01439
-4.3	0.0067	-0.00805	0.00473	0.00368	0.00114	0.01716	-0.01697	0.01236	0.01146
-4.4	0.01514	-0.00975	0.00242	0.00902	-9.38265e-05	0.01936	-0.01632	0.01095	0.01318
-4.5	0.01747	-0.00662	0.00561	0.00512	-0.00257	0.02163	-0.01411	0.01506	0.00554
-4.6	0.02053	-0.00806	0.00546	0.00806	-0.00269	0.02272	-0.01154	0.00571	0.01224
-4.7	0.01644	-0.01068	0.00498	0.00515	0.00157	0.01312	-0.00404	0.00719	0.00576
-4.8	0.01451	-0.00398	0.00106	0.00767	-0.000629882	0.000638342	0.00262	0.01723	0.00253
-4.9	0.01507	0.0014	0.00212	0.0077	-0.00486	-0.000594293	0.00269	0.0063	0.00469
-5	0.01341	0.00505	0.0102	0.0088	-0.00052703	-0.00106	-0.00248	0.01104	0.00666
-5.1	0.01512	0.00579	0.00606	0.00811	0.00159	0.00196	-0.00693	0.01679	0.00883
-5.2	0.01492	0.01063	0.01081	0.00634	0.000496965	0.00974	-0.01056	0.00816	0.02087
-5.3	0.01036	0.00783	0.01491	0.00577	0.000304508	0.00699	-0.01373	0.01353	0.01219
-5.4	0.00905	0.00715	0.018	-0.00218	0.00702	0.00749	-0.00739	0.01179	0.01129
-5.5	0.00434	0.00655	0.02205	-0.0053	0.01909	0.0132	-0.00261	0.01062	0.01879
-5.6	0.00387	-0.000152456	0.02652	-0.00845	0.01923	0.01604	-0.00154	0.0065	0.01357
-5.7	0.0073	-0.00744	0.03486	-0.01028	0.01864	0.01546	-0.000848255	0.00625	0.01267
-5.8	0.00835	-0.0156	0.04414	-0.0091	0.02137	0.01314	0.00106	0.00697	0.01195
-5.9	0.00105	-0.00813	0.04652	-0.01076	0.01885	0.01106	0.00324	0.00839	0.00505
-6	0.00148	-0.01021	0.04344	-0.01022	0.01874	0.00891	0.00737	0.00974	0.01169
-6.1	0.00468	-0.00821	0.03658	-0.00988	0.01314	-0.00253	0.0114	0.00598	0.00773
-6.2	0.00553	-0.00153	0.02564	-0.00755	0.00621	-0.00873	0.01428	0.01079	0.00509
-6.3	0.00646	0.00204	0.0188	0.00275	0.000580221	-0.00195	0.01457	0.00856	0.01025
-6.4	0.00841	0.00524	0.00831	0.01084	-0.000506753	-0.00292	0.01005	0.0081	0.01471
-6.5	0.01094	0.00602	3.40032e-05	0.01246	-0.00479	0.003	0.0069	0.01355	0.01252
-6.6	0.01008	0.00391	0.00314	0.00764	-0.01031	0.00568	0.0074	0.01144	0.00572
-6.7	0.00528	-0.00128	0.00228	0.01053	-0.01379	0.00396	0.01217	0.00919	0.01015
-6.8	0.00272	0.000254218	0.00157	0.0141	-0.01375	0.00768	0.02024	0.01209	0.01136
-6.9	0.00298	-0.00262	0.00584	0.01468	-0.01031	0.01226	0.0171	0.00648	0.0132
-7	0.00731	-0.00843	0.01155	0.01952	-0.01184	0.00865	0.01456	0.00895	0.00443
-7.1	0.00498	-0.01372	0.01241	0.02306	-0.0085	0.01046	0.01663	0.00861	0.01026
-7.2	0.000340377	-0.00906	0.01736	0.02464	0.000244366	0.01349	0.0144	0.0152	0.0189
-7.3	0.00398	0.00108	0.0177	0.02411	0.00497	0.01158	0.00977	0.0093	0.01865
-7.4	0.01638	0.00049247	0.01167	0.02086	0.01339	0.01207	0.00398	0.01229	0.00571
-7.5	0.02102	0.00268	0.00219	0.01904	0.0135	0.01483	-0.000665621	0.01582	0.00125
-7.6	0.01639	-8.71448e-06	-0.00409	0.01943	0.01403	0.01858	-0.00113	0.01585	0.01064
-7.7	0.0146	0.00497	-0.0142	0.01871	0.01104	0.01942	-0.00118	0.0125	0.00667
-7.8	0.0112	0.00743	-0.01988	0.01198	0.00743	0.01075	-0.000847973	0.00932	0.01602
-7.9	0.00387	0.00401	-0.01956	-0.0011	0.00224	0.01602	-0.00113	0.01412	0.01492
-8	0.00655	0.00461	-0.01762	-0.01162	0.000838326	0.01691	0.00119	0.01797	0.01857
-8.1	0.00885	0.00245	-0.01857	-0.01249	-0.00124	0.01334	0.00133	0.01104	0.01207
-8.2	0.00742	0.00162	-0.01538	-0.01507	0.00701	0.00977	0.00628	0.00947	0.00881
-8.3	0.00835	0.000415797	-0.00937	-0.02017	0.01245	0.00764	0.01142	0.01166	0.01193
-8.4	0.01173	-0.00244	-0.00639	-0.01514	0.01751	0.00665	0.02006	0.01057	0.00907
-8.5	0.01114	-0.00726	-0.00751	-0.0146	0.02093	0.0138	0.02408	0.00931	0.01258
-8.6	0.0167	-0.00709	-0.00288	-0.01443	0.02469	0.01462	0.02507	0.00585	0.00398
-8.7	0.02204	-0.011	-0.000629586	-0.00728	0.0229	0.01551	0.02398	0.00475	0.00995
-8.8	0.02343	-0.01624	0.00176	0.0012	0.02094	0.01957	0.02024	0.00682	0.01196
-8.9	0.02229	-0.02121	0.00355	0.00566	0.01195	0.02603	0.02416	0.00835	0.01195
-9	0.01381	-0.02219	0.00595	0.01487	0.000285511	0.02627	0.02355	0.00943	0.01876
-9.1	0.00742	-0.02181	0.00182	0.02081	-0.00967	0.02342	0.02049	0.00991	0.00628
-9.2	0.00337	-0.02173	0.0006036	0.02493	-0.01629	0.0183	0.02066	0.0152	0.00378
-9.3	0.00241	-0.01712	-0.00325	0.01974	-0.01656	0.01885	0.01392	0.01753	0.01251
-9.4	0.00237	-0.01515	-0.00329	0.01945	-0.01593	0.01897	0.01099	0.01081	0.01205
-9.5	0.00364	-0.01247	-0.00315	0.01812	-0.01257	0.01883	0.00763	0.00945	0.01767
-9.6	0.00624	-0.00908	-0.00284	0.01576	-0.00649	0.01843	0.00385	0.01077	0.01081
-9.7	0.01017	-0.00498	-0.00235	0.01237	0.00233	0.01776	-0.000359794	0.01359	0.01389
-9.8	0.01541	-0.000162619	-0.00169	0.00795	0.01387	0.01684	-0.005	0.00951	0.01057
-9.9	0.02198	0.00536	-0.000862338	0.00249	0.02814	0.01565	-0.01006	0.01186	0.01053
-10	0.02987	0.0116	0.000143698	-0.00399	0.04514	0.01419	-0.01555	0.01106	0.00994

## Sheet: Fig 2d
0	0.21191	0	0.18424	0	0.37885	0	0.31576
0.0307	0.21086	0.0307	0.18356	0.0307	0.37125	0.03068	0.30606
0.0614	0.20721	0.0614	0.18102	0.0614	0.34982	0.06136	0.27749
0.092	0.19971	0.092	0.1753	0.092	0.31872	0.09204	0.2317
0.12272	0.18667	0.12272	0.16451	0.12272	0.28521	0.12272	0.17167
0.1534	0.16643	0.1534	0.14666	0.1534	0.25946	0.1534	0.10314
0.18408	0.13776	0.18408	0.12017	0.18408	0.25155	0.18408	0.05047
0.21476	0.1004	0.21476	0.0847	0.21476	0.26465	0.21476	0.09091
0.24544	0.0565	0.24544	0.0449	0.24544	0.2921	0.24544	0.16602
0.27612	0.0306	0.27612	0.044	0.27612	0.32331	0.27612	0.23788
0.3068	0.076	0.3068	0.0987	0.3068	0.3496	0.3068	0.29739
0.33748	0.13902	0.33748	0.16423	0.33748	0.36592	0.33748	0.33864
0.36816	0.2043	0.36816	0.22966	0.36816	0.37074	0.36816	0.35698
0.39884	0.26759	0.39884	0.28845	0.39884	0.36592	0.39884	0.34912
0.42951	0.32612	0.42951	0.3345	0.42951	0.35663	0.42951	0.31332
0.46019	0.37863	0.46019	0.36236	0.46019	0.35067	0.46019	0.24971
0.49087	0.42604	0.49087	0.36809	0.49087	0.35625	0.49087	0.16045
0.52155	0.4719	0.52155	0.35048	0.52155	0.37785	0.52155	0.04998
0.55223	0.52236	0.55223	0.31336	0.55223	0.41352	0.55223	0.07669
0.58291	0.58466	0.58291	0.2703	0.58291	0.45627	0.58291	0.20966
0.61359	0.6645	0.61359	0.25145	0.61359	0.49744	0.61359	0.34046
0.64427	0.76351	0.64427	0.28971	0.64427	0.52907	0.64427	0.45855
0.67495	0.87842	0.67495	0.37898	0.67495	0.54465	0.67495	0.55324
0.70563	1.0019	0.70563	0.48814	0.70563	0.53927	0.70563	0.61425
0.73631	1.1241	0.73631	0.59053	0.73631	0.50952	0.73631	0.63266
0.76699	1.23404	0.76699	0.66552	0.76699	0.45328	0.76699	0.60195
0.79767	1.32085	0.79767	0.69596	0.79767	0.36973	0.79767	0.51991
0.82835	1.37478	0.82835	0.66745	0.82835	0.25951	0.82835	0.39446
0.85903	1.38828	0.85903	0.56879	0.85903	0.12812	0.85903	0.27301
0.88971	1.35716	0.88971	0.39265	0.88971	0.0809	0.88971	0.31972
0.92039	1.28204	0.92039	0.13644	0.92039	0.24889	0.92039	0.56593
0.95107	1.17052	0.95107	0.19825	0.95107	0.45339	0.95107	0.89442
0.98175	1.04077	0.98175	0.60265	0.98175	0.67463	0.98175	1.25859
1.01243	0.92681	1.01243	1.06467	1.01243	0.90465	1.01243	1.6342
1.04311	0.87885	1.04311	1.56696	1.04311	1.13487	1.04311	2.00102
1.07379	0.93775	1.07379	2.0886	1.07379	1.35527	1.07379	2.33994
1.10447	1.09582	1.10447	2.60625	1.10447	1.55438	1.10447	2.63308
1.13515	1.30861	1.13515	3.09569	1.13515	1.71969	1.13515	2.86454
1.16583	1.53105	1.16583	3.53353	1.16583	1.83832	1.16583	3.02143
1.19651	1.72904	1.19651	3.89893	1.19651	1.89793	1.19651	3.09494
1.22718	1.87787	1.22718	4.17539	1.22718	1.88796	1.22718	3.08135
1.25786	1.95992	1.25786	4.35243	1.25786	1.80119	1.25786	2.98323
1.28854	1.96369	1.28854	4.42695	1.28854	1.63626	1.28854	2.81078
1.31922	1.88361	1.31922	4.40448	1.31922	1.40246	1.31922	2.58372
1.3499	1.71994	1.3499	4.29982	1.3499	1.13249	1.3499	2.33391
1.38058	1.47871	1.38058	4.13716	1.38058	0.9181	1.38058	2.10798
1.41126	1.17138	1.41126	3.94878	1.41126	0.93978	1.41126	1.96446
1.44194	0.81434	1.44194	3.77151	1.44194	1.26915	1.44194	1.95388
1.47262	0.42868	1.47262	3.63955	1.47262	1.77665	1.47262	2.08537
1.5033	0.069	1.5033	3.5745	1.5033	2.352	1.5033	2.31947
1.53398	0.3554	1.53398	3.57693	1.53398	2.93296	1.53398	2.59775
1.56466	0.691	1.56466	3.62566	1.56466	3.4764	1.56466	2.86849
1.59534	0.96631	1.59534	3.68584	1.59534	3.94717	1.59534	3.0938
1.62602	1.16151	1.62602	3.71984	1.62602	4.3155	1.62602	3.24829
1.6567	1.26308	1.6567	3.6955	1.6567	4.55715	1.6567	3.31682
1.68738	1.2646	1.68738	3.59025	1.68738	4.65436	1.68738	3.29299
1.71806	1.16933	1.71806	3.39234	1.71806	4.59699	1.71806	3.17814
1.74874	0.99613	1.74874	3.10052	1.74874	4.38354	1.74874	2.98079
1.77942	0.79757	1.77942	2.72309	1.77942	4.02199	1.77942	2.71624
1.8101	0.70324	1.8101	2.27679	1.8101	3.53073	1.8101	2.40655
1.84078	0.86523	1.84078	1.7862	1.84078	2.94027	1.84078	2.08079
1.87146	1.231	1.87146	1.28561	1.87146	2.29837	1.87146	1.77572
1.90214	1.67605	1.90214	0.83212	1.90214	1.68748	1.90214	1.53425
1.93282	2.127	1.93282	0.56421	1.93282	1.2731	1.93282	1.39486
1.9635	2.53833	1.9635	0.65927	1.9635	1.281	1.9635	1.36743
1.99418	2.8763	1.99418	0.93327	1.99418	1.64391	1.99418	1.41978
2.02485	3.11457	2.02485	1.19427	2.02485	2.0984	2.02485	1.49954
2.05553	3.23357	2.05553	1.38361	2.05553	2.49706	2.05553	1.56212
2.08621	3.22068	2.08621	1.48371	2.08621	2.77418	2.08621	1.5795
2.11689	3.07064	2.11689	1.49229	2.11689	2.89801	2.11689	1.53808
2.14757	2.78578	2.14757	1.41619	2.14757	2.85544	2.14757	1.43495
2.17825	2.37631	2.17825	1.26937	2.17825	2.64733	2.17825	1.27523
2.20893	1.86165	2.20893	1.07244	2.20893	2.28707	2.20893	1.07048
2.23961	1.27808	2.23961	0.85398	2.23961	1.80132	2.23961	0.83828
2.27029	0.7342	2.27029	0.65623	2.27029	1.23868	2.27029	0.60474
2.30097	0.69856	2.30097	0.54279	2.30097	0.73135	2.30097	0.41608
2.33165	1.29102	2.33165	0.5628	2.33165	0.73553	2.33165	0.35462
2.36233	2.03311	2.36233	0.67534	2.36233	1.28417	2.36233	0.43625
2.39301	2.79929	2.39301	0.80728	2.39301	1.93584	2.39301	0.55776
2.42369	3.5564	2.42369	0.91734	2.42369	2.56008	2.42369	0.65334
2.45437	4.29127	2.45437	0.98911	2.45437	3.11287	2.45437	0.69876
2.48505	4.99958	2.48505	1.01957	2.48505	3.57352	2.48505	0.68696
2.51573	5.68217	2.51573	1.01393	2.51573	3.93529	2.51573	0.6222
2.54641	6.34245	2.54641	0.98329	2.54641	4.20315	2.54641	0.52388
2.57709	6.9837	2.57709	0.94246	2.57709	4.392	2.57709	0.44262
2.60777	7.60668	2.60777	0.90703	2.60777	4.52391	2.60777	0.46877
2.63845	8.20783	2.63845	0.88894	2.63845	4.62362	2.63845	0.63483
2.66913	8.77836	2.66913	0.89214	2.66913	4.71284	2.66913	0.88103
2.69981	9.30462	2.69981	0.91167	2.69981	4.80451	2.69981	1.15474
2.73049	9.7692	2.73049	0.93732	2.73049	4.89923	2.73049	1.42483
2.76117	10.1528	2.76117	0.95873	2.76117	4.98531	2.76117	1.67011
2.79185	10.4365	2.79185	0.96894	2.79185	5.04227	2.79185	1.87464
2.82252	10.6035	2.82252	0.96574	2.82252	5.04611	2.82252	2.02636
2.8532	10.6413	2.8532	0.9515	2.8532	4.97446	2.8532	2.11693
2.88388	10.5427	2.88388	0.93215	2.88388	4.81039	2.88388	2.14167
2.91456	10.307	2.91456	0.91523	2.91456	4.54471	2.91456	2.09963
2.94524	9.94046	2.94524	0.9073	2.94524	4.1769	2.94524	1.99347
2.97592	9.45566	2.97592	0.91128	2.97592	3.71495	2.97592	1.82925
3.0066	8.87136	3.0066	0.92526	3.0066	3.17448	3.0066	1.6162
3.03728	8.2113	3.03728	0.9434	3.03728	2.57723	3.03728	1.36656
3.06796	7.50274	3.06796	0.95833	3.06796	1.9493	3.06796	1.096
3.09864	6.77473	3.09864	0.96362	3.09864	1.31938	3.09864	0.82577
3.12932	6.05588	3.12932	0.95538	3.12932	0.71822	3.12932	0.59081
3.16	5.37195	3.16	0.93312	3.16	0.20254	3.16	0.45835
3.19068	4.74311	3.19068	0.89992	3.19068	0.3604	3.19068	0.49268
3.22136	4.18136	3.22136	0.86208	3.22136	0.73715	3.22136	0.63434
3.25204	3.68877	3.25204	0.82803	3.25204	1.0219	3.25204	0.79506
3.28272	3.25755	3.28272	0.80613	3.28272	1.20144	3.28272	0.93466
3.3134	2.87261	3.3134	0.80172	3.3134	1.27625	3.3134	1.03754
3.34408	2.51618	3.34408	0.81462	3.34408	1.25395	3.34408	1.09795
3.37476	2.17307	3.37476	0.83909	3.37476	1.14776	3.37476	1.11511
3.40544	1.835	3.40544	0.86623	3.40544	0.97514	3.40544	1.09137
3.43612	1.50364	3.43612	0.88682	3.43612	0.75638	3.43612	1.03129
3.4668	1.19374	3.4668	0.89332	3.4668	0.51314	3.4668	0.94099
3.49748	0.93814	3.49748	0.88063	3.49748	0.26747	3.49748	0.82757
3.52816	0.78962	3.52816	0.84626	3.52816	0.0563	3.52816	0.69857
3.55884	0.78576	3.55884	0.79012	3.55884	0.175	3.55884	0.56157
3.58952	0.88865	3.58952	0.71418	3.58952	0.32754	3.58952	0.42372
3.62019	1.02249	3.62019	0.62206	3.62019	0.42998	3.62019	0.29141
3.65087	1.13395	3.65087	0.51866	3.65087	0.47767	3.65087	0.17009
3.68155	1.19507	3.68155	0.40983	3.68155	0.47231	3.68155	0.06457
3.71223	1.1929	3.71223	0.30226	3.71223	0.42084	3.71223	0.03039
3.74291	1.12365	3.74291	0.20439	3.74291	0.33638	3.74291	0.09717
3.77359	0.99005	3.77359	0.13053	3.77359	0.24421	3.77359	0.14707
3.80427	0.80003	3.80427	0.10721	3.80427	0.20125	3.80427	0.17877
3.83495	0.56643	3.83495	0.13313	3.83495	0.26091	3.83495	0.19396
3.86563	0.31158	3.86563	0.16835	3.86563	0.37485	3.86563	0.19524
3.89631	0.14994	3.89631	0.19349	3.89631	0.49384	3.89631	0.18572
3.92699	0.34542	3.92699	0.20358	3.92699	0.59786	3.92699	0.16886
3.95767	0.61293	3.95767	0.19831	3.95767	0.67832	3.95767	0.1482
3.98835	0.86657	3.98835	0.17929	3.98835	0.73208	3.98835	0.12725
4.01903	1.08965	4.01903	0.14923	4.01903	0.75953	4.01903	0.10924
4.04971	1.27468	4.04971	0.11153	4.04971	0.7635	4.04971	0.09671
4.08039	1.41954	4.08039	0.0703	4.08039	0.74817	4.08039	0.0908
4.11107	1.52703	4.11107	0.0324	4.11107	0.71791	4.11107	0.09088
4.14175	1.60447	4.14175	0.0299	4.14175	0.67623	4.14175	0.09531
4.17243	1.66261	4.17243	0.0599	4.17243	0.62515	4.17243	0.10266
4.20311	1.71371	4.20311	0.0874	4.20311	0.56522	4.20311	0.11215
4.23379	1.76856	4.23379	0.10701	4.23379	0.49646	4.23379	0.12329
4.26447	1.83344	4.26447	0.11753	4.26447	0.42018	4.26447	0.13551
4.29515	1.90805	4.29515	0.1189	4.29515	0.34231	4.29515	0.14795
4.32583	1.9856	4.32583	0.11211	4.32583	0.27947	4.32583	0.1595
4.35651	2.0547	4.35651	0.0993	4.35651	0.2635	4.35651	0.169
4.38719	2.10203	4.38719	0.0841	4.38719	0.31368	4.38719	0.17539
4.41786	2.11475	4.41786	0.0726	4.41786	0.40765	4.41786	0.17787
4.44854	2.08217	4.44854	0.072	4.44854	0.51562	4.44854	0.17601
4.47922	1.99679	4.47922	0.0839	4.47922	0.61835	4.47922	0.16983
4.5099	1.85478	4.5099	0.1024	4.5099	0.70342	4.5099	0.15984
4.54058	1.65612	4.54058	0.12159	4.54058	0.76214	4.54058	0.14711
4.57126	1.40449	4.57126	0.13764	4.57126	0.78863	4.57126	0.13326
4.60194	1.10702	4.60194	0.14842	4.60194	0.77969	4.60194	0.12047
4.63262	0.77416	4.63262	0.15287	4.63262	0.73478	4.63262	0.11116
4.6633	0.42185	4.6633	0.15073	4.6633	0.65603	4.6633	0.10719
4.69398	0.13033	4.69398	0.14241	4.69398	0.5481	4.69398	0.10874
4.72466	0.36701	4.72466	0.12888	4.72466	0.41811	4.72466	0.11411
4.75534	0.71376	4.75534	0.11163	4.75534	0.27605	4.75534	0.12067
4.78602	1.04113	4.78602	0.0926	4.78602	0.14093	4.78602	0.126
4.8167	1.33239	4.8167	0.0742	4.8167	0.10213	4.8167	0.12834
4.84738	1.57755	4.84738	0.0592	4.84738	0.2034	4.84738	0.12663
4.87806	1.76991	4.87806	0.0504	4.87806	0.31185	4.87806	0.12042
4.90874	1.90579	4.90874	0.0479	4.90874	0.39766	4.90874	0.10984
4.93942	1.98445	4.93942	0.0487	4.93942	0.45269	4.93942	0.09561
4.9701	2.00806	4.9701	0.0488	4.9701	0.47353	4.9701	0.07921
5.00078	1.98144	5.00078	0.0457	5.00078	0.4599	5.00078	0.06344
5.03146	1.91174	5.03146	0.0385	5.03146	0.41463	5.03146	0.05355
5.06214	1.80802	5.06214	0.0273	5.06214	0.34437	5.06214	0.05563
5.09282	1.68065	5.09282	0.0138	5.09282	0.26282	5.09282	0.06907
5.1235	1.54066	5.1235	0.0122	5.1235	0.20212	5.1235	0.08787
5.15418	1.39897	5.15418	0.0292	5.15418	0.21701	5.15418	0.10759
5.18486	1.26533	5.18486	0.0484	5.18486	0.30607	5.18486	0.12583
5.21553	1.14719	5.21553	0.0666	5.21553	0.42201	5.21553	0.14126
5.24621	1.04853	5.24621	0.0825	5.24621	0.53875	5.24621	0.15313
5.27689	0.9692	5.27689	0.0947	5.27689	0.64418	5.27689	0.16107
5.30757	0.90534	5.30757	0.10249	5.30757	0.73163	5.30757	0.165
5.33825	0.85099	5.33825	0.10535	5.33825	0.7974	5.33825	0.16511
5.36893	0.80011	5.36893	0.10321	5.36893	0.83994	5.36893	0.16179
5.39961	0.74812	5.39961	0.0964	5.39961	0.85951	5.39961	0.15559
5.43029	0.69271	5.43029	0.0856	5.43029	0.85788	5.43029	0.14721
5.46097	0.63379	5.46097	0.0722	5.46097	0.83796	5.46097	0.1374
5.49165	0.57311	5.49165	0.0581	5.49165	0.80343	5.49165	0.12693
5.52233	0.51367	5.52233	0.0463	5.52233	0.7583	5.52233	0.11656
5.55301	0.45897	5.55301	0.0411	5.55301	0.70655	5.55301	0.10694
5.58369	0.41233	5.58369	0.0443	5.58369	0.6517	5.58369	0.09853
5.61437	0.37608	5.61437	0.0524	5.61437	0.59655	5.61437	0.0916
5.64505	0.35101	5.64505	0.0609	5.64505	0.54302	5.64505	0.08613
5.67573	0.33636	5.67573	0.0671	5.67573	0.49216	5.67573	0.0819
5.70641	0.33051	5.70641	0.0697	5.70641	0.44433	5.70641	0.07855
5.73709	0.33191	5.73709	0.0682	5.73709	0.39953	5.73709	0.07571
5.76777	0.3397	5.76777	0.0624	5.76777	0.35769	5.76777	0.07306
5.79845	0.3538	5.79845	0.0527	5.79845	0.31897	5.79845	0.07039
5.82913	0.37449	5.82913	0.0396	5.82913	0.28396	5.82913	0.06758
5.85981	0.40207	5.85981	0.0242	5.85981	0.25373	5.85981	0.06464
5.89049	0.43657	5.89049	0.00718	5.89049	0.2298	5.89049	0.06159
5.92117	0.47784	5.92117	0.0105	5.92117	0.21391	5.92117	0.05852
5.95185	0.52557	5.95185	0.0275	5.95185	0.20753	5.95185	0.0555
5.98253	0.5794	5.98253	0.0433	5.98253	0.21115	5.98253	0.0526
6.0132	0.63875	6.0132	0.057	6.0132	0.22393	6.0132	0.04989
6.04388	0.70269	6.04388	0.0682	6.04388	0.24403	6.04388	0.0474
6.07456	0.76976	6.07456	0.0766	6.07456	0.2692	6.07456	0.04515
6.10524	0.83781	6.10524	0.0823	6.10524	0.29723	6.10524	0.04315
6.13592	0.90408	6.13592	0.0856	6.13592	0.32605	6.13592	0.04134
6.1666	0.96528	6.1666	0.0869	6.1666	0.35388	6.1666	0.03964
6.19728	1.01787	6.19728	0.0868	6.19728	0.37919	6.19728	0.0379
6.22796	1.0583	6.22796	0.0861	6.22796	0.40086	6.22796	0.03594
6.25864	1.08338	6.25864	0.0852	6.25864	0.41825	6.25864	0.03354
6.28932	1.09054	6.28932	0.0845	6.28932	0.4313	6.28932	0.03045
6.32	1.07809	6.32	0.0843	6.32	0.44056	6.32	0.02649
6.35068	1.04549	6.35068	0.0844	6.35068	0.44712	6.35068	0.0215
6.38136	0.99349	6.38136	0.0848	6.38136	0.45243	6.38136	0.0154
6.41204	0.9243	6.41204	0.0854	6.41204	0.45804	6.41204	0.0083
6.44272	0.84174	6.44272	0.0861	6.44272	0.46518	6.44272	0.00255
6.4734	0.75144	6.4734	0.087	6.4734	0.47444	6.4734	0.00997
6.50408	0.6611	6.50408	0.0881	6.50408	0.48558	6.50408	0.01962
6.53476	0.58073	6.53476	0.0895	6.53476	0.49755	6.53476	0.02965
6.56544	0.52191	6.56544	0.091	6.56544	0.50881	6.56544	0.03959
6.59612	0.49447	6.59612	0.0922	6.59612	0.51759	6.59612	0.04899
6.6268	0.50053	6.6268	0.0927	6.6268	0.52229	6.6268	0.05743
6.65748	0.53236	6.65748	0.0922	6.65748	0.52167	6.65748	0.06449
6.68816	0.57759	6.68816	0.0901	6.68816	0.51505	6.68816	0.06984
6.71884	0.6253	6.71884	0.0863	6.71884	0.50231	6.71884	0.07323
6.74952	0.66828	6.74952	0.0806	6.74952	0.48389	6.74952	0.0745
6.7802	0.70278	6.7802	0.0733	6.7802	0.46067	6.7802	0.07366
6.81087	0.7277	6.81087	0.0648	6.81087	0.43389	6.81087	0.07087
6.84155	0.74388	6.84155	0.0559	6.84155	0.40495	6.84155	0.06651
6.87223	0.75348	6.87223	0.0477	6.87223	0.37524	6.87223	0.06113
6.90291	0.75931	6.90291	0.0413	6.90291	0.34594	6.90291	0.05557
6.93359	0.76431	6.93359	0.0379	6.93359	0.31795	6.93359	0.05081
6.96427	0.77086	6.96427	0.0376	6.96427	0.29179	6.96427	0.04788
6.99495	0.78043	6.99495	0.0391	6.99495	0.26769	6.99495	0.04736
7.02563	0.79328	7.02563	0.0407	7.02563	0.24569	7.02563	0.04901
7.05631	0.80866	7.05631	0.0412	7.05631	0.22588	7.05631	0.05188
7.08699	0.82508	7.08699	0.0399	7.08699	0.20857	7.08699	0.05485
7.11767	0.84081	7.11767	0.0364	7.11767	0.19437	7.11767	0.05696
7.14835	0.85424	7.14835	0.0308	7.14835	0.18408	7.14835	0.05754
7.17903	0.8641	7.17903	0.0233	7.17903	0.17835	7.17903	0.05624
7.20971	0.86959	7.20971	0.0146	7.20971	0.1773	7.20971	0.05298
7.24039	0.87037	7.24039	0.00598	7.24039	0.18021	7.24039	0.04795
7.27107	0.86647	7.27107	0.00736	7.27107	0.1857	7.27107	0.04163
7.30175	0.85812	7.30175	0.0162	7.30175	0.1921	7.30175	0.03491
7.33243	0.84572	7.33243	0.0247	7.33243	0.19789	7.33243	0.02929
7.36311	0.82961	7.36311	0.032	7.36311	0.2019	7.36311	0.02685
7.39379	0.81011	7.39379	0.0375	7.39379	0.20345	7.39379	0.02882
7.42447	0.78744	7.42447	0.0411	7.42447	0.20238	7.42447	0.03404
7.45515	0.76175	7.45515	0.0427	7.45515	0.19898	7.45515	0.04039
7.48583	0.73317	7.48583	0.0425	7.48583	0.19392	7.48583	0.04634
7.51651	0.70192	7.51651	0.0408	7.51651	0.18818	7.51651	0.05099
7.54719	0.66834	7.54719	0.0379	7.54719	0.18287	7.54719	0.05381
7.57787	0.63299	7.57787	0.0344	7.57787	0.179	7.57787	0.05458
7.60854	0.59669	7.60854	0.031	7.60854	0.17723	7.60854	0.05326
7.63922	0.56058	7.63922	0.028	7.63922	0.17775	7.63922	0.04999
7.6699	0.52607	7.6699	0.026	7.6699	0.1802	7.6699	0.04506
7.70058	0.49486	7.70058	0.0249	7.70058	0.18383	7.70058	0.0389
7.73126	0.46872	7.73126	0.0245	7.73126	0.18778	7.73126	0.03209
7.76194	0.44928	7.76194	0.0243	7.76194	0.19119	7.76194	0.0254
7.79262	0.43762	7.79262	0.0238	7.79262	0.19341	7.79262	0.0199
7.8233	0.43398	7.8233	0.0229	7.8233	0.19398	7.8233	0.01691
7.85398	0.43752	7.85398	0.0213	7.85398	0.19269	7.85398	0.01708
7.88466	0.44655	7.88466	0.0192	7.88466	0.18949	7.88466	0.01927
7.91534	0.45885	7.91534	0.0165	7.91534	0.18451	7.91534	0.0218
7.94602	0.47208	7.94602	0.0135	7.94602	0.178	7.94602	0.02369
7.9767	0.4841	7.9767	0.0104	7.9767	0.17029	7.9767	0.02452
8.00738	0.49311	8.00738	0.0077	8.00738	0.16183	8.00738	0.0242
8.03806	0.49773	8.03806	0.00646	8.03806	0.15311	8.03806	0.02284
8.06874	0.49699	8.06874	0.00766	8.06874	0.14475	8.06874	0.02072
8.09942	0.49031	8.09942	0.0105	8.09942	0.13746	8.09942	0.0182
8.1301	0.47741	8.1301	0.0139	8.1301	0.13207	8.1301	0.01571
8.16078	0.45829	8.16078	0.0172	8.16078	0.12946	8.16078	0.01367
8.19146	0.43315	8.19146	0.0203	8.19146	0.13044	8.19146	0.01231
8.22214	0.4023	8.22214	0.0228	8.22214	0.13555	8.22214	0.01152
8.25282	0.36614	8.25282	0.0245	8.25282	0.14492	8.25282	0.01086
8.2835	0.32512	8.2835	0.0254	8.2835	0.15829	8.2835	0.00987
8.31418	0.27967	8.31418	0.0252	8.31418	0.17505	8.31418	0.00819
8.34486	0.23028	8.34486	0.0241	8.34486	0.19447	8.34486	0.00573
8.37554	0.17744	8.37554	0.0222	8.37554	0.21569	8.37554	0.00299
8.40621	0.12177	8.40621	0.0198	8.40621	0.2378	8.40621	0.00389
8.43689	0.0641	8.43689	0.0176	8.43689	0.25987	8.43689	0.00839
8.46757	0.011	8.46757	0.0164	8.46757	0.28093	8.46757	0.01369
8.49825	0.0573	8.49825	0.0171	8.49825	0.30004	8.49825	0.01917
8.52893	0.11645	8.52893	0.0198	8.52893	0.31631	8.52893	0.02445
8.55961	0.17431	8.55961	0.0236	8.55961	0.32899	8.55961	0.02923
8.59029	0.22949	8.59029	0.0276	8.59029	0.33748	8.59029	0.03321
8.62097	0.2808	8.62097	0.0313	8.62097	0.34145	8.62097	0.03617
8.65165	0.3272	8.65165	0.0343	8.65165	0.3409	8.65165	0.03793
8.68233	0.36785	8.68233	0.0362	8.68233	0.33615	8.68233	0.03841
8.71301	0.40214	8.71301	0.037	8.71301	0.32797	8.71301	0.0376
8.74369	0.42973	8.74369	0.0366	8.74369	0.31749	8.74369	0.03556
8.77437	0.45061	8.77437	0.0352	8.77437	0.30619	8.77437	0.03245
8.80505	0.46503	8.80505	0.0329	8.80505	0.29576	8.80505	0.02848
8.83573	0.47346	8.83573	0.0301	8.83573	0.28782	8.83573	0.02396
8.86641	0.47654	8.86641	0.0269	8.86641	0.28359	8.86641	0.01927
8.89709	0.47495	8.89709	0.0238	8.89709	0.28357	8.89709	0.01494
8.92777	0.46932	8.92777	0.0211	8.92777	0.2874	8.92777	0.01172
8.95845	0.46017	8.95845	0.0191	8.95845	0.29407	8.95845	0.01042
8.98913	0.44784	8.98913	0.0178	8.98913	0.3022	8.98913	0.01107
9.01981	0.43256	9.01981	0.017	9.01981	0.31048	9.01981	0.01261
9.05049	0.41444	9.05049	0.0165	9.05049	0.31791	9.05049	0.01409
9.08117	0.39367	9.08117	0.0159	9.08117	0.3239	9.08117	0.01502
9.11185	0.37061	9.11185	0.0152	9.11185	0.32831	9.11185	0.01523
9.14253	0.34596	9.14253	0.0142	9.14253	0.33136	9.14253	0.01478
9.17321	0.32088	9.17321	0.0131	9.17321	0.33348	9.17321	0.0139
9.20388	0.29704	9.20388	0.0121	9.20388	0.33514	9.20388	0.01297
9.23456	0.27653	9.23456	0.0113	9.23456	0.33672	9.23456	0.01252
9.26524	0.26149	9.26524	0.0108	9.26524	0.3383	9.26524	0.013
9.29592	0.25347	9.29592	0.0107	9.29592	0.33971	9.29592	0.01446
9.3266	0.25267	9.3266	0.0108	9.3266	0.34048	9.3266	0.01655
9.35728	0.25769	9.35728	0.0108	9.35728	0.34001	9.35728	0.01882
9.38796	0.26597	9.38796	0.0109	9.38796	0.33765	9.38796	0.02086
9.41864	0.27465	9.41864	0.011	9.41864	0.33291	9.41864	0.02239
9.44932	0.28117	9.44932	0.0112	9.44932	0.32548	9.44932	0.02324
9.48	0.28359	9.48	0.0119	9.48	0.31533	9.48	0.02328
9.51068	0.28069	9.51068	0.0132	9.51068	0.30273	9.51068	0.02253
9.54136	0.27189	9.54136	0.0149	9.54136	0.28817	9.54136	0.02106
9.57204	0.25722	9.57204	0.017	9.57204	0.27231	9.57204	0.01908
9.60272	0.23716	9.60272	0.019	9.60272	0.25589	9.60272	0.01697
9.6334	0.2126	9.6334	0.0209	9.6334	0.23961	9.6334	0.01534
9.66408	0.18464	9.66408	0.0223	9.66408	0.22402	9.66408	0.01496
9.69476	0.1545	9.69476	0.0232	9.69476	0.20942	9.69476	0.0163
9.72544	0.12339	9.72544	0.0233	9.72544	0.19589	9.72544	0.01911
9.75612	0.0924	9.75612	0.0227	9.75612	0.18328	9.75612	0.02276
9.7868	0.0626	9.7868	0.0214	9.7868	0.17135	9.7868	0.02667
9.81748	0.0359	9.81748	0.0196	9.81748	0.15984	9.81748	0.03041
9.84816	0.0232	9.84816	0.0174	9.84816	0.14864	9.84816	0.0337
9.87884	0.0402	9.87884	0.015	9.87884	0.13778	9.87884	0.03633
9.90952	0.0681	9.90952	0.0129	9.90952	0.12748	9.90952	0.03814
9.9402	0.0995	9.9402	0.0115	9.9402	0.11806	9.9402	0.03905
9.97088	0.13347	9.97088	0.0112	9.97088	0.10988	9.97088	0.039

## Sheet: Fig 3a
-0.8	0.0001744	-0.8	0.0001097	-0.8	0.0001086	-0.8	8.236e-05	-0.8	0.0001196
-0.801	0.0001441	-0.801	9.096e-05	-0.801	9.739e-05	-0.801	6.589e-05	-0.801	0.0001129
-0.802	0.0001237	-0.802	7.757e-05	-0.802	8.986e-05	-0.802	5.542e-05	-0.802	0.0001071
-0.803	0.0001091	-0.803	6.724e-05	-0.803	8.359e-05	-0.803	4.799e-05	-0.803	0.0001019
-0.804	9.715e-05	-0.804	5.883e-05	-0.804	7.822e-05	-0.804	4.191e-05	-0.804	9.709e-05
-0.805	8.688e-05	-0.805	5.176e-05	-0.805	7.341e-05	-0.805	3.682e-05	-0.805	9.269e-05
-0.806	7.753e-05	-0.806	4.557e-05	-0.806	6.913e-05	-0.806	3.222e-05	-0.806	8.854e-05
-0.807	6.913e-05	-0.807	4.029e-05	-0.807	6.516e-05	-0.807	2.807e-05	-0.807	8.464e-05
-0.808	6.141e-05	-0.808	3.574e-05	-0.808	6.162e-05	-0.808	2.431e-05	-0.808	8.102e-05
-0.809	5.443e-05	-0.809	3.155e-05	-0.809	5.836e-05	-0.809	2.095e-05	-0.809	7.752e-05
-0.81	4.806e-05	-0.81	2.79e-05	-0.81	5.539e-05	-0.81	1.792e-05	-0.81	7.412e-05
-0.811	4.201e-05	-0.811	2.453e-05	-0.811	5.269e-05	-0.811	1.502e-05	-0.811	7.097e-05
-0.812	3.651e-05	-0.812	2.148e-05	-0.812	5.017e-05	-0.812	1.24e-05	-0.812	6.801e-05
-0.813	3.142e-05	-0.813	1.874e-05	-0.813	4.789e-05	-0.813	1.001e-05	-0.813	6.511e-05
-0.814	2.647e-05	-0.814	1.623e-05	-0.814	4.563e-05	-0.814	7.749e-06	-0.814	6.233e-05
-0.815	2.195e-05	-0.815	1.395e-05	-0.815	4.354e-05	-0.815	5.667e-06	-0.815	5.976e-05
-0.816	1.78e-05	-0.816	1.176e-05	-0.816	4.156e-05	-0.816	3.746e-06	-0.816	5.723e-05
-0.817	1.378e-05	-0.817	9.763e-06	-0.817	3.969e-05	-0.817	1.897e-06	-0.817	5.478e-05
-0.818	1.004e-05	-0.818	7.915e-06	-0.818	3.805e-05	-0.818	1.969e-07	-0.818	5.243e-05
-0.819	6.202e-06	-0.819	5.934e-06	-0.819	3.64e-05	-0.819	-1.594e-06	-0.819	5.013e-05
-0.82	2.666e-06	-0.82	4.176e-06	-0.82	3.484e-05	-0.82	-3.308e-06	-0.82	4.793e-05
-0.821	-2.418e-07	-0.821	2.734e-06	-0.821	3.343e-05	-0.821	-4.574e-06	-0.821	4.581e-05
-0.822	-3.248e-06	-0.822	1.23e-06	-0.822	3.2e-05	-0.822	-5.924e-06	-0.822	4.378e-05
-0.823	-6.087e-06	-0.823	-2.3e-07	-0.823	3.065e-05	-0.823	-7.17e-06	-0.823	4.18e-05
-0.824	-8.766e-06	-0.824	-1.583e-06	-0.824	2.941e-05	-0.824	-8.42e-06	-0.824	3.987e-05
-0.825	-1.136e-05	-0.825	-3.005e-06	-0.825	2.817e-05	-0.825	-9.603e-06	-0.825	3.802e-05
-0.826	-1.378e-05	-0.826	-4.33e-06	-0.826	2.703e-05	-0.826	-1.068e-05	-0.826	3.627e-05
-0.827	-1.61e-05	-0.827	-5.627e-06	-0.827	2.588e-05	-0.827	-1.172e-05	-0.827	3.449e-05
-0.828	-1.834e-05	-0.828	-6.827e-06	-0.828	2.483e-05	-0.828	-1.274e-05	-0.828	3.278e-05
-0.829	-2.042e-05	-0.829	-7.939e-06	-0.829	2.388e-05	-0.829	-1.366e-05	-0.829	3.11e-05
-0.83	-2.243e-05	-0.83	-9.012e-06	-0.83	2.286e-05	-0.83	-1.466e-05	-0.83	2.946e-05
-0.831	-2.434e-05	-0.831	-9.997e-06	-0.831	2.194e-05	-0.831	-1.55e-05	-0.831	2.786e-05
-0.832	-2.623e-05	-0.832	-1.09e-05	-0.832	2.105e-05	-0.832	-1.637e-05	-0.832	2.629e-05
-0.833	-2.811e-05	-0.833	-1.183e-05	-0.833	2.013e-05	-0.833	-1.721e-05	-0.833	2.474e-05
-0.834	-2.972e-05	-0.834	-1.254e-05	-0.834	1.934e-05	-0.834	-1.799e-05	-0.834	2.325e-05
-0.835	-3.142e-05	-0.835	-1.336e-05	-0.835	1.853e-05	-0.835	-1.878e-05	-0.835	2.179e-05
-0.836	-3.303e-05	-0.836	-1.407e-05	-0.836	1.775e-05	-0.836	-1.951e-05	-0.836	2.038e-05
-0.837	-3.449e-05	-0.837	-1.474e-05	-0.837	1.703e-05	-0.837	-2.017e-05	-0.837	1.9e-05
-0.838	-3.601e-05	-0.838	-1.54e-05	-0.838	1.63e-05	-0.838	-2.089e-05	-0.838	1.759e-05
-0.839	-3.743e-05	-0.839	-1.596e-05	-0.839	1.561e-05	-0.839	-2.154e-05	-0.839	1.629e-05
-0.84	-3.872e-05	-0.84	-1.656e-05	-0.84	1.493e-05	-0.84	-2.216e-05	-0.84	1.494e-05
-0.841	-4.015e-05	-0.841	-1.713e-05	-0.841	1.427e-05	-0.841	-2.275e-05	-0.841	1.364e-05
-0.842	-4.135e-05	-0.842	-1.757e-05	-0.842	1.368e-05	-0.842	-2.329e-05	-0.842	1.239e-05
-0.843	-4.261e-05	-0.843	-1.812e-05	-0.843	1.304e-05	-0.843	-2.391e-05	-0.843	1.116e-05
-0.844	-4.389e-05	-0.844	-1.86e-05	-0.844	1.242e-05	-0.844	-2.446e-05	-0.844	9.948e-06
-0.845	-4.507e-05	-0.845	-1.9e-05	-0.845	1.186e-05	-0.845	-2.493e-05	-0.845	8.727e-06
-0.846	-4.621e-05	-0.846	-1.949e-05	-0.846	1.126e-05	-0.846	-2.55e-05	-0.846	7.562e-06
-0.847	-4.725e-05	-0.847	-1.992e-05	-0.847	1.074e-05	-0.847	-2.595e-05	-0.847	6.409e-06
-0.848	-4.843e-05	-0.848	-2.029e-05	-0.848	1.021e-05	-0.848	-2.648e-05	-0.848	5.302e-06
-0.849	-4.948e-05	-0.849	-2.071e-05	-0.849	9.672e-06	-0.849	-2.696e-05	-0.849	4.168e-06
-0.85	-5.041e-05	-0.85	-2.103e-05	-0.85	9.188e-06	-0.85	-2.739e-05	-0.85	3.108e-06
-0.851	-5.158e-05	-0.851	-2.146e-05	-0.851	8.697e-06	-0.851	-2.792e-05	-0.851	2.009e-06
-0.852	-5.253e-05	-0.852	-2.18e-05	-0.852	8.199e-06	-0.852	-2.833e-05	-0.852	9.689e-07
-0.853	-5.335e-05	-0.853	-2.212e-05	-0.853	7.774e-06	-0.853	-2.868e-05	-0.853	-6.695e-08
-0.854	-5.437e-05	-0.854	-2.249e-05	-0.854	7.264e-06	-0.854	-2.914e-05	-0.854	-1.09e-06
-0.855	-5.521e-05	-0.855	-2.281e-05	-0.855	6.836e-06	-0.855	-2.953e-05	-0.855	-2.1e-06
-0.856	-5.608e-05	-0.856	-2.315e-05	-0.856	6.412e-06	-0.856	-2.993e-05	-0.856	-3.152e-06
-0.857	-5.7e-05	-0.857	-2.346e-05	-0.857	5.967e-06	-0.857	-3.035e-05	-0.857	-4.2e-06
-0.858	-5.782e-05	-0.858	-2.375e-05	-0.858	5.591e-06	-0.858	-3.069e-05	-0.858	-5.144e-06
-0.859	-5.862e-05	-0.859	-2.403e-05	-0.859	5.183e-06	-0.859	-3.108e-05	-0.859	-6.107e-06
-0.86	-5.94e-05	-0.86	-2.434e-05	-0.86	4.744e-06	-0.86	-3.142e-05	-0.86	-7.038e-06
-0.861	-6.014e-05	-0.861	-2.459e-05	-0.861	4.399e-06	-0.861	-3.177e-05	-0.861	-7.942e-06
-0.862	-6.093e-05	-0.862	-2.49e-05	-0.862	4.006e-06	-0.862	-3.212e-05	-0.862	-8.866e-06
-0.863	-6.162e-05	-0.863	-2.516e-05	-0.863	3.667e-06	-0.863	-3.247e-05	-0.863	-9.758e-06
-0.864	-6.247e-05	-0.864	-2.546e-05	-0.864	3.309e-06	-0.864	-3.283e-05	-0.864	-1.065e-05
-0.865	-6.331e-05	-0.865	-2.573e-05	-0.865	2.947e-06	-0.865	-3.313e-05	-0.865	-1.152e-05
-0.866	-6.39e-05	-0.866	-2.596e-05	-0.866	2.658e-06	-0.866	-3.341e-05	-0.866	-1.24e-05
-0.867	-6.467e-05	-0.867	-2.626e-05	-0.867	2.31e-06	-0.867	-3.376e-05	-0.867	-1.325e-05
-0.868	-6.539e-05	-0.868	-2.648e-05	-0.868	1.968e-06	-0.868	-3.406e-05	-0.868	-1.408e-05
-0.869	-6.614e-05	-0.869	-2.67e-05	-0.869	1.64e-06	-0.869	-3.429e-05	-0.869	-1.492e-05
-0.87	-6.696e-05	-0.87	-2.703e-05	-0.87	1.312e-06	-0.87	-3.459e-05	-0.87	-1.58e-05
-0.871	-6.766e-05	-0.871	-2.724e-05	-0.871	1.03e-06	-0.871	-3.486e-05	-0.871	-1.658e-05
-0.872	-6.832e-05	-0.872	-2.745e-05	-0.872	7.31e-07	-0.872	-3.515e-05	-0.872	-1.738e-05
-0.873	-6.896e-05	-0.873	-2.769e-05	-0.873	4.238e-07	-0.873	-3.543e-05	-0.873	-1.818e-05
-0.874	-6.953e-05	-0.874	-2.788e-05	-0.874	1.615e-07	-0.874	-3.567e-05	-0.874	-1.893e-05
-0.875	-7.025e-05	-0.875	-2.813e-05	-0.875	-1.686e-07	-0.875	-3.599e-05	-0.875	-1.972e-05
-0.876	-7.09e-05	-0.876	-2.837e-05	-0.876	-4.395e-07	-0.876	-3.627e-05	-0.876	-2.048e-05
-0.877	-7.155e-05	-0.877	-2.859e-05	-0.877	-6.947e-07	-0.877	-3.654e-05	-0.877	-2.119e-05
-0.878	-7.227e-05	-0.878	-2.88e-05	-0.878	-9.594e-07	-0.878	-3.684e-05	-0.878	-2.195e-05
-0.879	-7.285e-05	-0.879	-2.896e-05	-0.879	-1.207e-06	-0.879	-3.703e-05	-0.879	-2.268e-05
-0.88	-7.348e-05	-0.88	-2.92e-05	-0.88	-1.467e-06	-0.88	-3.73e-05	-0.88	-2.343e-05
-0.881	-7.404e-05	-0.881	-2.943e-05	-0.881	-1.734e-06	-0.881	-3.752e-05	-0.881	-2.412e-05
-0.882	-7.461e-05	-0.882	-2.958e-05	-0.882	-1.975e-06	-0.882	-3.773e-05	-0.882	-2.483e-05
-0.883	-7.529e-05	-0.883	-2.98e-05	-0.883	-2.255e-06	-0.883	-3.801e-05	-0.883	-2.554e-05
-0.884	-7.591e-05	-0.884	-3e-05	-0.884	-2.509e-06	-0.884	-3.821e-05	-0.884	-2.626e-05
-0.885	-7.647e-05	-0.885	-3.016e-05	-0.885	-2.755e-06	-0.885	-3.834e-05	-0.885	-2.694e-05
-0.886	-7.707e-05	-0.886	-3.04e-05	-0.886	-3.014e-06	-0.886	-3.862e-05	-0.886	-2.766e-05
-0.887	-7.755e-05	-0.887	-3.055e-05	-0.887	-3.267e-06	-0.887	-3.879e-05	-0.887	-2.834e-05
-0.888	-7.819e-05	-0.888	-3.077e-05	-0.888	-3.508e-06	-0.888	-3.899e-05	-0.888	-2.898e-05
-0.889	-7.879e-05	-0.889	-3.1e-05	-0.889	-3.768e-06	-0.889	-3.926e-05	-0.889	-2.967e-05
-0.89	-7.932e-05	-0.89	-3.117e-05	-0.89	-3.941e-06	-0.89	-3.95e-05	-0.89	-3.036e-05
-0.891	-7.995e-05	-0.891	-3.135e-05	-0.891	-4.177e-06	-0.891	-3.971e-05	-0.891	-3.1e-05
-0.892	-8.047e-05	-0.892	-3.152e-05	-0.892	-4.43e-06	-0.892	-3.987e-05	-0.892	-3.164e-05
-0.893	-8.09e-05	-0.893	-3.164e-05	-0.893	-4.573e-06	-0.893	-4.008e-05	-0.893	-3.225e-05
-0.894	-8.166e-05	-0.894	-3.187e-05	-0.894	-4.82e-06	-0.894	-4.033e-05	-0.894	-3.289e-05
-0.895	-8.222e-05	-0.895	-3.203e-05	-0.895	-5.032e-06	-0.895	-4.048e-05	-0.895	-3.353e-05
-0.896	-8.272e-05	-0.896	-3.22e-05	-0.896	-5.24e-06	-0.896	-4.065e-05	-0.896	-3.417e-05
-0.897	-8.336e-05	-0.897	-3.244e-05	-0.897	-5.441e-06	-0.897	-4.089e-05	-0.897	-3.477e-05
-0.898	-8.392e-05	-0.898	-3.255e-05	-0.898	-5.608e-06	-0.898	-4.099e-05	-0.898	-3.538e-05
-0.899	-8.453e-05	-0.899	-3.279e-05	-0.899	-5.823e-06	-0.899	-4.125e-05	-0.899	-3.601e-05
-0.9	-8.514e-05	-0.9	-3.294e-05	-0.9	-6.031e-06	-0.9	-4.145e-05	-0.9	-3.66e-05
-0.901	-8.553e-05	-0.901	-3.305e-05	-0.901	-6.176e-06	-0.901	-4.159e-05	-0.901	-3.721e-05
-0.902	-8.608e-05	-0.902	-3.33e-05	-0.902	-6.409e-06	-0.902	-4.188e-05	-0.902	-3.781e-05
-0.903	-8.665e-05	-0.903	-3.346e-05	-0.903	-6.577e-06	-0.903	-4.205e-05	-0.903	-3.841e-05
-0.904	-8.712e-05	-0.904	-3.364e-05	-0.904	-6.737e-06	-0.904	-4.222e-05	-0.904	-3.899e-05
-0.905	-8.772e-05	-0.905	-3.384e-05	-0.905	-6.955e-06	-0.905	-4.242e-05	-0.905	-3.957e-05
-0.906	-8.821e-05	-0.906	-3.392e-05	-0.906	-7.093e-06	-0.906	-4.251e-05	-0.906	-4.015e-05
-0.907	-8.874e-05	-0.907	-3.414e-05	-0.907	-7.289e-06	-0.907	-4.275e-05	-0.907	-4.073e-05
-0.908	-8.929e-05	-0.908	-3.432e-05	-0.908	-7.462e-06	-0.908	-4.296e-05	-0.908	-4.127e-05
-0.909	-8.982e-05	-0.909	-3.443e-05	-0.909	-7.593e-06	-0.909	-4.313e-05	-0.909	-4.186e-05
-0.91	-9.043e-05	-0.91	-3.463e-05	-0.91	-7.781e-06	-0.91	-4.336e-05	-0.91	-4.248e-05
-0.911	-9.083e-05	-0.911	-3.478e-05	-0.911	-7.933e-06	-0.911	-4.35e-05	-0.911	-4.302e-05
-0.912	-9.148e-05	-0.912	-3.491e-05	-0.912	-8.098e-06	-0.912	-4.369e-05	-0.912	-4.356e-05
-0.913	-9.203e-05	-0.913	-3.512e-05	-0.913	-8.317e-06	-0.913	-4.388e-05	-0.913	-4.412e-05
-0.914	-9.25e-05	-0.914	-3.524e-05	-0.914	-8.436e-06	-0.914	-4.401e-05	-0.914	-4.466e-05
-0.915	-9.316e-05	-0.915	-3.544e-05	-0.915	-8.596e-06	-0.915	-4.417e-05	-0.915	-4.519e-05
-0.916	-9.37e-05	-0.916	-3.561e-05	-0.916	-8.759e-06	-0.916	-4.434e-05	-0.916	-4.571e-05
-0.917	-9.42e-05	-0.917	-3.573e-05	-0.917	-8.892e-06	-0.917	-4.446e-05	-0.917	-4.628e-05
-0.918	-9.478e-05	-0.918	-3.594e-05	-0.918	-9.058e-06	-0.918	-4.471e-05	-0.918	-4.68e-05
-0.919	-9.528e-05	-0.919	-3.608e-05	-0.919	-9.223e-06	-0.919	-4.484e-05	-0.919	-4.735e-05
-0.92	-9.58e-05	-0.92	-3.626e-05	-0.92	-9.336e-06	-0.92	-4.499e-05	-0.92	-4.787e-05
-0.921	-9.637e-05	-0.921	-3.649e-05	-0.921	-9.511e-06	-0.921	-4.519e-05	-0.921	-4.839e-05
-0.922	-9.691e-05	-0.922	-3.656e-05	-0.922	-9.652e-06	-0.922	-4.534e-05	-0.922	-4.89e-05
-0.923	-9.745e-05	-0.923	-3.676e-05	-0.923	-9.786e-06	-0.923	-4.548e-05	-0.923	-4.938e-05
-0.924	-9.798e-05	-0.924	-3.695e-05	-0.924	-9.941e-06	-0.924	-4.561e-05	-0.924	-4.992e-05
-0.925	-9.85e-05	-0.925	-3.708e-05	-0.925	-1.004e-05	-0.925	-4.573e-05	-0.925	-5.045e-05
-0.926	-9.91e-05	-0.926	-3.729e-05	-0.926	-1.021e-05	-0.926	-4.589e-05	-0.926	-5.093e-05
-0.927	-9.953e-05	-0.927	-3.741e-05	-0.927	-1.033e-05	-0.927	-4.591e-05	-0.927	-5.14e-05
-0.928	-0.0001002	-0.928	-3.759e-05	-0.928	-1.049e-05	-0.928	-4.601e-05	-0.928	-5.193e-05
-0.929	-0.0001007	-0.929	-3.777e-05	-0.929	-1.064e-05	-0.929	-4.616e-05	-0.929	-5.243e-05
-0.93	-0.0001011	-0.93	-3.79e-05	-0.93	-1.075e-05	-0.93	-4.621e-05	-0.93	-5.293e-05
-0.931	-0.0001016	-0.931	-3.806e-05	-0.931	-1.088e-05	-0.931	-4.641e-05	-0.931	-5.346e-05
-0.932	-0.0001021	-0.932	-3.824e-05	-0.932	-1.103e-05	-0.932	-4.654e-05	-0.932	-5.393e-05
-0.933	-0.0001026	-0.933	-3.842e-05	-0.933	-1.114e-05	-0.933	-4.667e-05	-0.933	-5.44e-05
-0.934	-0.0001031	-0.934	-3.862e-05	-0.934	-1.128e-05	-0.934	-4.687e-05	-0.934	-5.493e-05
-0.935	-0.0001036	-0.935	-3.873e-05	-0.935	-1.14e-05	-0.935	-4.695e-05	-0.935	-5.544e-05
-0.936	-0.0001041	-0.936	-3.891e-05	-0.936	-1.152e-05	-0.936	-4.712e-05	-0.936	-5.589e-05
-0.937	-0.0001047	-0.937	-3.908e-05	-0.937	-1.167e-05	-0.937	-4.73e-05	-0.937	-5.639e-05
-0.938	-0.0001051	-0.938	-3.92e-05	-0.938	-1.173e-05	-0.938	-4.738e-05	-0.938	-5.686e-05
-0.939	-0.0001056	-0.939	-3.941e-05	-0.939	-1.19e-05	-0.939	-4.758e-05	-0.939	-5.737e-05
-0.94	-0.0001061	-0.94	-3.96e-05	-0.94	-1.206e-05	-0.94	-4.77e-05	-0.94	-5.784e-05
-0.941	-0.0001066	-0.941	-3.968e-05	-0.941	-1.217e-05	-0.941	-4.785e-05	-0.941	-5.83e-05
-0.942	-0.0001071	-0.942	-3.996e-05	-0.942	-1.233e-05	-0.942	-4.801e-05	-0.942	-5.878e-05
-0.943	-0.0001075	-0.943	-4.014e-05	-0.943	-1.243e-05	-0.943	-4.807e-05	-0.943	-5.924e-05
-0.944	-0.000108	-0.944	-4.023e-05	-0.944	-1.257e-05	-0.944	-4.824e-05	-0.944	-5.971e-05
-0.945	-0.0001085	-0.945	-4.044e-05	-0.945	-1.275e-05	-0.945	-4.839e-05	-0.945	-6.017e-05
-0.946	-0.000109	-0.946	-4.054e-05	-0.946	-1.285e-05	-0.946	-4.849e-05	-0.946	-6.062e-05
-0.947	-0.0001095	-0.947	-4.077e-05	-0.947	-1.297e-05	-0.947	-4.866e-05	-0.947	-6.111e-05
-0.948	-0.00011	-0.948	-4.097e-05	-0.948	-1.312e-05	-0.948	-4.876e-05	-0.948	-6.154e-05
-0.949	-0.0001103	-0.949	-4.106e-05	-0.949	-1.319e-05	-0.949	-4.89e-05	-0.949	-6.196e-05
-0.95	-0.0001109	-0.95	-4.129e-05	-0.95	-1.335e-05	-0.95	-4.906e-05	-0.95	-6.247e-05
-0.951	-0.0001113	-0.951	-4.145e-05	-0.951	-1.343e-05	-0.951	-4.915e-05	-0.951	-6.292e-05
-0.952	-0.0001119	-0.952	-4.164e-05	-0.952	-1.354e-05	-0.952	-4.928e-05	-0.952	-6.337e-05
-0.953	-0.0001124	-0.953	-4.189e-05	-0.953	-1.371e-05	-0.953	-4.947e-05	-0.953	-6.384e-05
-0.954	-0.0001129	-0.954	-4.204e-05	-0.954	-1.378e-05	-0.954	-4.954e-05	-0.954	-6.429e-05
-0.955	-0.0001134	-0.955	-4.223e-05	-0.955	-1.392e-05	-0.955	-4.974e-05	-0.955	-6.478e-05
-0.956	-0.0001139	-0.956	-4.244e-05	-0.956	-1.402e-05	-0.956	-4.982e-05	-0.956	-6.525e-05
-0.957	-0.0001144	-0.957	-4.257e-05	-0.957	-1.413e-05	-0.957	-4.991e-05	-0.957	-6.566e-05
-0.958	-0.000115	-0.958	-4.281e-05	-0.958	-1.424e-05	-0.958	-5.008e-05	-0.958	-6.611e-05
-0.959	-0.0001154	-0.959	-4.296e-05	-0.959	-1.433e-05	-0.959	-5.016e-05	-0.959	-6.659e-05
-0.96	-0.000116	-0.96	-4.318e-05	-0.96	-1.447e-05	-0.96	-5.031e-05	-0.96	-6.703e-05
-0.961	-0.0001166	-0.961	-4.341e-05	-0.961	-1.462e-05	-0.961	-5.049e-05	-0.961	-6.748e-05
-0.962	-0.0001172	-0.962	-4.353e-05	-0.962	-1.467e-05	-0.962	-5.053e-05	-0.962	-6.791e-05
-0.963	-0.0001178	-0.963	-4.377e-05	-0.963	-1.481e-05	-0.963	-5.07e-05	-0.963	-6.838e-05
-0.964	-0.0001185	-0.964	-4.399e-05	-0.964	-1.49e-05	-0.964	-5.08e-05	-0.964	-6.881e-05
-0.965	-0.0001192	-0.965	-4.411e-05	-0.965	-1.5e-05	-0.965	-5.088e-05	-0.965	-6.924e-05
-0.966	-0.0001199	-0.966	-4.436e-05	-0.966	-1.512e-05	-0.966	-5.106e-05	-0.966	-6.971e-05
-0.967	-0.0001205	-0.967	-4.454e-05	-0.967	-1.525e-05	-0.967	-5.116e-05	-0.967	-7.015e-05
-0.968	-0.0001211	-0.968	-4.472e-05	-0.968	-1.534e-05	-0.968	-5.132e-05	-0.968	-7.058e-05
-0.969	-0.0001218	-0.969	-4.498e-05	-0.969	-1.547e-05	-0.969	-5.157e-05	-0.969	-7.1e-05
-0.97	-0.0001225	-0.97	-4.517e-05	-0.97	-1.556e-05	-0.97	-5.163e-05	-0.97	-7.143e-05
-0.971	-0.0001234	-0.971	-4.542e-05	-0.971	-1.567e-05	-0.971	-5.185e-05	-0.971	-7.192e-05
-0.972	-0.0001242	-0.972	-4.562e-05	-0.972	-1.575e-05	-0.972	-5.197e-05	-0.972	-7.24e-05
-0.973	-0.0001251	-0.973	-4.586e-05	-0.973	-1.588e-05	-0.973	-5.215e-05	-0.973	-7.279e-05
-0.974	-0.0001261	-0.974	-4.615e-05	-0.974	-1.6e-05	-0.974	-5.229e-05	-0.974	-7.324e-05
-0.975	-0.000127	-0.975	-4.636e-05	-0.975	-1.611e-05	-0.975	-5.238e-05	-0.975	-7.368e-05
-0.976	-0.0001279	-0.976	-4.659e-05	-0.976	-1.621e-05	-0.976	-5.251e-05	-0.976	-7.41e-05
-0.977	-0.000129	-0.977	-4.686e-05	-0.977	-1.633e-05	-0.977	-5.264e-05	-0.977	-7.458e-05
-0.978	-0.0001299	-0.978	-4.704e-05	-0.978	-1.643e-05	-0.978	-5.272e-05	-0.978	-7.503e-05
-0.979	-0.0001312	-0.979	-4.738e-05	-0.979	-1.655e-05	-0.979	-5.288e-05	-0.979	-7.545e-05
-0.98	-0.0001325	-0.98	-4.767e-05	-0.98	-1.669e-05	-0.98	-5.303e-05	-0.98	-7.593e-05
-0.981	-0.0001337	-0.981	-4.789e-05	-0.981	-1.676e-05	-0.981	-5.315e-05	-0.981	-7.637e-05
-0.982	-0.000135	-0.982	-4.821e-05	-0.982	-1.69e-05	-0.982	-5.327e-05	-0.982	-7.679e-05
-0.983	-0.0001362	-0.983	-4.848e-05	-0.983	-1.701e-05	-0.983	-5.334e-05	-0.983	-7.721e-05
-0.984	-0.0001376	-0.984	-4.883e-05	-0.984	-1.711e-05	-0.984	-5.348e-05	-0.984	-7.767e-05
-0.985	-0.0001391	-0.985	-4.922e-05	-0.985	-1.723e-05	-0.985	-5.364e-05	-0.985	-7.812e-05
-0.986	-0.0001406	-0.986	-4.946e-05	-0.986	-1.73e-05	-0.986	-5.373e-05	-0.986	-7.855e-05
-0.987	-0.0001422	-0.987	-4.992e-05	-0.987	-1.742e-05	-0.987	-5.389e-05	-0.987	-7.899e-05
-0.988	-0.0001439	-0.988	-5.027e-05	-0.988	-1.76e-05	-0.988	-5.406e-05	-0.988	-7.945e-05
-0.989	-0.0001457	-0.989	-5.061e-05	-0.989	-1.766e-05	-0.989	-5.416e-05	-0.989	-7.986e-05
-0.99	-0.0001476	-0.99	-5.108e-05	-0.99	-1.78e-05	-0.99	-5.434e-05	-0.99	-8.03e-05
-0.991	-0.0001495	-0.991	-5.148e-05	-0.991	-1.791e-05	-0.991	-5.443e-05	-0.991	-8.075e-05
-0.992	-0.0001518	-0.992	-5.196e-05	-0.992	-1.799e-05	-0.992	-5.458e-05	-0.992	-8.119e-05
-0.993	-0.0001541	-0.993	-5.249e-05	-0.993	-1.815e-05	-0.993	-5.472e-05	-0.993	-8.167e-05
-0.994	-0.0001562	-0.994	-5.296e-05	-0.994	-1.82e-05	-0.994	-5.478e-05	-0.994	-8.216e-05
-0.995	-0.0001587	-0.995	-5.355e-05	-0.995	-1.833e-05	-0.995	-5.494e-05	-0.995	-8.26e-05
-0.996	-0.0001613	-0.996	-5.412e-05	-0.996	-1.849e-05	-0.996	-5.509e-05	-0.996	-8.307e-05
-0.997	-0.000164	-0.997	-5.469e-05	-0.997	-1.859e-05	-0.997	-5.522e-05	-0.997	-8.352e-05
-0.998	-0.0001669	-0.998	-5.541e-05	-0.998	-1.872e-05	-0.998	-5.54e-05	-0.998	-8.397e-05
-0.999	-0.0001698	-0.999	-5.6e-05	-0.999	-1.881e-05	-0.999	-5.547e-05	-0.999	-8.442e-05
-1	-0.000173	-1	-5.676e-05	-1	-1.897e-05	-1	-5.563e-05	-1	-8.484e-05
-1.001	-0.0001763	-1.001	-5.754e-05	-1.001	-1.91e-05	-1.001	-5.583e-05	-1.001	-8.534e-05
-1.002	-0.0001797	-1.002	-5.833e-05	-1.002	-1.917e-05	-1.002	-5.594e-05	-1.002	-8.578e-05
-1.003	-0.0001832	-1.003	-5.922e-05	-1.003	-1.931e-05	-1.003	-5.611e-05	-1.003	-8.623e-05
-1.004	-0.0001869	-1.004	-6.012e-05	-1.004	-1.944e-05	-1.004	-5.623e-05	-1.004	-8.669e-05
-1.005	-0.0001909	-1.005	-6.113e-05	-1.005	-1.96e-05	-1.005	-5.636e-05	-1.005	-8.716e-05
-1.006	-0.0001951	-1.006	-6.215e-05	-1.006	-1.973e-05	-1.006	-5.652e-05	-1.006	-8.762e-05
-1.007	-0.0001994	-1.007	-6.321e-05	-1.007	-1.987e-05	-1.007	-5.663e-05	-1.007	-8.806e-05
-1.008	-0.0002042	-1.008	-6.44e-05	-1.008	-1.996e-05	-1.008	-5.678e-05	-1.008	-8.85e-05
-1.009	-0.0002091	-1.009	-6.564e-05	-1.009	-2.013e-05	-1.009	-5.696e-05	-1.009	-8.899e-05
-1.01	-0.0002141	-1.01	-6.697e-05	-1.01	-2.022e-05	-1.01	-5.708e-05	-1.01	-8.944e-05
-1.011	-0.0002195	-1.011	-6.842e-05	-1.011	-2.037e-05	-1.011	-5.723e-05	-1.011	-8.992e-05
-1.012	-0.0002251	-1.012	-6.987e-05	-1.012	-2.051e-05	-1.012	-5.734e-05	-1.012	-9.037e-05
-1.013	-0.0002309	-1.013	-7.142e-05	-1.013	-2.061e-05	-1.013	-5.746e-05	-1.013	-9.081e-05
-1.014	-0.0002372	-1.014	-7.316e-05	-1.014	-2.078e-05	-1.014	-5.767e-05	-1.014	-9.131e-05
-1.015	-0.0002438	-1.015	-7.487e-05	-1.015	-2.091e-05	-1.015	-5.778e-05	-1.015	-9.181e-05
-1.016	-0.0002506	-1.016	-7.682e-05	-1.016	-2.105e-05	-1.016	-5.795e-05	-1.016	-9.223e-05
-1.017	-0.0002579	-1.017	-7.883e-05	-1.017	-2.122e-05	-1.017	-5.813e-05	-1.017	-9.272e-05
-1.018	-0.0002654	-1.018	-8.096e-05	-1.018	-2.135e-05	-1.018	-5.827e-05	-1.018	-9.32e-05
-1.019	-0.0002734	-1.019	-8.328e-05	-1.019	-2.154e-05	-1.019	-5.843e-05	-1.019	-9.367e-05
-1.02	-0.0002817	-1.02	-8.568e-05	-1.02	-2.172e-05	-1.02	-5.856e-05	-1.02	-9.416e-05
-1.021	-0.0002905	-1.021	-8.812e-05	-1.021	-2.185e-05	-1.021	-5.867e-05	-1.021	-9.46e-05
-1.022	-0.0002997	-1.022	-9.083e-05	-1.022	-2.203e-05	-1.022	-5.891e-05	-1.022	-9.51e-05
-1.023	-0.0003093	-1.023	-9.359e-05	-1.023	-2.219e-05	-1.023	-5.905e-05	-1.023	-9.556e-05
-1.024	-0.0003198	-1.024	-9.664e-05	-1.024	-2.239e-05	-1.024	-5.927e-05	-1.024	-9.606e-05
-1.025	-0.0003307	-1.025	-9.979e-05	-1.025	-2.255e-05	-1.025	-5.943e-05	-1.025	-9.659e-05
-1.026	-0.0003419	-1.026	-0.0001029	-1.026	-2.269e-05	-1.026	-5.949e-05	-1.026	-9.703e-05
-1.027	-0.0003538	-1.027	-0.0001064	-1.027	-2.287e-05	-1.027	-5.966e-05	-1.027	-9.754e-05
-1.028	-0.000366	-1.028	-0.00011	-1.028	-2.305e-05	-1.028	-5.98e-05	-1.028	-9.803e-05
-1.029	-0.0003789	-1.029	-0.0001138	-1.029	-2.325e-05	-1.029	-5.994e-05	-1.029	-9.856e-05
-1.03	-0.0003927	-1.03	-0.0001178	-1.03	-2.346e-05	-1.03	-6.015e-05	-1.03	-9.905e-05
-1.031	-0.0004072	-1.031	-0.0001218	-1.031	-2.366e-05	-1.031	-6.028e-05	-1.031	-9.949e-05
-1.032	-0.0004223	-1.032	-0.0001262	-1.032	-2.382e-05	-1.032	-6.045e-05	-1.032	-0.0001
-1.033	-0.0004379	-1.033	-0.0001308	-1.033	-2.401e-05	-1.033	-6.062e-05	-1.033	-0.0001006
-1.034	-0.0004544	-1.034	-0.0001356	-1.034	-2.42e-05	-1.034	-6.07e-05	-1.034	-0.000101
-1.035	-0.000472	-1.035	-0.0001407	-1.035	-2.45e-05	-1.035	-6.097e-05	-1.035	-0.0001015
-1.036	-0.0004901	-1.036	-0.0001459	-1.036	-2.471e-05	-1.036	-6.115e-05	-1.036	-0.000102
-1.037	-0.0005088	-1.037	-0.0001514	-1.037	-2.489e-05	-1.037	-6.124e-05	-1.037	-0.0001025
-1.038	-0.0005284	-1.038	-0.0001572	-1.038	-2.516e-05	-1.038	-6.148e-05	-1.038	-0.000103
-1.039	-0.0005486	-1.039	-0.0001632	-1.039	-2.536e-05	-1.039	-6.163e-05	-1.039	-0.0001036
-1.04	-0.0005698	-1.04	-0.0001695	-1.04	-2.561e-05	-1.04	-6.182e-05	-1.04	-0.0001041
-1.041	-0.0005916	-1.041	-0.0001761	-1.041	-2.593e-05	-1.041	-6.199e-05	-1.041	-0.0001046
-1.042	-0.0006141	-1.042	-0.0001828	-1.042	-2.618e-05	-1.042	-6.212e-05	-1.042	-0.0001051
-1.043	-0.0006375	-1.043	-0.0001899	-1.043	-2.651e-05	-1.043	-6.235e-05	-1.043	-0.0001057
-1.044	-0.0006613	-1.044	-0.0001974	-1.044	-2.68e-05	-1.044	-6.253e-05	-1.044	-0.0001062
-1.045	-0.0006857	-1.045	-0.0002054	-1.045	-2.702e-05	-1.045	-6.264e-05	-1.045	-0.0001067
-1.046	-0.0007099	-1.046	-0.0002139	-1.046	-2.738e-05	-1.046	-6.291e-05	-1.046	-0.0001073
-1.047	-0.0007302	-1.047	-0.0002229	-1.047	-2.763e-05	-1.047	-6.304e-05	-1.047	-0.0001079
-1.048	-0.000754	-1.048	-0.0002321	-1.048	-2.796e-05	-1.048	-6.327e-05	-1.048	-0.0001084
-1.049	-0.0007796	-1.049	-0.0002417	-1.049	-2.829e-05	-1.049	-6.349e-05	-1.049	-0.000109
-1.05	-0.0008061	-1.05	-0.0002522	-1.05	-2.859e-05	-1.05	-6.358e-05	-1.05	-0.0001095
-1.051	-0.0008335	-1.051	-0.0002649	-1.051	-2.898e-05	-1.051	-6.382e-05	-1.051	-0.0001101
-1.052	-0.0008608	-1.052	-0.0002792	-1.052	-2.934e-05	-1.052	-6.398e-05	-1.052	-0.0001106
-1.053	-0.0008869	-1.053	-0.0002952	-1.053	-2.971e-05	-1.053	-6.417e-05	-1.053	-0.0001112
-1.054	-0.0009141	-1.054	-0.0003128	-1.054	-3.009e-05	-1.054	-6.445e-05	-1.054	-0.0001117
-1.055	-0.000942	-1.055	-0.0003307	-1.055	-3.051e-05	-1.055	-6.459e-05	-1.055	-0.0001123
-1.056	-0.0009693	-1.056	-0.0003488	-1.056	-3.092e-05	-1.056	-6.485e-05	-1.056	-0.0001129
-1.057	-0.0009978	-1.057	-0.0003677	-1.057	-3.133e-05	-1.057	-6.508e-05	-1.057	-0.0001134
-1.058	-0.00103	-1.058	-0.0003872	-1.058	-3.17e-05	-1.058	-6.52e-05	-1.058	-0.000114
-1.059	-0.00106	-1.059	-0.0004102	-1.059	-3.216e-05	-1.059	-6.546e-05	-1.059	-0.0001146
-1.06	-0.00109	-1.06	-0.0004351	-1.06	-3.266e-05	-1.06	-6.562e-05	-1.06	-0.0001151
-1.061	-0.00112	-1.061	-0.0004565	-1.061	-3.316e-05	-1.061	-6.584e-05	-1.061	-0.0001158
-1.062	-0.00115	-1.062	-0.0004772	-1.062	-3.367e-05	-1.062	-6.607e-05	-1.062	-0.0001163
-1.063	-0.00118	-1.063	-0.0004976	-1.063	-3.417e-05	-1.063	-6.628e-05	-1.063	-0.0001169
-1.064	-0.00121	-1.064	-0.0005179	-1.064	-3.469e-05	-1.064	-6.65e-05	-1.064	-0.0001175
-1.065	-0.00124	-1.065	-0.0005384	-1.065	-3.53e-05	-1.065	-6.672e-05	-1.065	-0.0001181
-1.066	-0.00127	-1.066	-0.0005594	-1.066	-3.589e-05	-1.066	-6.688e-05	-1.066	-0.0001187
-1.067	-0.00131	-1.067	-0.0005802	-1.067	-3.649e-05	-1.067	-6.715e-05	-1.067	-0.0001193
-1.068	-0.00134	-1.068	-0.0006004	-1.068	-3.712e-05	-1.068	-6.741e-05	-1.068	-0.0001199
-1.069	-0.00137	-1.069	-0.0006189	-1.069	-3.772e-05	-1.069	-6.764e-05	-1.069	-0.0001204
-1.07	-0.0014	-1.07	-0.0006392	-1.07	-3.842e-05	-1.07	-6.787e-05	-1.07	-0.000121
-1.071	-0.00144	-1.071	-0.0006626	-1.071	-3.91e-05	-1.071	-6.806e-05	-1.071	-0.0001216
-1.072	-0.00147	-1.072	-0.0006844	-1.072	-3.979e-05	-1.072	-6.832e-05	-1.072	-0.0001223
-1.073	-0.0015	-1.073	-0.0007067	-1.073	-4.054e-05	-1.073	-6.858e-05	-1.073	-0.0001229
-1.074	-0.00153	-1.074	-0.0007293	-1.074	-4.13e-05	-1.074	-6.878e-05	-1.074	-0.0001235
-1.075	-0.00157	-1.075	-0.0007517	-1.075	-4.212e-05	-1.075	-6.904e-05	-1.075	-0.0001242
-1.076	-0.0016	-1.076	-0.0007744	-1.076	-4.294e-05	-1.076	-6.928e-05	-1.076	-0.0001248
-1.077	-0.00163	-1.077	-0.0007981	-1.077	-4.377e-05	-1.077	-6.946e-05	-1.077	-0.0001254
-1.078	-0.00166	-1.078	-0.0008217	-1.078	-4.468e-05	-1.078	-6.98e-05	-1.078	-0.0001261
-1.079	-0.00169	-1.079	-0.0008441	-1.079	-4.56e-05	-1.079	-7.005e-05	-1.079	-0.0001267
-1.08	-0.00172	-1.08	-0.0008672	-1.08	-4.656e-05	-1.08	-7.032e-05	-1.08	-0.0001273
-1.081	-0.00176	-1.081	-0.0008907	-1.081	-4.753e-05	-1.081	-7.061e-05	-1.081	-0.000128
-1.082	-0.00179	-1.082	-0.0009137	-1.082	-4.85e-05	-1.082	-7.084e-05	-1.082	-0.0001287
-1.083	-0.00182	-1.083	-0.0009376	-1.083	-4.96e-05	-1.083	-7.117e-05	-1.083	-0.0001294
-1.084	-0.00186	-1.084	-0.0009614	-1.084	-5.074e-05	-1.084	-7.146e-05	-1.084	-0.0001301
-1.085	-0.00189	-1.085	-0.0009846	-1.085	-5.181e-05	-1.085	-7.17e-05	-1.085	-0.0001307
-1.086	-0.00192	-1.086	-0.00101	-1.086	-5.301e-05	-1.086	-7.204e-05	-1.086	-0.0001314
-1.087	-0.00196	-1.087	-0.00103	-1.087	-5.417e-05	-1.087	-7.23e-05	-1.087	-0.0001321
-1.088	-0.00199	-1.088	-0.00105	-1.088	-5.541e-05	-1.088	-7.256e-05	-1.088	-0.0001328
-1.089	-0.00202	-1.089	-0.00108	-1.089	-5.672e-05	-1.089	-7.291e-05	-1.089	-0.0001334
-1.09	-0.00206	-1.09	-0.0011	-1.09	-5.8e-05	-1.09	-7.316e-05	-1.09	-0.0001341
-1.091	-0.0021	-1.091	-0.00113	-1.091	-5.938e-05	-1.091	-7.351e-05	-1.091	-0.0001348
-1.092	-0.00213	-1.092	-0.00115	-1.092	-6.078e-05	-1.092	-7.381e-05	-1.092	-0.0001355
-1.093	-0.00217	-1.093	-0.00118	-1.093	-6.225e-05	-1.093	-7.405e-05	-1.093	-0.0001362
-1.094	-0.0022	-1.094	-0.0012	-1.094	-6.38e-05	-1.094	-7.447e-05	-1.094	-0.000137
-1.095	-0.00224	-1.095	-0.00122	-1.095	-6.536e-05	-1.095	-7.477e-05	-1.095	-0.0001377
-1.096	-0.00228	-1.096	-0.00125	-1.096	-6.698e-05	-1.096	-7.515e-05	-1.096	-0.0001384
-1.097	-0.00231	-1.097	-0.00127	-1.097	-6.866e-05	-1.097	-7.551e-05	-1.097	-0.0001391
-1.098	-0.00234	-1.098	-0.0013	-1.098	-7.033e-05	-1.098	-7.579e-05	-1.098	-0.0001398
-1.099	-0.00237	-1.099	-0.00132	-1.099	-7.213e-05	-1.099	-7.616e-05	-1.099	-0.0001405
-1.1	-0.0024	-1.1	-0.00135	-1.1	-7.388e-05	-1.1	-7.655e-05	-1.1	-0.0001413
-1.101	-0.00244	-1.101	-0.00137	-1.101	-7.559e-05	-1.101	-7.681e-05	-1.101	-0.000142
-1.102	-0.00247	-1.102	-0.0014	-1.102	-7.751e-05	-1.102	-7.725e-05	-1.102	-0.0001428
-1.103	-0.0025	-1.103	-0.00142	-1.103	-7.962e-05	-1.103	-7.762e-05	-1.103	-0.0001436
-1.104	-0.00255	-1.104	-0.00145	-1.104	-8.182e-05	-1.104	-7.804e-05	-1.104	-0.0001443
-1.105	-0.00259	-1.105	-0.00147	-1.105	-8.384e-05	-1.105	-7.839e-05	-1.105	-0.0001451
-1.106	-0.00262	-1.106	-0.0015	-1.106	-8.627e-05	-1.106	-7.878e-05	-1.106	-0.0001459
-1.107	-0.00266	-1.107	-0.00153	-1.107	-8.855e-05	-1.107	-7.923e-05	-1.107	-0.0001467
-1.108	-0.00269	-1.108	-0.00155	-1.108	-9.099e-05	-1.108	-7.966e-05	-1.108	-0.0001474
-1.109	-0.00272	-1.109	-0.00158	-1.109	-9.341e-05	-1.109	-7.991e-05	-1.109	-0.0001481
-1.11	-0.00275	-1.11	-0.0016	-1.11	-9.593e-05	-1.11	-8.043e-05	-1.11	-0.0001489
-1.111	-0.00278	-1.111	-0.00163	-1.111	-9.862e-05	-1.111	-8.087e-05	-1.111	-0.0001498
-1.112	-0.00281	-1.112	-0.00165	-1.112	-0.0001012	-1.112	-8.131e-05	-1.112	-0.0001506
-1.113	-0.00284	-1.113	-0.00168	-1.113	-0.000104	-1.113	-8.179e-05	-1.113	-0.0001514
-1.114	-0.00287	-1.114	-0.00171	-1.114	-0.0001067	-1.114	-8.22e-05	-1.114	-0.0001522
-1.115	-0.00289	-1.115	-0.00174	-1.115	-0.0001096	-1.115	-8.269e-05	-1.115	-0.0001529
-1.116	-0.00292	-1.116	-0.00176	-1.116	-0.0001126	-1.116	-8.306e-05	-1.116	-0.0001538
-1.117	-0.00296	-1.117	-0.00179	-1.117	-0.0001156	-1.117	-8.353e-05	-1.117	-0.0001546
-1.118	-0.003	-1.118	-0.00182	-1.118	-0.0001188	-1.118	-8.408e-05	-1.118	-0.0001554
-1.119	-0.00303	-1.119	-0.00184	-1.119	-0.0001218	-1.119	-8.452e-05	-1.119	-0.0001562
-1.12	-0.00306	-1.12	-0.00187	-1.12	-0.0001252	-1.12	-8.502e-05	-1.12	-0.000157
-1.121	-0.00309	-1.121	-0.00189	-1.121	-0.0001287	-1.121	-8.56e-05	-1.121	-0.0001579
-1.122	-0.00313	-1.122	-0.00192	-1.122	-0.0001322	-1.122	-8.603e-05	-1.122	-0.0001588
-1.123	-0.00316	-1.123	-0.00195	-1.123	-0.0001358	-1.123	-8.662e-05	-1.123	-0.0001596
-1.124	-0.00319	-1.124	-0.00197	-1.124	-0.0001402	-1.124	-8.717e-05	-1.124	-0.0001605
-1.125	-0.00321	-1.125	-0.002	-1.125	-0.0001443	-1.125	-8.76e-05	-1.125	-0.0001614
-1.126	-0.00325	-1.126	-0.00202	-1.126	-0.000148	-1.126	-8.818e-05	-1.126	-0.0001623
-1.127	-0.00327	-1.127	-0.00205	-1.127	-0.000152	-1.127	-8.882e-05	-1.127	-0.0001631
-1.128	-0.00331	-1.128	-0.00208	-1.128	-0.0001562	-1.128	-8.937e-05	-1.128	-0.000164
-1.129	-0.00334	-1.129	-0.0021	-1.129	-0.0001605	-1.129	-8.988e-05	-1.129	-0.0001649
-1.13	-0.00336	-1.13	-0.00213	-1.13	-0.0001649	-1.13	-9.041e-05	-1.13	-0.0001658
-1.131	-0.00342	-1.131	-0.00216	-1.131	-0.0001693	-1.131	-9.105e-05	-1.131	-0.0001666
-1.132	-0.00346	-1.132	-0.00219	-1.132	-0.0001735	-1.132	-9.169e-05	-1.132	-0.0001676
-1.133	-0.00348	-1.133	-0.00222	-1.133	-0.0001783	-1.133	-9.232e-05	-1.133	-0.0001685
-1.134	-0.00353	-1.134	-0.00225	-1.134	-0.0001832	-1.134	-9.303e-05	-1.134	-0.0001693
-1.135	-0.00357	-1.135	-0.00228	-1.135	-0.000188	-1.135	-9.354e-05	-1.135	-0.0001702
-1.136	-0.0036	-1.136	-0.00231	-1.136	-0.0001929	-1.136	-9.413e-05	-1.136	-0.0001711
-1.137	-0.00362	-1.137	-0.00233	-1.137	-0.000198	-1.137	-9.483e-05	-1.137	-0.000172
-1.138	-0.00364	-1.138	-0.00235	-1.138	-0.0002029	-1.138	-9.541e-05	-1.138	-0.0001729
-1.139	-0.00365	-1.139	-0.00238	-1.139	-0.0002076	-1.139	-9.614e-05	-1.139	-0.0001739
-1.14	-0.00369	-1.14	-0.0024	-1.14	-0.0002131	-1.14	-9.684e-05	-1.14	-0.0001748
-1.141	-0.00373	-1.141	-0.00242	-1.141	-0.0002185	-1.141	-9.748e-05	-1.141	-0.0001758
-1.142	-0.00381	-1.142	-0.00244	-1.142	-0.0002248	-1.142	-9.829e-05	-1.142	-0.0001767
-1.143	-0.00385	-1.143	-0.00246	-1.143	-0.0002303	-1.143	-9.892e-05	-1.143	-0.0001776
-1.144	-0.00388	-1.144	-0.00249	-1.144	-0.0002361	-1.144	-9.965e-05	-1.144	-0.0001785
-1.145	-0.00389	-1.145	-0.00251	-1.145	-0.0002425	-1.145	-0.0001004	-1.145	-0.0001794
		-1.146	-0.00255	-1.146	-0.0002483	-1.146	-0.0001011	-1.146	-0.0001804
		-1.147	-0.00257	-1.147	-0.0002552	-1.147	-0.0001019	-1.147	-0.0001813
		-1.148	-0.00259	-1.148	-0.0002612	-1.148	-0.0001026	-1.148	-0.0001823
		-1.149	-0.00263	-1.149	-0.0002677	-1.149	-0.0001034	-1.149	-0.0001832
		-1.15	-0.00266	-1.15	-0.0002748	-1.15	-0.0001042	-1.15	-0.0001842
		-1.151	-0.00269	-1.151	-0.000281	-1.151	-0.0001049	-1.151	-0.0001852
		-1.152	-0.00272	-1.152	-0.0002882	-1.152	-0.0001058	-1.152	-0.0001861
		-1.153	-0.00274	-1.153	-0.0002954	-1.153	-0.0001067	-1.153	-0.0001871
		-1.154	-0.00276	-1.154	-0.0003029	-1.154	-0.0001074	-1.154	-0.0001881
		-1.155	-0.00278	-1.155	-0.0003123	-1.155	-0.0001083	-1.155	-0.0001891
		-1.156	-0.0028	-1.156	-0.0003192	-1.156	-0.0001091	-1.156	-0.0001901
		-1.157	-0.00287	-1.157	-0.0003266	-1.157	-0.0001101	-1.157	-0.0001911
		-1.158	-0.0029	-1.158	-0.0003346	-1.158	-0.000111	-1.158	-0.0001921
		-1.159	-0.00293	-1.159	-0.0003425	-1.159	-0.0001119	-1.159	-0.0001932
		-1.16	-0.00294	-1.16	-0.0003504	-1.16	-0.0001128	-1.16	-0.0001943
		-1.161	-0.00296	-1.161	-0.0003585	-1.161	-0.0001137	-1.161	-0.0001955
		-1.162	-0.00299	-1.162	-0.0003667	-1.162	-0.0001147	-1.162	-0.0001965
		-1.163	-0.00301	-1.163	-0.0003747	-1.163	-0.0001157	-1.163	-0.0001977
		-1.164	-0.00304	-1.164	-0.0003831	-1.164	-0.0001167	-1.164	-0.0001987
		-1.165	-0.00305	-1.165	-0.000392	-1.165	-0.0001176	-1.165	-0.0001997
		-1.166	-0.00308	-1.166	-0.0004006	-1.166	-0.0001187	-1.166	-0.0002007
		-1.167	-0.00309	-1.167	-0.0004094	-1.167	-0.0001197	-1.167	-0.0002018
		-1.168	-0.00311	-1.168	-0.0004185	-1.168	-0.0001207	-1.168	-0.0002028
		-1.169	-0.00312	-1.169	-0.0004273	-1.169	-0.0001218	-1.169	-0.000204
		-1.17	-0.00314	-1.17	-0.0004363	-1.17	-0.0001228	-1.17	-0.0002051
		-1.171	-0.00317	-1.171	-0.0004453	-1.171	-0.000124	-1.171	-0.0002061
		-1.172	-0.00319	-1.172	-0.0004546	-1.172	-0.0001252	-1.172	-0.0002073
		-1.173	-0.00321	-1.173	-0.0004656	-1.173	-0.0001262	-1.173	-0.0002085
		-1.174	-0.00324	-1.174	-0.0004793	-1.174	-0.0001274	-1.174	-0.0002098
		-1.175	-0.00327	-1.175	-0.0004898	-1.175	-0.0001286	-1.175	-0.0002108
		-1.176	-0.00327	-1.176	-0.0004995	-1.176	-0.0001298	-1.176	-0.000212
		-1.177	-0.00332	-1.177	-0.0005096	-1.177	-0.0001311	-1.177	-0.0002131
		-1.178	-0.00343	-1.178	-0.0005192	-1.178	-0.0001323	-1.178	-0.0002142
		-1.179	-0.0035	-1.179	-0.0005293	-1.179	-0.0001337	-1.179	-0.0002154
		-1.18	-0.00352	-1.18	-0.0005397	-1.18	-0.000135	-1.18	-0.0002165
		-1.181	-0.00352	-1.181	-0.0005511	-1.181	-0.0001362	-1.181	-0.0002175
		-1.182	-0.00355	-1.182	-0.0005617	-1.182	-0.0001376	-1.182	-0.0002186
		-1.183	-0.00358	-1.183	-0.0005723	-1.183	-0.0001389	-1.183	-0.0002198
		-1.184	-0.0036	-1.184	-0.0005835	-1.184	-0.0001403	-1.184	-0.0002212
		-1.185	-0.00363	-1.185	-0.0005953	-1.185	-0.0001418	-1.185	-0.0002223
		-1.186	-0.00369	-1.186	-0.0006071	-1.186	-0.0001431	-1.186	-0.0002234
		-1.187	-0.00372	-1.187	-0.000618	-1.187	-0.0001446	-1.187	-0.0002245
		-1.188	-0.00372	-1.188	-0.0006286	-1.188	-0.0001461	-1.188	-0.0002256
		-1.189	-0.00373	-1.189	-0.0006407	-1.189	-0.0001476	-1.189	-0.0002268
		-1.19	-0.00381	-1.19	-0.0006531	-1.19	-0.0001492	-1.19	-0.0002281
		-1.191	-0.00384	-1.191	-0.0006663	-1.191	-0.0001507	-1.191	-0.0002293
		-1.192	-0.00384	-1.192	-0.0006785	-1.192	-0.0001522	-1.192	-0.0002305
		-1.193	-0.00384	-1.193	-0.0006929	-1.193	-0.0001539	-1.193	-0.0002318
		-1.194	-0.00384	-1.194	-0.0007054	-1.194	-0.0001554	-1.194	-0.000233
		-1.195	-0.00387	-1.195	-0.0007233	-1.195	-0.0001572	-1.195	-0.0002342
		-1.196	-0.00392	-1.196	-0.000736	-1.196	-0.0001589	-1.196	-0.0002354
		-1.197	-0.004	-1.197	-0.0007481	-1.197	-0.0001607	-1.197	-0.0002365
		-1.198	-0.00401	-1.198	-0.0007598	-1.198	-0.0001624	-1.198	-0.0002378
		-1.199	-0.00402	-1.199	-0.0007725	-1.199	-0.0001642	-1.199	-0.0002389
		-1.2	-0.00409	-1.2	-0.0007849	-1.2	-0.0001661	-1.2	-0.0002402
		-1.201	-0.0041	-1.201	-0.0007982	-1.201	-0.000168	-1.201	-0.0002415
		-1.202	-0.00412	-1.202	-0.000811	-1.202	-0.0001698	-1.202	-0.0002428
		-1.203	-0.00415	-1.203	-0.0008229	-1.203	-0.0001717	-1.203	-0.0002441
		-1.204	-0.00418	-1.204	-0.0008346	-1.204	-0.0001735	-1.204	-0.0002452
		-1.205	-0.00419	-1.205	-0.0008467	-1.205	-0.0001754	-1.205	-0.0002465
		-1.206	-0.00419	-1.206	-0.000859	-1.206	-0.0001774	-1.206	-0.0002478
		-1.207	-0.00419	-1.207	-0.0008743	-1.207	-0.0001794	-1.207	-0.0002494
		-1.208	-0.0042	-1.208	-0.0008901	-1.208	-0.0001815	-1.208	-0.0002508
		-1.209	-0.00421	-1.209	-0.0009017	-1.209	-0.0001837	-1.209	-0.0002522
		-1.21	-0.00422	-1.21	-0.0009129	-1.21	-0.0001858	-1.21	-0.0002535
		-1.211	-0.00426	-1.211	-0.0009259	-1.211	-0.000188	-1.211	-0.0002548
		-1.212	-0.00428	-1.212	-0.0009393	-1.212	-0.0001902	-1.212	-0.0002563
		-1.213	-0.0043	-1.213	-0.0009537	-1.213	-0.0001925	-1.213	-0.0002577
		-1.214	-0.00432	-1.214	-0.0009694	-1.214	-0.0001948	-1.214	-0.000259
		-1.215	-0.00435	-1.215	-0.0009834	-1.215	-0.0001971	-1.215	-0.0002603
		-1.216	-0.00438	-1.216	-0.000997	-1.216	-0.0001994	-1.216	-0.0002616
		-1.217	-0.00437	-1.217	-0.00101	-1.217	-0.0002017	-1.217	-0.000263
		-1.218	-0.00443	-1.218	-0.00104	-1.218	-0.0002041	-1.218	-0.0002642
		-1.219	-0.00448	-1.219	-0.00106	-1.219	-0.0002066	-1.219	-0.0002655
		-1.22	-0.00459	-1.22	-0.00109	-1.22	-0.0002091	-1.22	-0.0002669
		-1.221	-0.00464	-1.221	-0.0011	-1.221	-0.0002116	-1.221	-0.0002683
		-1.222	-0.00464	-1.222	-0.00112	-1.222	-0.0002142	-1.222	-0.0002701
		-1.223	-0.00463	-1.223	-0.00114	-1.223	-0.0002169	-1.223	-0.0002715
		-1.224	-0.00462	-1.224	-0.00116	-1.224	-0.0002195	-1.224	-0.000273
		-1.225	-0.00465	-1.225	-0.00117	-1.225	-0.0002223	-1.225	-0.0002743
				-1.226	-0.00119	-1.226	-0.000225	-1.226	-0.000276
				-1.227	-0.0012	-1.227	-0.0002278	-1.227	-0.0002775
				-1.228	-0.00122	-1.228	-0.0002305	-1.228	-0.0002789
				-1.229	-0.00124	-1.229	-0.0002337	-1.229	-0.0002804
				-1.23	-0.00125	-1.23	-0.0002365	-1.23	-0.0002822
				-1.231	-0.00127	-1.231	-0.0002394	-1.231	-0.0002846
				-1.232	-0.00129	-1.232	-0.0002424	-1.232	-0.0002873
				-1.233	-0.00131	-1.233	-0.0002456	-1.233	-0.0002892
				-1.234	-0.00133	-1.234	-0.0002486	-1.234	-0.0002906
				-1.235	-0.00134	-1.235	-0.0002518	-1.235	-0.0002921
				-1.236	-0.00136	-1.236	-0.000255	-1.236	-0.0002938
				-1.237	-0.00137	-1.237	-0.0002582	-1.237	-0.0002952
				-1.238	-0.0014	-1.238	-0.0002615	-1.238	-0.0002967
				-1.239	-0.00141	-1.239	-0.0002648	-1.239	-0.0002981
				-1.24	-0.00143	-1.24	-0.0002681	-1.24	-0.0002996
				-1.241	-0.00144	-1.241	-0.0002715	-1.241	-0.0003012
				-1.242	-0.00145	-1.242	-0.0002748	-1.242	-0.0003028
				-1.243	-0.00149	-1.243	-0.0002782	-1.243	-0.0003042
				-1.244	-0.00151	-1.244	-0.0002817	-1.244	-0.0003057
				-1.245	-0.00152	-1.245	-0.0002854	-1.245	-0.0003072
				-1.246	-0.00153	-1.246	-0.0002892	-1.246	-0.0003086
				-1.247	-0.00155	-1.247	-0.0002928	-1.247	-0.0003101
				-1.248	-0.00157	-1.248	-0.0002964	-1.248	-0.0003117
				-1.249	-0.00159	-1.249	-0.0003002	-1.249	-0.0003132
				-1.25	-0.0016	-1.25	-0.0003041	-1.25	-0.0003148
				-1.251	-0.00162	-1.251	-0.000308	-1.251	-0.0003163
				-1.252	-0.00164	-1.252	-0.0003119	-1.252	-0.0003177
				-1.253	-0.00165	-1.253	-0.0003158	-1.253	-0.0003198
				-1.254	-0.00166	-1.254	-0.000321	-1.254	-0.0003216
				-1.255	-0.00169	-1.255	-0.0003254	-1.255	-0.0003231
				-1.256	-0.0017	-1.256	-0.0003295	-1.256	-0.0003245
				-1.257	-0.00172	-1.257	-0.0003336	-1.257	-0.000326
				-1.258	-0.00173	-1.258	-0.0003378	-1.258	-0.0003276
				-1.259	-0.00175	-1.259	-0.0003423	-1.259	-0.0003292
				-1.26	-0.00176	-1.26	-0.0003467	-1.26	-0.0003309
				-1.261	-0.00177	-1.261	-0.0003504	-1.261	-0.0003326
				-1.262	-0.00179	-1.262	-0.0003547	-1.262	-0.0003344
				-1.263	-0.00181	-1.263	-0.0003591	-1.263	-0.0003361
				-1.264	-0.00185	-1.264	-0.0003637	-1.264	-0.0003381
				-1.265	-0.00185	-1.265	-0.0003685	-1.265	-0.0003402
				-1.266	-0.00187	-1.266	-0.0003732	-1.266	-0.0003419
				-1.267	-0.00187	-1.267	-0.0003779	-1.267	-0.0003434
				-1.268	-0.00188	-1.268	-0.0003829	-1.268	-0.0003453
				-1.269	-0.00191	-1.269	-0.0003876	-1.269	-0.0003469
				-1.27	-0.00195	-1.27	-0.0003928	-1.27	-0.0003485
				-1.271	-0.00198	-1.271	-0.0003981	-1.271	-0.0003503
				-1.272	-0.00199	-1.272	-0.0004033	-1.272	-0.0003521
				-1.273	-0.002	-1.273	-0.0004082	-1.273	-0.000354
				-1.274	-0.00203	-1.274	-0.0004133	-1.274	-0.0003557
				-1.275	-0.00205	-1.275	-0.0004187	-1.275	-0.0003581
				-1.276	-0.0021	-1.276	-0.0004236	-1.276	-0.0003606
				-1.277	-0.00211	-1.277	-0.0004286	-1.277	-0.0003624
				-1.278	-0.00211	-1.278	-0.000434	-1.278	-0.0003641
				-1.279	-0.00212	-1.279	-0.0004393	-1.279	-0.0003662
				-1.28	-0.00213	-1.28	-0.0004454	-1.28	-0.0003682
				-1.281	-0.00214	-1.281	-0.0004506	-1.281	-0.0003701
				-1.282	-0.00218	-1.282	-0.0004563	-1.282	-0.0003717
				-1.283	-0.00223	-1.283	-0.000462	-1.283	-0.0003735
				-1.284	-0.00224	-1.284	-0.000468	-1.284	-0.0003752
				-1.285	-0.00224	-1.285	-0.000474	-1.285	-0.0003772
				-1.286	-0.00226	-1.286	-0.0004796	-1.286	-0.0003796
				-1.287	-0.00228	-1.287	-0.0004857	-1.287	-0.0003816
				-1.288	-0.00229	-1.288	-0.0004918	-1.288	-0.0003834
				-1.289	-0.00231	-1.289	-0.0004979	-1.289	-0.0003852
				-1.29	-0.00232	-1.29	-0.0005047	-1.29	-0.0003872
				-1.291	-0.00232	-1.291	-0.0005129	-1.291	-0.000389
				-1.292	-0.00233	-1.292	-0.0005191	-1.292	-0.0003909
				-1.293	-0.00233	-1.293	-0.0005253	-1.293	-0.0003932
				-1.294	-0.00233	-1.294	-0.0005318	-1.294	-0.0003952
				-1.295	-0.00236	-1.295	-0.0005383	-1.295	-0.0003972
				-1.296	-0.00243	-1.296	-0.000545	-1.296	-0.0004033
				-1.297	-0.00246	-1.297	-0.0005514	-1.297	-0.0004076
				-1.298	-0.00252	-1.298	-0.0005578	-1.298	-0.0004094
				-1.299	-0.00259	-1.299	-0.0005643	-1.299	-0.0004112
				-1.3	-0.0026	-1.3	-0.0005694	-1.3	-0.0004131
				-1.301	-0.00258	-1.301	-0.0005759	-1.301	-0.0004149
				-1.302	-0.00259	-1.302	-0.0005827	-1.302	-0.000417
				-1.303	-0.00259	-1.303	-0.0005893	-1.303	-0.0004191
				-1.304	-0.00263	-1.304	-0.0005964	-1.304	-0.000421
				-1.305	-0.00264	-1.305	-0.0006035	-1.305	-0.000423
				-1.306	-0.00264	-1.306	-0.0006105	-1.306	-0.0004247
				-1.307	-0.00268	-1.307	-0.0006179	-1.307	-0.0004269
				-1.308	-0.00272	-1.308	-0.000625	-1.308	-0.0004319
				-1.309	-0.00275	-1.309	-0.0006323	-1.309	-0.0004344
				-1.31	-0.00276	-1.31	-0.0006401	-1.31	-0.0004367
				-1.311	-0.00279	-1.311	-0.0006472	-1.311	-0.0004388
				-1.312	-0.00287	-1.312	-0.0006547	-1.312	-0.0004405
				-1.313	-0.00288	-1.313	-0.0006621	-1.313	-0.0004425
				-1.314	-0.00287	-1.314	-0.0006696	-1.314	-0.0004445
				-1.315	-0.00288	-1.315	-0.0006775	-1.315	-0.0004465
				-1.316	-0.00289	-1.316	-0.0006847	-1.316	-0.0004481
				-1.317	-0.00292	-1.317	-0.0006927	-1.317	-0.0004501
				-1.318	-0.00292	-1.318	-0.0007009	-1.318	-0.0004519
				-1.319	-0.00296	-1.319	-0.0007089	-1.319	-0.0004537
				-1.32	-0.00298	-1.32	-0.0007173	-1.32	-0.0004559
				-1.321	-0.00298	-1.321	-0.0007248	-1.321	-0.0004583
				-1.322	-0.003	-1.322	-0.0007337	-1.322	-0.0004602
				-1.323	-0.00303	-1.323	-0.0007456	-1.323	-0.000462
				-1.324	-0.00304	-1.324	-0.0007536	-1.324	-0.0004639
				-1.325	-0.00304	-1.325	-0.0007623	-1.325	-0.0004661
				-1.326	-0.00303	-1.326	-0.000771	-1.326	-0.000468
				-1.327	-0.00303	-1.327	-0.0007787	-1.327	-0.00047
				-1.328	-0.00305	-1.328	-0.0007864	-1.328	-0.0004721
				-1.329	-0.00314	-1.329	-0.0007949	-1.329	-0.0004745
				-1.33	-0.00321	-1.33	-0.0008032	-1.33	-0.0004767
				-1.331	-0.00321	-1.331	-0.0008118	-1.331	-0.0004789
				-1.332	-0.0033	-1.332	-0.0008199	-1.332	-0.0004814
				-1.333	-0.00333	-1.333	-0.0008307	-1.333	-0.0004838
				-1.334	-0.00333	-1.334	-0.0008392	-1.334	-0.0004863
				-1.335	-0.00332	-1.335	-0.0008478	-1.335	-0.0004909
				-1.336	-0.00337	-1.336	-0.0008569	-1.336	-0.0004955
				-1.337	-0.00339	-1.337	-0.0008654	-1.337	-0.0004984
				-1.338	-0.00338	-1.338	-0.0008745	-1.338	-0.0005007
				-1.339	-0.00338	-1.339	-0.0008841	-1.339	-0.0005031
				-1.34	-0.00342	-1.34	-0.0008926	-1.34	-0.000506
				-1.341	-0.00341	-1.341	-0.0009009	-1.341	-0.000509
				-1.342	-0.00339	-1.342	-0.000912	-1.342	-0.0005117
				-1.343	-0.00338	-1.343	-0.0009219	-1.343	-0.000514
				-1.344	-0.0034	-1.344	-0.0009319	-1.344	-0.0005164
				-1.345	-0.00348	-1.345	-0.0009409	-1.345	-0.0005189
				-1.346	-0.00352	-1.346	-0.0009498	-1.346	-0.0005224
				-1.347	-0.00351	-1.347	-0.0009589	-1.347	-0.000526
				-1.348	-0.00348	-1.348	-0.0009713	-1.348	-0.0005284
				-1.349	-0.0035	-1.349	-0.0009822	-1.349	-0.0005345
				-1.35	-0.00354	-1.35	-0.0009895	-1.35	-0.0005409
				-1.351	-0.00364	-1.351	-0.001	-1.351	-0.0005433
						-1.352	-0.00101	-1.352	-0.0005456
						-1.353	-0.00102	-1.353	-0.0005481
						-1.354	-0.00103	-1.354	-0.0005504
						-1.355	-0.00104	-1.355	-0.0005527
						-1.356	-0.00105	-1.356	-0.0005555
						-1.357	-0.00106	-1.357	-0.0005584
						-1.358	-0.00107	-1.358	-0.0005609
						-1.359	-0.00108	-1.359	-0.0005645
						-1.36	-0.0011	-1.36	-0.0005673
						-1.361	-0.00111	-1.361	-0.0005699
						-1.362	-0.00112	-1.362	-0.0005725
						-1.363	-0.00113	-1.363	-0.0005752
						-1.364	-0.00114	-1.364	-0.000578
						-1.365	-0.00115	-1.365	-0.0005809
						-1.366	-0.00116	-1.366	-0.0005844
						-1.367	-0.00117	-1.367	-0.0005871
						-1.368	-0.00118	-1.368	-0.0005896
						-1.369	-0.0012	-1.369	-0.0005921
						-1.37	-0.00121	-1.37	-0.0005954
						-1.371	-0.00122	-1.371	-0.0005986
						-1.372	-0.00123	-1.372	-0.0006019
						-1.373	-0.00124	-1.373	-0.0006052
						-1.374	-0.00125	-1.374	-0.0006077
						-1.375	-0.00126	-1.375	-0.0006105
						-1.376	-0.00127	-1.376	-0.0006133
						-1.377	-0.00128	-1.377	-0.000616
						-1.378	-0.0013	-1.378	-0.0006189
						-1.379	-0.00131	-1.379	-0.000622
						-1.38	-0.00132	-1.38	-0.000625
						-1.381	-0.00133	-1.381	-0.0006291
						-1.382	-0.00134	-1.382	-0.0006327
						-1.383	-0.00136	-1.383	-0.0006355
						-1.384	-0.00137	-1.384	-0.0006379
						-1.385	-0.00137	-1.385	-0.0006412
						-1.386	-0.00138	-1.386	-0.0006466
						-1.387	-0.0014	-1.387	-0.0006513
						-1.388	-0.00141	-1.388	-0.000654
						-1.389	-0.00142	-1.389	-0.0006565
						-1.39	-0.00143	-1.39	-0.0006596
						-1.391	-0.00144	-1.391	-0.0006645
						-1.392	-0.00146	-1.392	-0.000668
						-1.393	-0.00147	-1.393	-0.000671
						-1.394	-0.00148	-1.394	-0.0006738
						-1.395	-0.00149	-1.395	-0.0006767
						-1.396	-0.0015	-1.396	-0.0006798
						-1.397	-0.00151	-1.397	-0.0006829
						-1.398	-0.00153	-1.398	-0.0006856
						-1.399	-0.00155	-1.399	-0.0006884
						-1.4	-0.00156	-1.4	-0.0006916
						-1.401	-0.00157	-1.401	-0.0006954
						-1.402	-0.00158	-1.402	-0.0006984
						-1.403	-0.00159	-1.403	-0.0007011
						-1.404	-0.0016	-1.404	-0.0007042
						-1.405	-0.00162	-1.405	-0.0007074
						-1.406	-0.00163	-1.406	-0.0007103
						-1.407	-0.00164	-1.407	-0.0007144
						-1.408	-0.00165	-1.408	-0.000718
						-1.409	-0.00166	-1.409	-0.0007214
						-1.41	-0.00168	-1.41	-0.0007243
						-1.411	-0.00169	-1.411	-0.0007277
						-1.412	-0.0017	-1.412	-0.000731
						-1.413	-0.00171	-1.413	-0.000734
						-1.414	-0.00173	-1.414	-0.0007376
						-1.415	-0.00174	-1.415	-0.0007407
						-1.416	-0.00175	-1.416	-0.0007444
						-1.417	-0.00176	-1.417	-0.0007478
						-1.418	-0.00178	-1.418	-0.0007521
						-1.419	-0.00179	-1.419	-0.0007545
						-1.42	-0.00181	-1.42	-0.0007577
						-1.421	-0.00182	-1.421	-0.0007617
						-1.422	-0.00184	-1.422	-0.0007655
						-1.423	-0.00184	-1.423	-0.0007689
						-1.424	-0.00186	-1.424	-0.0007733
						-1.425	-0.00187	-1.425	-0.0007771
						-1.426	-0.00188	-1.426	-0.0007807
						-1.427	-0.00189	-1.427	-0.0007846
						-1.428	-0.0019	-1.428	-0.0007885
						-1.429	-0.00192	-1.429	-0.0007923
						-1.43	-0.00193	-1.43	-0.0007965
						-1.431	-0.00195	-1.431	-0.0008005
						-1.432	-0.00197	-1.432	-0.0008044
						-1.433	-0.00199	-1.433	-0.0008083
						-1.434	-0.00201	-1.434	-0.0008121
						-1.435	-0.00205	-1.435	-0.000815
						-1.436	-0.00206	-1.436	-0.0008186
						-1.437	-0.00207	-1.437	-0.0008234
						-1.438	-0.00207	-1.438	-0.00083
						-1.439	-0.00209	-1.439	-0.000837
						-1.44	-0.00212	-1.44	-0.0008424
						-1.441	-0.00213	-1.441	-0.0008507
						-1.442	-0.00214	-1.442	-0.0008578
						-1.443	-0.00215	-1.443	-0.0008617
						-1.444	-0.00217	-1.444	-0.000865
						-1.445	-0.00218	-1.445	-0.0008687
						-1.446	-0.00219	-1.446	-0.0008782
						-1.447	-0.00221	-1.447	-0.0008834
						-1.448	-0.00222	-1.448	-0.0008864
						-1.449	-0.00223	-1.449	-0.0008835
						-1.45	-0.00224	-1.45	-0.0008845
						-1.451	-0.00225	-1.451	-0.0008891
						-1.452	-0.00226	-1.452	-0.000892
						-1.453	-0.00228	-1.453	-0.0008933
						-1.454	-0.00229	-1.454	-0.0008945
						-1.455	-0.0023	-1.455	-0.0008979
						-1.456	-0.00231	-1.456	-0.000903
						-1.457	-0.00232	-1.457	-0.0009071
						-1.458	-0.00238	-1.458	-0.0009104
						-1.459	-0.00239	-1.459	-0.0009139
						-1.46	-0.0024	-1.46	-0.0009179
						-1.461	-0.0024	-1.461	-0.0009218
						-1.462	-0.00241	-1.462	-0.0009253
						-1.463	-0.00243	-1.463	-0.0009298
						-1.464	-0.00244	-1.464	-0.000934
						-1.465	-0.00245	-1.465	-0.000938
						-1.466	-0.00246	-1.466	-0.0009406
						-1.467	-0.00249	-1.467	-0.000945
						-1.468	-0.00251	-1.468	-0.00095
						-1.469	-0.00253	-1.469	-0.0009545
						-1.47	-0.00254	-1.47	-0.0009572
						-1.471	-0.00256	-1.471	-0.0009603
						-1.472	-0.00257	-1.472	-0.0009646
						-1.473	-0.00259	-1.473	-0.0009699
						-1.474	-0.00261	-1.474	-0.0009721
						-1.475	-0.00261	-1.475	-0.0009745
						-1.476	-0.00262	-1.476	-0.0009782
						-1.477	-0.00264	-1.477	-0.0009824
						-1.478	-0.00264	-1.478	-0.0009856
						-1.479	-0.00265	-1.479	-0.0009883
						-1.48	-0.00267	-1.48	-0.0009901
						-1.481	-0.0027	-1.481	-0.0009936
						-1.482	-0.00271	-1.482	-0.0009974
						-1.483	-0.00273	-1.483	-0.001
						-1.484	-0.00274	-1.484	-0.00101
						-1.485	-0.00275	-1.485	-0.00101
						-1.486	-0.00275	-1.486	-0.00102
						-1.487	-0.00277	-1.487	-0.00102
						-1.488	-0.0028	-1.488	-0.00103
						-1.489	-0.0028	-1.489	-0.00103
						-1.49	-0.00284	-1.49	-0.00103
						-1.491	-0.00287	-1.491	-0.00104
						-1.492	-0.00288	-1.492	-0.00104
						-1.493	-0.0029	-1.493	-0.00104
						-1.494	-0.00291	-1.494	-0.00105
						-1.495	-0.00291	-1.495	-0.00105
						-1.496	-0.00292	-1.496	-0.00105
						-1.497	-0.00297	-1.497	-0.00106
						-1.498	-0.00297	-1.498	-0.00106
						-1.499	-0.00298	-1.499	-0.00107
						-1.5	-0.00302	-1.5	-0.00109
						-1.501	-0.00304	-1.501	-0.00109
						-1.502	-0.00305	-1.502	-0.0011
						-1.503	-0.00305	-1.503	-0.00111
						-1.504	-0.00306	-1.504	-0.00111
						-1.505	-0.00306	-1.505	-0.00112
						-1.506	-0.00306	-1.506	-0.00113
						-1.507	-0.00307	-1.507	-0.00113
						-1.508	-0.00308	-1.508	-0.00113
						-1.509	-0.00308	-1.509	-0.00114
						-1.51	-0.0031	-1.51	-0.00115
								-1.511	-0.00115
								-1.512	-0.00115
								-1.513	-0.00116
								-1.514	-0.00116
								-1.515	-0.00117
								-1.516	-0.00118
								-1.517	-0.00119
								-1.518	-0.00119
								-1.519	-0.0012
								-1.52	-0.0012
								-1.521	-0.00121
								-1.522	-0.00121
								-1.523	-0.00121
								-1.524	-0.00122
								-1.525	-0.00122
								-1.526	-0.00122
								-1.527	-0.00123
								-1.528	-0.00123
								-1.529	-0.00123
								--	--
								--	--
								--	--
								--	--
								--	--
								--	--
								--	--
								--	--
								--	--
								--	--
								--	--
								--	--
								--	--
								--	--
								--	--
								--	--
								--	--
								--	--
								--	--
								--	--
								--	--
								--	--
								--	--
								--	--
								--	--
								--	--
								--	--
								--	--
								--	--
								--	--
								--	--
								--	--
								--	--
								--	--
								--	--
								--	--
								--	--
								--	--
								--	--
								--	--
								--	--
								--	--
								--	--
								--	--
								--	--
								--	--
								--	--
								--	--
								--	--
								--	--
								--	--
								--	--
								--	--
								--	--
								--	--
								--	--
								--	--
								--	--
								--	--
								--	--
								--	--
								--	--
								--	--
								--	--
								--	--
								--	--
								--	--
								--	--
								--	--
								--	--
								--	--
								--	--
								--	--
								--	--
								--	--
								--	--

## Sheet: Fig 3d
-0.8	-0.0001202	-0.0001134	-0.0001046	-9.749e-05	-8.867e-05	-8.132e-05	-7.052e-05	-5.772e-05	-4.275e-05	-2.52e-05		-0.8	-3.49045	-3.35032	-3.24558	-3.07006	-2.86483	-2.71762	-2.46851	-2.16419	-1.79335	-1.27601		-0.8	-8.094e-05	-0.8	-7.671e-05	-0.8	-7.179e-05	-0.8	-6.691e-05	-0.79	-6.133e-05	-0.79	-5.601e-05	-0.79	-4.925e-05	-0.79	-4.178e-05	-0.79	-3.294e-05	-0.79	-2.17e-05		-0.6	0.00117	0.0011	0.00103	0.0009483
-0.799	-0.0001086	-0.0001036	-9.668e-05	-8.962e-05	-8.021e-05	-7.381e-05	-6.294e-05	-5.036e-05	-3.621e-05	-1.996e-05		-0.799	-3.27105	-3.14933	-2.98231	-2.82661	-2.65534	-2.53645	-2.27742	-1.98726	-1.62633	-1.13701		-0.799	-7.475e-05	-0.799	-7.049e-05	-0.799	-6.631e-05	-0.799	-6.086e-05	-0.791	-6.18e-05	-0.791	-5.617e-05	-0.791	-4.955e-05	-0.791	-4.196e-05	-0.791	-3.319e-05	-0.791	-2.178e-05		-0.601	0.00111	0.00104	0.0009652	0.0008861
-0.798	-0.0001034	-9.643e-05	-8.984e-05	-8.278e-05	-7.397e-05	-6.687e-05	-5.649e-05	-4.466e-05	-3.128e-05	-1.644e-05		-0.798	-3.07289	-2.96108	-2.83369	-2.65534	-2.49681	-2.36235	-2.11748	-1.84006	-1.50318	-1.04204		-0.798	-6.992e-05	-0.798	-6.572e-05	-0.798	-6.093e-05	-0.798	-5.737e-05	-0.792	-6.233e-05	-0.792	-5.637e-05	-0.792	-4.963e-05	-0.792	-4.217e-05	-0.792	-3.323e-05	-0.792	-2.187e-05		-0.602	0.00105	0.0009831	0.0009108	0.0008327
-0.797	-9.519e-05	-9.101e-05	-8.272e-05	-7.592e-05	-6.864e-05	-6.131e-05	-5.128e-05	-4.018e-05	-2.761e-05	-1.37e-05		-0.797	-2.92569	-2.79405	-2.67657	-2.53079	-2.36093	-2.21798	-1.98868	-1.72116	-1.40311	-0.96702		-0.797	-6.61e-05	-0.797	-6.275e-05	-0.797	-5.84e-05	-0.797	-5.407e-05	-0.793	-6.263e-05	-0.793	-5.662e-05	-0.793	-4.977e-05	-0.793	-4.224e-05	-0.793	-3.342e-05	-0.793	-2.194e-05		-0.603	0.001	0.0009331	0.0008617	0.0007851
-0.796	-9.146e-05	-8.394e-05	-7.885e-05	-7.101e-05	-6.375e-05	-5.64e-05	-4.691e-05	-3.608e-05	-2.423e-05	-1.14e-05		-0.796	-2.76716	-2.67516	-2.5138	-2.38783	-2.23213	-2.092	-1.87261	-1.62208	-1.31691	-0.90234		-0.796	-6.253e-05	-0.796	-5.827e-05	-0.796	-5.477e-05	-0.796	-5.03e-05	-0.794	-6.266e-05	-0.794	-5.682e-05	-0.794	-5.002e-05	-0.794	-4.257e-05	-0.794	-3.344e-05	-0.794	-2.198e-05		-0.604	0.0009543	0.0008871	0.0008168	0.0007414
-0.795	-8.405e-05	-8.058e-05	-7.277e-05	-6.704e-05	-5.877e-05	-5.194e-05	-4.286e-05	-3.25e-05	-2.148e-05	-9.436e-06		-0.795	-2.64543	-2.50814	-2.42463	-2.2477	-2.10474	-1.98018	-1.76787	-1.52725	-1.23921	-0.84572		-0.795	-5.963e-05	-0.795	-5.671e-05	-0.795	-5.153e-05	-0.795	-4.78e-05	-0.795	-6.279e-05	-0.795	-5.704e-05	-0.795	-5.038e-05	-0.795	-4.271e-05	-0.795	-3.373e-05	-0.795	-2.212e-05		-0.605	0.0009106	0.0008448	0.0007752	0.0007011
-0.794	-8.112e-05	-7.382e-05	-6.791e-05	-6.19e-05	-5.431e-05	-4.786e-05	-3.912e-05	-2.951e-05	-1.875e-05	-7.729e-06		-0.794	-2.50955	-2.43312	-2.27601	-2.15428	-1.99151	-1.87686	-1.67304	-1.44232	-1.16759	-0.79406		-0.794	-5.651e-05	-0.794	-5.24e-05	-0.794	-4.994e-05	-0.794	-4.592e-05	-0.796	-6.322e-05	-0.796	-5.735e-05	-0.796	-5.056e-05	-0.796	-4.274e-05	-0.796	-3.376e-05	-0.796	-2.233e-05		-0.606	0.0008689	0.0008042	0.0007358	0.0006631
-0.793	-7.465e-05	-7.12e-05	-6.483e-05	-5.742e-05	-5.043e-05	-4.424e-05	-3.58e-05	-2.649e-05	-1.655e-05	-6.16e-06		-0.793	-2.4034	-2.27035	-2.16985	-2.06228	-1.89526	-1.78344	-1.59094	-1.36929	-1.10149	-0.7465		-0.793	-5.407e-05	-0.793	-5.121e-05	-0.793	-4.644e-05	-0.793	-4.309e-05	-0.797	-6.372e-05	-0.797	-5.763e-05	-0.797	-5.069e-05	-0.797	-4.292e-05	-0.797	-3.386e-05	-0.797	-2.239e-05		-0.607	0.0008298	0.000766	0.0006987	0.0006274
-0.792	-7.224e-05	-6.531e-05	-5.918e-05	-5.442e-05	-4.701e-05	-4.082e-05	-3.288e-05	-2.377e-05	-1.432e-05	-4.808e-06		-0.792	-2.28025	-2.21231	-2.09342	-1.93914	-1.81175	-1.69568	-1.51168	-1.29682	-1.04289	-0.70375		-0.792	-5.141e-05	-0.792	-4.781e-05	-0.792	-4.465e-05	-0.792	-4.066e-05	-0.798	-6.429e-05	-0.798	-5.79e-05	-0.798	-5.088e-05	-0.798	-4.303e-05	-0.798	-3.387e-05	-0.798	-2.247e-05		-0.608	0.0007923	0.0007294	0.0006634	0.0005936
-0.791	-6.621e-05	-6.243e-05	-5.642e-05	-5.092e-05	-4.394e-05	-3.759e-05	-3e-05	-2.148e-05	-1.252e-05	-3.557e-06		-0.791	-2.18542	-2.07219	-1.96037	-1.84713	-1.73107	-1.61217	-1.43383	-1.22732	-0.98528	-0.66341		-0.791	-4.905e-05	-0.791	-4.619e-05	-0.791	-4.291e-05	-0.791	-3.929e-05	-0.799	-6.475e-05	-0.799	-5.821e-05	-0.799	-5.119e-05	-0.799	-4.309e-05	-0.799	-3.415e-05	-0.799	-2.24e-05		-0.609	0.0007564	0.0006945	0.0006297	0.0005614
-0.79	-6.43e-05	-5.813e-05	-5.282e-05	-4.641e-05	-4.07e-05	-3.456e-05	-2.713e-05	-1.903e-05	-1.054e-05	-2.445e-06		-0.79	-2.07502	-2.00283	-1.89809	-1.78344	-1.64897	-1.53432	-1.36065	-1.16645	-0.93404	-0.62534		-0.79	-4.664e-05	-0.79	-4.385e-05	-0.79	-3.973e-05	-0.79	-3.743e-05	-0.8	-6.178e-05	-0.8	-5.724e-05	-0.8	-4.994e-05	-0.8	-4.183e-05	-0.8	-3.239e-05	-0.8	-2.093e-05		-0.61	0.0007221	0.0006612	0.0005977	0.0005308
-0.789	-5.859e-05	-5.439e-05	-4.821e-05	-4.343e-05	-3.726e-05	-3.164e-05	-2.459e-05	-1.685e-05	-8.974e-06	-1.426e-06		-0.789	-1.99151	-1.90234	-1.80892	-1.69285	-1.5598	-1.45931	-1.29582	-1.10432	-0.88393	-0.58924		-0.789	-4.476e-05	-0.789	-4.144e-05	-0.789	-3.882e-05	-0.789	-3.49e-05	-0.799	-5.625e-05	-0.799	-5.24e-05	-0.799	-4.514e-05	-0.799	-3.751e-05	-0.799	-2.867e-05	-0.799	-1.797e-05		-0.611	0.000689	0.0006292	0.0005668	0.0005015
-0.788	-5.699e-05	-5.159e-05	-4.636e-05	-4.106e-05	-3.416e-05	-2.895e-05	-2.225e-05	-1.499e-05	-7.187e-06	-4.672e-07		-0.788	-1.88818	-1.80609	-1.69993	-1.59377	-1.48054	-1.38882	-1.23114	-1.046	-0.83708	-0.55442		-0.788	-4.253e-05	-0.788	-4.032e-05	-0.788	-3.653e-05	-0.788	-3.341e-05	-0.798	-5.231e-05	-0.798	-4.823e-05	-0.798	-4.155e-05	-0.798	-3.428e-05	-0.798	-2.596e-05	-0.798	-1.599e-05		-0.612	0.0006569	0.0005982	0.0005372	0.0004735
-0.787	-5.153e-05	-4.691e-05	-4.215e-05	-3.732e-05	-3.144e-05	-2.647e-05	-1.994e-05	-1.296e-05	-5.808e-06	4.018e-07		-0.787	-1.81175	-1.74664	-1.65605	-1.53574	-1.40948	-1.32173	-1.16631	-0.99519	-0.79094	-0.52258		-0.787	-4.063e-05	-0.787	-3.725e-05	-0.787	-3.44e-05	-0.787	-3.231e-05	-0.797	-4.928e-05	-0.797	-4.501e-05	-0.797	-3.87e-05	-0.797	-3.185e-05	-0.797	-2.396e-05	-0.797	-1.442e-05		-0.613	0.0006263	0.0005686	0.000509	0.0004464
-0.786	-5.023e-05	-4.543e-05	-3.913e-05	-3.393e-05	-2.904e-05	-2.404e-05	-1.76e-05	-1.107e-05	-4.212e-06	1.228e-06		-0.786	-1.71833	-1.62916	-1.54989	-1.47205	-1.34777	-1.25676	-1.10587	-0.9397	-0.74791	-0.49229		-0.786	-3.858e-05	-0.786	-3.686e-05	-0.786	-3.374e-05	-0.786	-3.014e-05	-0.796	-4.662e-05	-0.796	-4.232e-05	-0.796	-3.616e-05	-0.796	-2.964e-05	-0.796	-2.202e-05	-0.796	-1.306e-05		-0.614	0.0005961	0.0005397	0.0004813	0.0004201
-0.785	-4.509e-05	-4.05e-05	-3.74e-05	-3.208e-05	-2.675e-05	-2.17e-05	-1.549e-05	-9.457e-06	-3.045e-06	2.008e-06		-0.785	-1.64897	-1.5966	-1.47771	-1.3765	-1.28691	-1.19222	-1.05195	-0.88945	-0.70616	-0.46228		-0.785	-3.687e-05	-0.785	-3.366e-05	-0.785	-3.093e-05	-0.785	-2.83e-05	-0.795	-4.414e-05	-0.795	-3.984e-05	-0.795	-3.381e-05	-0.795	-2.773e-05	-0.795	-2.049e-05	-0.795	-1.187e-05		-0.615	0.0005671	0.0005117	0.0004547	0.0003949
-0.784	-4.408e-05	-3.942e-05	-3.306e-05	-2.961e-05	-2.439e-05	-1.95e-05	-1.366e-05	-7.674e-06	-1.669e-06	2.698e-06		-0.784	-1.56263	-1.47346	-1.43383	-1.3104	-1.22151	-1.13206	-0.99873	-0.84529	-0.66723	-0.43482		-0.784	-3.5e-05	-0.784	-3.332e-05	-0.784	-2.981e-05	-0.784	-2.747e-05	-0.794	-4.16e-05	-0.794	-3.746e-05	-0.794	-3.178e-05	-0.794	-2.608e-05	-0.794	-1.887e-05	-0.794	-1.077e-05		-0.616	0.0005384	0.0004851	0.000429	0.0003707
-0.783	-3.916e-05	-3.481e-05	-3.143e-05	-2.609e-05	-2.165e-05	-1.729e-05	-1.177e-05	-5.919e-06	-6.255e-07	3.386e-06		-0.783	-1.49894	-1.44657	-1.32484	-1.26582	-1.14862	-1.07304	-0.94253	-0.79561	-0.62774	-0.40736		-0.783	-3.348e-05	-0.783	-3.061e-05	-0.783	-2.872e-05	-0.783	-2.607e-05	-0.793	-3.908e-05	-0.793	-3.538e-05	-0.793	-3.001e-05	-0.793	-2.445e-05	-0.793	-1.754e-05	-0.793	-9.764e-06		-0.617	0.0005115	0.0004588	0.0004042	0.0003473
-0.782	-3.826e-05	-3.322e-05	-2.886e-05	-2.391e-05	-1.91e-05	-1.52e-05	-9.816e-06	-4.564e-06	6.468e-07	4.02e-06		-0.782	-1.41684	-1.3373	-1.28662	-1.18981	-1.08252	-1.01741	-0.89087	-0.7506	-0.59165	-0.3816		-0.782	-3.164e-05	-0.782	-2.966e-05	-0.782	-2.624e-05	-0.782	-2.392e-05	-0.792	-3.701e-05	-0.792	-3.344e-05	-0.792	-2.823e-05	-0.792	-2.281e-05	-0.792	-1.616e-05	-0.792	-8.831e-06		-0.618	0.0004854	0.0004338	0.0003803	0.0003249
-0.781	-3.346e-05	-3.001e-05	-2.531e-05	-2.239e-05	-1.699e-05	-1.32e-05	-8.056e-06	-3.027e-06	1.595e-06	4.616e-06		-0.781	-1.35499	-1.29398	-1.21798	-1.1097	-1.02619	-0.9632	-0.84501	-0.71139	-0.55584	-0.35626		-0.781	-3.02e-05	-0.781	-2.803e-05	-0.781	-2.58e-05	-0.781	-2.277e-05	-0.791	-3.527e-05	-0.791	-3.161e-05	-0.791	-2.652e-05	-0.791	-2.144e-05	-0.791	-1.503e-05	-0.791	-7.975e-06		-0.619	0.0004604	0.000409	0.000357	0.0003029
-0.78	-3.267e-05	-2.724e-05	-2.44e-05	-1.931e-05	-1.52e-05	-1.133e-05	-6.47e-06	-1.589e-06	2.799e-06	5.199e-06		-0.78	-1.27615	-1.2167	-1.12909	-1.06865	-0.97764	-0.91026	-0.79759	-0.66681	-0.52258	-0.33135		-0.78	-2.86e-05	-0.78	-2.618e-05	-0.78	-2.395e-05	-0.78	-2.201e-05	-0.79	-3.367e-05	-0.79	-2.997e-05	-0.79	-2.506e-05	-0.79	-2.004e-05	-0.79	-1.38e-05	-0.79	-7.111e-06		-0.62	0.0004353	0.0003852	0.0003343	0.0002815
-0.779	-2.811e-05	-2.556e-05	-2.094e-05	-1.673e-05	-1.342e-05	-9.432e-06	-4.777e-06	-4.271e-07	3.604e-06	5.722e-06		-0.779	-1.21798	-1.14494	-1.10375	-1.02251	-0.92994	-0.85846	-0.74791	-0.62619	-0.48861	-0.308		-0.779	-2.723e-05	-0.779	-2.563e-05	-0.779	-2.216e-05	-0.779	-2.014e-05	-0.789	-3.2e-05	-0.789	-2.834e-05	-0.789	-2.371e-05	-0.789	-1.861e-05	-0.789	-1.283e-05	-0.789	-6.353e-06		-0.621	0.000411	0.000362	0.0003123	0.000261
-0.778	-2.76e-05	-2.185e-05	-1.865e-05	-1.544e-05	-1.139e-05	-7.577e-06	-3.08e-06	9.703e-07	4.708e-06	6.238e-06		-0.778	-1.14268	-1.10432	-1.01486	-0.9397	-0.87672	-0.80906	-0.70191	-0.5908	-0.4569	-0.28521		-0.778	-2.561e-05	-0.778	-2.299e-05	-0.778	-2.188e-05	-0.778	-1.856e-05	-0.788	-3.016e-05	-0.788	-2.679e-05	-0.788	-2.224e-05	-0.788	-1.744e-05	-0.788	-1.17e-05	-0.788	-5.62e-06		-0.622	0.0003871	0.0003393	0.0002908	0.0002409
-0.777	-2.329e-05	-2.127e-05	-1.754e-05	-1.357e-05	-9.059e-06	-5.76e-06	-1.611e-06	2.291e-06	5.457e-06	6.74e-06		-0.777	-1.08747	-1.00694	-0.95938	-0.88606	-0.81543	-0.76051	-0.66171	-0.54933	-0.42491	-0.26299		-0.777	-2.431e-05	-0.777	-2.296e-05	-0.777	-1.943e-05	-0.777	-1.794e-05	-0.787	-2.832e-05	-0.787	-2.534e-05	-0.787	-2.081e-05	-0.787	-1.625e-05	-0.787	-1.081e-05	-0.787	-4.971e-06		-0.623	0.0003642	0.0003175	0.0002701	0.0002213
-0.776	-2.292e-05	-1.704e-05	-1.386e-05	-1.058e-05	-6.926e-06	-4.098e-06	-2.765e-07	3.302e-06	6.465e-06	7.168e-06		-0.776	-1.01585	-0.99264	-0.92909	-0.85534	-0.75924	-0.71338	-0.62095	-0.51111	-0.3959	-0.2419		-0.776	-2.28e-05	-0.776	-2.012e-05	-0.776	-1.87e-05	-0.776	-1.683e-05	-0.786	-2.679e-05	-0.786	-2.388e-05	-0.786	-1.956e-05	-0.786	-1.502e-05	-0.786	-9.761e-06	-0.786	-4.365e-06		-0.624	0.0003417	0.0002959	0.0002498	0.0002025
-0.775	-1.86e-05	-1.669e-05	-1.283e-05	-8.895e-06	-5.207e-06	-2.506e-06	1.17e-06	4.565e-06	7.156e-06	7.633e-06		-0.775	-0.96362	-0.88521	-0.83468	-0.79165	-0.71097	-0.66794	-0.57565	-0.4787	-0.3649	-0.22052		-0.775	-2.153e-05	-0.775	-2.012e-05	-0.775	-1.786e-05	-0.775	-1.494e-05	-0.785	-2.549e-05	-0.785	-2.245e-05	-0.785	-1.834e-05	-0.785	-1.401e-05	-0.785	-8.942e-06	-0.785	-3.78e-06		-0.625	0.0003197	0.0002749	0.0002298	0.000184
-0.774	-1.83e-05	-1.284e-05	-1.08e-05	-7.783e-06	-3.74e-06	-1.008e-06	2.628e-06	5.731e-06	8.089e-06	8.052e-06		-0.774	-0.89653	-0.87459	-0.80878	-0.72201	-0.67105	-0.62307	-0.53432	-0.44119	-0.33744	-0.19986		-0.774	-2.005e-05	-0.774	-1.784e-05	-0.774	-1.559e-05	-0.774	-1.405e-05	-0.784	-2.436e-05	-0.784	-2.113e-05	-0.784	-1.708e-05	-0.784	-1.295e-05	-0.784	-8.049e-06	-0.784	-3.246e-06		-0.626	0.0002982	0.0002545	0.0002107	0.0001663
-0.773	-1.414e-05	-1.188e-05	-7.666e-06	-5.148e-06	-2.334e-06	4.91e-07	3.908e-06	6.647e-06	8.702e-06	8.436e-06		-0.773	-0.84742	-0.77933	-0.75386	-0.6913	-0.631	-0.57948	-0.49837	-0.4058	-0.30856	-0.18004		-0.773	-1.886e-05	-0.773	-1.718e-05	-0.773	-1.544e-05	-0.773	-1.353e-05	-0.783	-2.305e-05	-0.783	-1.979e-05	-0.783	-1.585e-05	-0.783	-1.182e-05	-0.783	-7.31e-06	-0.783	-2.715e-06		-0.627	0.0002771	0.0002346	0.0001919	0.0001486
-0.772	-1.389e-05	-9.239e-06	-7.236e-06	-2.848e-06	-6.553e-07	1.979e-06	5.057e-06	7.774e-06	9.599e-06	8.841e-06		-0.772	-0.78089	-0.75117	-0.67742	-0.65166	-0.58514	-0.53659	-0.46058	-0.37636	-0.28181	-0.16037		-0.772	-1.745e-05	-0.772	-1.592e-05	-0.772	-1.385e-05	-0.772	-1.18e-05	-0.782	-2.148e-05	-0.782	-1.854e-05	-0.782	-1.483e-05	-0.782	-1.092e-05	-0.782	-6.363e-06	-0.782	-2.227e-06		-0.628	0.0002564	0.0002148	0.0001736	0.0001315
-0.771	-9.794e-06	-7.166e-06	-4.209e-06	-2.018e-06	1.299e-06	3.401e-06	6.284e-06	8.785e-06	1.015e-05	9.198e-06		-0.771	-0.73461	-0.6879	-0.6644	-0.58004	-0.53079	-0.49512	-0.42052	-0.34239	-0.25478	-0.14183		-0.771	-1.631e-05	-0.771	-1.432e-05	-0.771	-1.231e-05	-0.771	-1.047e-05	-0.781	-1.988e-05	-0.781	-1.732e-05	-0.781	-1.384e-05	-0.781	-9.948e-06	-0.781	-5.685e-06	-0.781	-1.761e-06		-0.629	0.0002366	0.0001961	0.0001558	0.000115
-0.77	-9.693e-06	-5.877e-06	-2.376e-06	-4.112e-07	3.135e-06	4.8e-06	7.642e-06	9.625e-06	1.098e-05	9.56e-06		-0.77	-0.67091	-0.63001	-0.58655	-0.53588	-0.48054	-0.45421	-0.3833	-0.3097	-0.23015	-0.12273		-0.77	-1.498e-05	-0.77	-1.4e-05	-0.77	-1.224e-05	-0.77	-1.006e-05	-0.78	-1.855e-05	-0.78	-1.611e-05	-0.78	-1.273e-05	-0.78	-8.888e-06	-0.78	-4.84e-06	-0.78	-1.303e-06		-0.63	0.0002167	0.0001774	0.0001381	9.879e-05
-0.769	-5.515e-06	-2.619e-06	-1.693e-06	2.226e-06	4.569e-06	6.147e-06	8.781e-06	1.067e-05	1.155e-05	9.913e-06		-0.769	-0.6259	-0.59958	-0.54013	-0.51154	-0.43878	-0.41458	-0.35173	-0.28224	-0.20326	-0.10362		-0.769	-1.39e-05	-0.769	-1.164e-05	-0.769	-1.001e-05	-0.769	-9.035e-06	-0.779	-1.753e-05	-0.779	-1.49e-05	-0.779	-1.159e-05	-0.779	-8.097e-06	-0.779	-4.254e-06	-0.779	-8.887e-07		-0.631	0.0001976	0.0001591	0.0001211	8.285e-05
-0.768	-5.426e-06	-2.455e-06	1.61e-06	3.545e-06	5.699e-06	7.451e-06	9.77e-06	1.161e-05	1.229e-05	1.024e-05		-0.768	-0.56518	-0.51493	-0.51776	-0.45648	-0.40594	-0.3758	-0.31791	-0.24912	-0.17891	-0.08529		-0.768	-1.262e-05	-0.768	-1.191e-05	-0.768	-9.397e-06	-0.768	-7.261e-06	-0.778	-1.657e-05	-0.778	-1.377e-05	-0.778	-1.06e-05	-0.778	-7.166e-06	-0.778	-3.475e-06	-0.778	-4.869e-07		-0.632	0.0001789	0.0001413	0.0001043	6.728e-05
-0.767	-1.539e-06	1.331e-06	2.192e-06	4.302e-06	6.86e-06	8.765e-06	1.091e-05	1.234e-05	1.279e-05	1.057e-05		-0.767	-0.52102	-0.50913	-0.43298	-0.39505	-0.37113	-0.33857	-0.27955	-0.21798	-0.15301	-0.06798		-0.767	-1.158e-05	-0.767	-9.285e-06	-0.767	-8.76e-06	-0.767	-6.514e-06	-0.777	-1.549e-05	-0.777	-1.268e-05	-0.777	-9.723e-06	-0.777	-6.189e-06	-0.777	-2.88e-06	-0.777	-8.036e-08		-0.633	0.0001602	0.0001237	8.775e-05	5.215e-05
-0.766	-1.608e-06	1.237e-06	3.872e-06	6.547e-06	8.287e-06	1.002e-05	1.211e-05	1.327e-05	1.355e-05	1.087e-05		-0.766	-0.46242	-0.41189	-0.41458	-0.37056	-0.33079	-0.30163	-0.24558	-0.19292	-0.13005	-0.05104		-0.766	-1.034e-05	-0.766	-9.463e-06	-0.766	-6.611e-06	-0.766	-6.104e-06	-0.776	-1.415e-05	-0.776	-1.166e-05	-0.776	-8.71e-06	-0.776	-5.488e-06	-0.776	-2.179e-06	-0.776	2.742e-07		-0.634	0.000142	0.0001066	7.19e-05	3.74e-05
-0.765	2.179e-06	4.613e-06	6.634e-06	8.499e-06	1.007e-05	1.126e-05	1.313e-05	1.415e-05	1.396e-05	1.116e-05		-0.765	-0.42109	-0.41217	-0.36844	-0.33871	-0.28252	-0.26469	-0.21585	-0.16207	-0.10531	-0.03481		-0.765	-9.307e-06	-0.765	-7.379e-06	-0.765	-6.671e-06	-0.765	-4.557e-06	-0.775	-1.273e-05	-0.775	-1.059e-05	-0.775	-7.655e-06	-0.775	-4.643e-06	-0.775	-1.674e-06	-0.775	6.452e-07		-0.635	0.0001243	8.966e-05	5.601e-05	2.297e-05
-0.764	2.13e-06	5.144e-06	6.777e-06	9.112e-06	1.164e-05	1.241e-05	1.401e-05	1.481e-05	1.469e-05	1.147e-05		-0.764	-0.36419	-0.32541	-0.29993	-0.27134	-0.23694	-0.22887	-0.18358	-0.13281	-0.08253	-0.01832		-0.764	-8.039e-06	-0.764	-6.81e-06	-0.764	-5.227e-06	-0.764	-3.326e-06	-0.774	-1.163e-05	-0.774	-9.563e-06	-0.774	-6.762e-06	-0.774	-3.786e-06	-0.774	-9.643e-07	-0.774	9.84e-07		-0.636	0.0001066	7.323e-05	4.066e-05	8.798e-06
-0.763	5.791e-06	7.395e-06	9.378e-06	1.041e-05	1.286e-05	1.357e-05	1.5e-05	1.567e-05	1.507e-05	1.173e-05		-0.763	-0.32555	-0.30828	-0.29342	-0.23425	-0.20014	-0.19335	-0.14975	-0.10875	-0.05918	-0.00289		-0.763	-7.025e-06	-0.763	-5.763e-06	-0.763	-3.82e-06	-0.763	-3.085e-06	-0.773	-1.074e-05	-0.773	-8.567e-06	-0.773	-5.951e-06	-0.773	-3.169e-06	-0.773	-4.861e-07	-0.773	1.308e-06		-0.637	8.976e-05	5.714e-05	2.589e-05	-4.947e-06
-0.762	5.59e-06	9.057e-06	1.085e-05	1.277e-05	1.386e-05	1.47e-05	1.614e-05	1.65e-05	1.573e-05	1.202e-05		-0.762	-0.26992	-0.25166	-0.22208	-0.21529	-0.17042	-0.15909	-0.11706	-0.07819	-0.03834	0.01285		-0.762	-5.798e-06	-0.762	-4.29e-06	-0.762	-3.923e-06	-0.762	-2.2e-06	-0.772	-9.923e-06	-0.772	-7.556e-06	-0.772	-5.045e-06	-0.772	-2.407e-06	-0.772	1.576e-07	-0.772	1.643e-06		-0.638	7.273e-05	4.124e-05	1.098e-05	-1.864e-05
-0.761	9.277e-06	1.001e-05	1.133e-05	1.383e-05	1.482e-05	1.577e-05	1.707e-05	1.709e-05	1.613e-05	1.231e-05		-0.761	-0.23086	-0.20311	-0.18231	-0.16476	-0.13955	-0.12439	-0.08904	-0.05053	-0.01546	0.02859		-0.761	-4.866e-06	-0.761	-4.169e-06	-0.761	-1.86e-06	-0.761	-5.974e-07	-0.771	-9.02e-06	-0.771	-6.583e-06	-0.771	-4.13e-06	-0.771	-1.642e-06	-0.771	5.932e-07	-0.771	1.941e-06		-0.639	5.636e-05	2.586e-05	-3.407e-06	-3.195e-05
-0.76	8.984e-06	1.278e-05	1.437e-05	1.432e-05	1.608e-05	1.689e-05	1.785e-05	1.791e-05	1.676e-05	1.254e-05		-0.76	-0.17863	-0.18033	-0.16716	-0.10831	-0.10345	-0.0896	-0.05969	-0.02846	0.00389	0.04323		-0.76	-3.769e-06	-0.76	-1.992e-06	-0.76	-1.395e-06	-0.76	-4.222e-08	-0.77	-7.796e-06	-0.77	-5.649e-06	-0.77	-3.339e-06	-0.77	-1.056e-06	-0.77	1.216e-06	-0.77	2.238e-06		-0.64	4.012e-05	1.068e-05	-1.765e-05	-4.493e-05
-0.759	1.256e-05	1.262e-05	1.468e-05	1.633e-05	1.77e-05	1.797e-05	1.877e-05	1.866e-05	1.711e-05	1.28e-05		-0.759	-0.14108	-0.10255	-0.08596	-0.08944	-0.05744	-0.05614	-0.02665	-0.000122137	0.02589	0.05762		-0.759	-2.83e-06	-0.759	-2.401e-06	-0.759	-9.037e-07	-0.759	2.219e-07	-0.769	-6.513e-06	-0.769	-4.758e-06	-0.769	-2.639e-06	-0.769	-3.668e-07	-0.769	1.652e-06	-0.769	2.52e-06		-0.641	2.432e-05	-4.496e-06	-3.171e-05	-5.775e-05
-0.758	1.225e-05	1.607e-05	1.613e-05	1.809e-05	1.907e-05	1.898e-05	1.976e-05	1.915e-05	1.771e-05	1.302e-05		-0.758	-0.08887	-0.10415	-0.07461	-0.05977	-0.01623	-0.02413	0.00277	0.02464	0.04529	0.07199		-0.758	-1.716e-06	-0.758	-5.025e-09	-0.758	1.038e-06	-0.758	1.67e-06	-0.768	-5.502e-06	-0.768	-3.894e-06	-0.768	-1.866e-06	-0.768	3.437e-07	-0.768	2.256e-06	-0.768	2.778e-06		-0.642	8.724e-06	-1.91e-05	-4.515e-05	-7.023e-05
-0.757	1.575e-05	1.567e-05	1.851e-05	1.848e-05	2.006e-05	2e-05	2.056e-05	1.99e-05	1.802e-05	1.325e-05		-0.757	-0.05186	-0.01423	-0.03363	0.00113	0.01591	0.00788	0.02754	0.04542	0.06589	0.08623		-0.757	-8.65e-07	-0.757	-3.803e-07	-0.757	8.871e-07	-0.757	2.763e-06	-0.767	-4.741e-06	-0.767	-3.011e-06	-0.767	-9.864e-07	-0.767	8.733e-07	-0.767	2.631e-06	-0.767	3.036e-06		-0.643	-6.632e-06	-3.347e-05	-5.864e-05	-8.26e-05
-0.756	1.535e-05	1.884e-05	1.838e-05	1.964e-05	2.092e-05	2.095e-05	2.126e-05	2.061e-05	1.86e-05	1.348e-05		-0.756	-0.00122	-0.0204	0.03011	0.03407	0.04211	0.03901	0.05473	0.07246	0.08459	0.10078		-0.756	2.379e-07	-0.756	1.532e-06	-0.756	2.19e-06	-0.756	2.929e-06	-0.766	-4.053e-06	-0.766	-2.172e-06	-0.766	-2.608e-07	-0.766	1.524e-06	-0.766	3.199e-06	-0.766	3.314e-06		-0.644	-2.185e-05	-4.786e-05	-7.184e-05	-9.471e-05
-0.755	1.879e-05	1.903e-05	2.086e-05	2.18e-05	2.17e-05	2.195e-05	2.209e-05	2.106e-05	1.888e-05	1.371e-05		-0.755	0.03379	0.06055	0.03104	0.04797	0.06862	0.06931	0.08529	0.09707	0.10487	0.11424		-0.755	1.095e-06	-0.755	1.903e-06	-0.755	3.448e-06	-0.755	3.687e-06	-0.765	-3.256e-06	-0.765	-1.368e-06	-0.765	3.482e-07	-0.765	2.233e-06	-0.765	3.541e-06	-0.765	3.534e-06		-0.645	-3.642e-05	-6.156e-05	-8.47e-05	-0.0001066
-0.754	1.834e-05	2.104e-05	2.206e-05	2.274e-05	2.287e-05	2.291e-05	2.299e-05	2.181e-05	1.943e-05	1.391e-05		-0.754	0.08255	0.07216	0.09745	0.09465	0.10059	0.09955	0.11301	0.11663	0.12289	0.12754		-0.754	2.11e-06	-0.754	2.804e-06	-0.754	3.245e-06	-0.754	5.189e-06	-0.764	-2.176e-06	-0.764	-5.539e-07	-0.764	1.086e-06	-0.764	2.747e-06	-0.764	4.087e-06	-0.764	3.76e-06		-0.646	-5.137e-05	-7.544e-05	-9.764e-05	-0.0001186
-0.753	2.176e-05	2.244e-05	2.227e-05	2.312e-05	2.435e-05	2.384e-05	2.374e-05	2.246e-05	1.971e-05	1.414e-05		-0.753	0.11679	0.12388	0.1321	0.1465	0.14211	0.12896	0.1358	0.14225	0.14296	0.14106		-0.753	2.954e-06	-0.753	4.168e-06	-0.753	5.178e-06	-0.753	5.696e-06	-0.763	-1.089e-06	-0.763	2.163e-07	-0.763	1.843e-06	-0.763	3.317e-06	-0.763	4.406e-06	-0.763	3.972e-06		-0.647	-6.563e-05	-8.894e-05	-0.00011	-0.0001298
-0.752	2.123e-05	2.315e-05	2.512e-05	2.488e-05	2.553e-05	2.476e-05	2.436e-05	2.285e-05	2.022e-05	1.431e-05		-0.752	0.16292	0.16433	0.14197	0.15966	0.17877	0.15768	0.16079	0.1649	0.15966	0.15343		-0.752	3.93e-06	-0.752	4.115e-06	-0.752	5.526e-06	-0.752	5.869e-06	-0.762	-2.403e-07	-0.762	9.726e-07	-0.762	2.496e-06	-0.762	3.985e-06	-0.762	4.914e-06	-0.762	4.209e-06		-0.648	-7.994e-05	-0.0001021	-0.0001225	-0.0001408
-0.751	2.463e-05	2.575e-05	2.525e-05	2.651e-05	2.646e-05	2.564e-05	2.518e-05	2.356e-05	2.046e-05	1.452e-05		-0.751	0.19604	0.18316	0.21628	0.18485	0.20878	0.18669	0.18995	0.18386	0.17933	0.16645		-0.751	4.747e-06	-0.751	6.231e-06	-0.751	5.891e-06	-0.751	7.209e-06	-0.761	4.3e-07	-0.761	1.755e-06	-0.761	3.074e-06	-0.761	4.435e-06	-0.761	5.224e-06	-0.761	4.437e-06		-0.649	-9.392e-05	-0.0001152	-0.0001349	-0.000152
-0.75	2.406e-05	2.535e-05	2.653e-05	2.676e-05	2.717e-05	2.651e-05	2.605e-05	2.42e-05	2.099e-05	1.47e-05		-0.75	0.24204	0.2528	0.2242	0.24289	0.23171	0.21401	0.21571	0.20807	0.1959	0.17948		-0.75	5.726e-06	-0.75	5.669e-06	-0.75	7.707e-06	-0.75	8.193e-06	-0.76	9.856e-07	-0.76	2.502e-06	-0.76	3.756e-06	-0.76	4.984e-06	-0.76	5.691e-06	-0.76	4.634e-06		-0.65	-0.0001074	-0.0001277	-0.0001464	-0.0001626
-0.749	2.74e-05	2.859e-05	2.873e-05	2.774e-05	2.783e-05	2.737e-05	2.672e-05	2.46e-05	2.124e-05	1.486e-05		-0.749	0.27431	0.24657	0.26001	0.27091	0.25548	0.24176	0.23807	0.23057	0.21458	0.19193		-0.749	6.518e-06	-0.749	7.927e-06	-0.749	7.453e-06	-0.749	8.275e-06	-0.759	1.7e-06	-0.759	3.211e-06	-0.759	4.491e-06	-0.759	5.598e-06	-0.759	5.985e-06	-0.759	4.825e-06		-0.651	-0.0001208	-0.0001404	-0.0001582	-0.0001726
-0.748	2.679e-05	2.798e-05	2.841e-05	2.98e-05	2.887e-05	2.817e-05	2.728e-05	2.525e-05	2.18e-05	1.503e-05		-0.748	0.31904	0.33079	0.31861	0.28209	0.28493	0.26921	0.262	0.24841	0.23114	0.20439		-0.748	7.509e-06	-0.748	7.532e-06	-0.748	8.68e-06	-0.748	8.969e-06	-0.758	2.705e-06	-0.758	3.907e-06	-0.758	5.053e-06	-0.758	5.998e-06	-0.758	6.462e-06	-0.758	5.015e-06		-0.652	-0.0001342	-0.0001527	-0.0001692	-0.0001832
-0.747	3.004e-05	3.088e-05	3.067e-05	3.054e-05	3.023e-05	2.897e-05	2.797e-05	2.582e-05	2.199e-05	1.519e-05		-0.747	0.35046	0.31875	0.31522	0.32427	0.32272	0.29597	0.28875	0.2712	0.24926	0.21571		-0.747	8.258e-06	-0.747	9.218e-06	-0.747	9.84e-06	-0.747	1.033e-05	-0.757	3.704e-06	-0.757	4.611e-06	-0.757	5.565e-06	-0.757	6.52e-06	-0.757	6.731e-06	-0.757	5.193e-06		-0.653	-0.0001469	-0.000165	-0.0001803	-0.0001935
-0.746	2.943e-05	3.091e-05	3.168e-05	3.074e-05	3.136e-05	2.976e-05	2.88e-05	2.619e-05	2.247e-05	1.537e-05		-0.746	0.39349	0.39575	0.37707	0.37325	0.3581	0.32286	0.31309	0.29214	0.26483	0.2276		-0.746	9.156e-06	-0.746	9.566e-06	-0.746	9.516e-06	-0.746	1.076e-05	-0.756	4.532e-06	-0.756	5.313e-06	-0.756	6.224e-06	-0.756	7.106e-06	-0.756	7.199e-06	-0.756	5.37e-06		-0.654	-0.0001601	-0.000177	-0.0001915	-0.0002036
-0.745	3.272e-05	3.271e-05	3.186e-05	3.238e-05	3.215e-05	3.054e-05	2.941e-05	2.679e-05	2.264e-05	1.553e-05		-0.745	0.42392	0.40255	0.40793	0.38401	0.3857	0.34904	0.33319	0.30885	0.28238	0.23935		-0.745	9.892e-06	-0.745	1.032e-05	-0.745	1.137e-05	-0.745	1.087e-05	-0.755	5.08e-06	-0.755	5.981e-06	-0.755	6.901e-06	-0.755	7.465e-06	-0.755	7.435e-06	-0.755	5.55e-06		-0.655	-0.0001727	-0.0001889	-0.0002023	-0.0002136
-0.744	3.202e-05	3.378e-05	3.439e-05	3.377e-05	3.264e-05	3.13e-05	2.99e-05	2.733e-05	2.312e-05	1.57e-05		-0.744	0.46483	0.44897	0.41415	0.4058	0.4058	0.37495	0.35556	0.33178	0.29653	0.25067		-0.744	1.079e-05	-0.744	1.158e-05	-0.744	1.161e-05	-0.744	1.213e-05	-0.754	5.577e-06	-0.754	6.661e-06	-0.754	7.432e-06	-0.754	7.953e-06	-0.754	7.854e-06	-0.754	5.707e-06		-0.656	-0.0001852	-0.0002004	-0.0002131	-0.0002232
-0.743	3.505e-05	3.429e-05	3.437e-05	3.397e-05	3.326e-05	3.208e-05	3.059e-05	2.765e-05	2.329e-05	1.586e-05		-0.743	0.49469	0.48521	0.48365	0.4603	0.42703	0.40142	0.38202	0.35287	0.31479	0.26256		-0.743	1.152e-05	-0.743	1.145e-05	-0.743	1.191e-05	-0.743	1.306e-05	-0.753	6.231e-06	-0.753	7.303e-06	-0.753	7.907e-06	-0.753	8.501e-06	-0.753	8.067e-06	-0.753	5.888e-06		-0.657	-0.0001975	-0.000212	-0.0002238	-0.0002329
-0.742	3.439e-05	3.661e-05	3.539e-05	3.473e-05	3.415e-05	3.282e-05	3.136e-05	2.821e-05	2.375e-05	1.604e-05		-0.742	0.53489	0.49965	0.48903	0.48563	0.45407	0.42633	0.40481	0.36886	0.32965	0.27374		-0.742	1.241e-05	-0.742	1.343e-05	-0.742	1.367e-05	-0.742	1.309e-05	-0.752	7.143e-06	-0.752	7.904e-06	-0.752	8.505e-06	-0.752	8.825e-06	-0.752	8.467e-06	-0.752	6.018e-06		-0.658	-0.0002096	-0.0002232	-0.0002341	-0.0002423
-0.741	3.753e-05	3.606e-05	3.746e-05	3.659e-05	3.538e-05	3.348e-05	3.19e-05	2.869e-05	2.391e-05	1.62e-05		-0.741	0.56419	0.56476	0.52045	0.49342	0.48974	0.4511	0.42364	0.39137	0.34692	0.28464		-0.741	1.308e-05	-0.741	1.276e-05	-0.741	1.334e-05	-0.741	1.371e-05	-0.751	8.075e-06	-0.751	8.529e-06	-0.751	9.171e-06	-0.751	9.31e-06	-0.751	8.705e-06	-0.751	6.196e-06		-0.659	-0.0002216	-0.0002344	-0.0002446	-0.0002518
-0.74	3.68e-05	3.911e-05	3.699e-05	3.725e-05	3.642e-05	3.41e-05	3.232e-05	2.897e-05	2.434e-05	1.636e-05		-0.74	0.6051	0.55513	0.5758	0.53347	0.52201	0.47459	0.44529	0.41104	0.36207	0.29554		-0.74	1.395e-05	-0.74	1.491e-05	-0.74	1.447e-05	-0.74	1.504e-05	-0.75	8.761e-06	-0.75	9.143e-06	-0.75	9.631e-06	-0.75	9.802e-06	-0.75	9.112e-06	-0.75	6.345e-06		-0.66	-0.0002336	-0.0002457	-0.0002547	-0.000261
-0.739	3.991e-05	3.825e-05	3.917e-05	3.735e-05	3.71e-05	3.478e-05	3.29e-05	2.949e-05	2.447e-05	1.649e-05		-0.739	0.63227	0.63454	0.56957	0.57806	0.54664	0.4971	0.46964	0.42519	0.37792	0.30587		-0.739	1.462e-05	-0.739	1.441e-05	-0.739	1.554e-05	-0.739	1.539e-05	-0.749	9.22e-06	-0.749	9.76e-06	-0.749	1.006e-05	-0.749	1.014e-05	-0.749	9.32e-06	-0.749	6.489e-06		-0.661	-0.0002451	-0.0002564	-0.0002645	-0.00027
-0.738	3.913e-05	4.111e-05	4.006e-05	3.894e-05	3.761e-05	3.545e-05	3.354e-05	2.996e-05	2.488e-05	1.66e-05		-0.738	0.6712	0.61967	0.62718	0.58627	0.56546	0.52088	0.4896	0.44699	0.39179	0.31649		-0.738	1.549e-05	-0.738	1.601e-05	-0.738	1.518e-05	-0.738	1.542e-05	-0.748	9.682e-06	-0.748	1.037e-05	-0.748	1.064e-05	-0.748	1.06e-05	-0.748	9.722e-06	-0.748	6.651e-06		-0.662	-0.0002568	-0.0002672	-0.0002745	-0.0002787
-0.737	4.225e-05	4.094e-05	4.004e-05	4.038e-05	3.816e-05	3.615e-05	3.404e-05	3.023e-05	2.507e-05	1.677e-05		-0.737	0.69936	0.69384	0.65577	0.60708	0.58471	0.54466	0.50701	0.46568	0.40807	0.32711		-0.737	1.615e-05	-0.737	1.632e-05	-0.737	1.694e-05	-0.737	1.668e-05	-0.747	1.024e-05	-0.747	1.096e-05	-0.747	1.12e-05	-0.747	1.11e-05	-0.747	9.896e-06	-0.747	6.775e-06		-0.663	-0.000268	-0.0002775	-0.0002839	-0.0002874
-0.736	4.14e-05	4.258e-05	4.259e-05	4.035e-05	3.895e-05	3.68e-05	3.444e-05	3.071e-05	2.545e-05	1.69e-05		-0.736	0.73673	0.69568	0.65902	0.6586	0.60991	0.56801	0.52767	0.47941	0.42095	0.33715		-0.736	1.693e-05	-0.736	1.695e-05	-0.736	1.713e-05	-0.736	1.752e-05	-0.746	1.112e-05	-0.746	1.154e-05	-0.746	1.167e-05	-0.746	1.139e-05	-0.746	1.026e-05	-0.746	6.896e-06		-0.664	-0.0002792	-0.0002879	-0.0002935	-0.0002961
-0.735	4.447e-05	4.363e-05	4.236e-05	4.106e-05	4.01e-05	3.745e-05	3.502e-05	3.124e-05	2.559e-05	1.703e-05		-0.735	0.76447	0.74055	0.72555	0.68238	0.64459	0.59137	0.55216	0.49965	0.43723	0.34777		-0.735	1.763e-05	-0.735	1.82e-05	-0.735	1.736e-05	-0.735	1.745e-05	-0.745	1.199e-05	-0.745	1.21e-05	-0.745	1.204e-05	-0.745	1.18e-05	-0.745	1.045e-05	-0.745	7.022e-06		-0.665	-0.0002902	-0.0002981	-0.0003031	-0.0003046
-0.734	4.364e-05	4.403e-05	4.337e-05	4.287e-05	4.104e-05	3.811e-05	3.565e-05	3.143e-05	2.602e-05	1.718e-05		-0.734	0.80142	0.77254	0.72696	0.68832	0.67657	0.61401	0.57297	0.51748	0.45025	0.35768		-0.734	1.843e-05	-0.734	1.792e-05	-0.734	1.9e-05	-0.734	1.803e-05	-0.744	1.26e-05	-0.744	1.263e-05	-0.744	1.256e-05	-0.744	1.226e-05	-0.744	1.079e-05	-0.744	7.135e-06		-0.666	-0.0003012	-0.0003083	-0.0003122	-0.000313
-0.733	4.665e-05	4.622e-05	4.52e-05	4.338e-05	4.167e-05	3.873e-05	3.612e-05	3.191e-05	2.611e-05	1.729e-05		-0.733	0.82817	0.78443	0.75584	0.72626	0.69936	0.6368	0.58995	0.53093	0.46469	0.3673		-0.733	1.904e-05	-0.733	1.98e-05	-0.733	1.858e-05	-0.733	1.926e-05	-0.743	1.305e-05	-0.743	1.318e-05	-0.743	1.313e-05	-0.743	1.254e-05	-0.743	1.098e-05	-0.743	7.272e-06		-0.667	-0.0003118	-0.0003183	-0.0003215	-0.0003214
-0.732	4.581e-05	4.552e-05	4.463e-05	4.338e-05	4.212e-05	3.936e-05	3.651e-05	3.236e-05	2.651e-05	1.74e-05		-0.732	0.8644	0.84572	0.80948	0.76886	0.71578	0.65888	0.60991	0.55131	0.477	0.37735		-0.732	1.984e-05	-0.732	1.907e-05	-0.732	1.963e-05	-0.732	1.954e-05	-0.742	1.344e-05	-0.742	1.371e-05	-0.742	1.354e-05	-0.742	1.294e-05	-0.742	1.135e-05	-0.742	7.403e-06		-0.668	-0.0003227	-0.0003282	-0.0003306	-0.0003295
-0.731	4.876e-05	4.844e-05	4.674e-05	4.476e-05	4.254e-05	3.996e-05	3.696e-05	3.256e-05	2.659e-05	1.748e-05		-0.731	0.8896	0.83284	0.80014	0.77452	0.73333	0.68025	0.63213	0.56886	0.4913	0.38712		-0.731	2.045e-05	-0.731	2.11e-05	-0.731	2.064e-05	-0.731	1.947e-05	-0.741	1.395e-05	-0.741	1.424e-05	-0.741	1.389e-05	-0.741	1.339e-05	-0.741	1.148e-05	-0.741	7.496e-06		-0.669	-0.0003328	-0.0003378	-0.0003393	-0.0003374
-0.73	4.789e-05	4.751e-05	4.745e-05	4.607e-05	4.336e-05	4.054e-05	3.759e-05	3.303e-05	2.693e-05	1.762e-05		-0.73	0.92583	0.91012	0.85534	0.79321	0.75626	0.70205	0.65195	0.5833	0.50389	0.39717		-0.73	2.119e-05	-0.73	2.052e-05	-0.73	2.018e-05	-0.73	2.065e-05	-0.74	1.48e-05	-0.74	1.476e-05	-0.74	1.439e-05	-0.74	1.363e-05	-0.74	1.183e-05	-0.74	7.611e-06		-0.67	-0.0003435	-0.0003473	-0.0003482	-0.0003454
-0.729	5.084e-05	5.019e-05	4.736e-05	4.608e-05	4.449e-05	4.115e-05	3.805e-05	3.342e-05	2.709e-05	1.773e-05		-0.729	0.95258	0.892	0.88139	0.84317	0.7891	0.72385	0.66822	0.60311	0.51946	0.40708		-0.729	2.18e-05	-0.729	2.203e-05	-0.729	2.186e-05	-0.729	2.146e-05	-0.739	1.559e-05	-0.739	1.526e-05	-0.739	1.488e-05	-0.739	1.398e-05	-0.739	1.198e-05	-0.739	7.73e-06		-0.671	-0.0003534	-0.0003568	-0.0003567	-0.0003532
-0.728	4.992e-05	4.986e-05	4.972e-05	4.671e-05	4.534e-05	4.173e-05	3.838e-05	3.358e-05	2.743e-05	1.785e-05		-0.728	0.98726	0.96122	0.88252	0.86327	0.81783	0.74508	0.68705	0.6201	0.53149	0.41642		-0.728	2.253e-05	-0.728	2.226e-05	-0.728	2.199e-05	-0.728	2.131e-05	-0.738	1.615e-05	-0.738	1.575e-05	-0.738	1.527e-05	-0.738	1.442e-05	-0.738	1.231e-05	-0.738	7.848e-06		-0.672	-0.0003637	-0.0003661	-0.0003654	-0.0003609
-0.727	5.285e-05	5.149e-05	4.943e-05	4.846e-05	4.588e-05	4.233e-05	3.889e-05	3.395e-05	2.751e-05	1.794e-05		-0.727	1.01316	0.96122	0.94593	0.86808	0.84006	0.76617	0.70955	0.63298	0.5465	0.42562		-0.727	2.314e-05	-0.727	2.28e-05	-0.727	2.214e-05	-0.727	2.183e-05	-0.737	1.654e-05	-0.737	1.625e-05	-0.737	1.562e-05	-0.737	1.464e-05	-0.737	1.244e-05	-0.737	7.952e-06		-0.673	-0.0003736	-0.0003755	-0.0003739	-0.0003686
-0.726	5.196e-05	5.235e-05	5.038e-05	4.893e-05	4.616e-05	4.283e-05	3.947e-05	3.435e-05	2.788e-05	1.806e-05		-0.726	1.04657	1.00524	0.94565	0.90531	0.85577	0.78655	0.72781	0.6518	0.55853	0.43482		-0.726	2.388e-05	-0.726	2.398e-05	-0.726	2.374e-05	-0.726	2.307e-05	-0.736	1.683e-05	-0.736	1.676e-05	-0.736	1.608e-05	-0.736	1.497e-05	-0.736	1.276e-05	-0.736	8.004e-06		-0.674	-0.0003834	-0.0003844	-0.0003821	-0.0003761
-0.725	5.481e-05	5.261e-05	5.209e-05	4.877e-05	4.656e-05	4.34e-05	3.983e-05	3.453e-05	2.797e-05	1.817e-05		-0.725	1.07176	1.03369	0.97226	0.94437	0.8712	0.80736	0.74253	0.66837	0.57339	0.44388		-0.725	2.444e-05	-0.725	2.363e-05	-0.725	2.327e-05	-0.725	2.327e-05	-0.735	1.734e-05	-0.735	1.724e-05	-0.735	1.662e-05	-0.735	1.536e-05	-0.735	1.289e-05	-0.735	8.119e-06		-0.675	-0.000393	-0.0003935	-0.0003904	-0.0003833
-0.724	5.392e-05	5.473e-05	5.141e-05	5.015e-05	4.725e-05	4.397e-05	4.013e-05	3.492e-05	2.829e-05	1.829e-05		-0.724	1.10517	1.04487	1.02491	0.9489	0.89384	0.82831	0.76065	0.68082	0.58528	0.45308		-0.724	2.523e-05	-0.724	2.551e-05	-0.724	2.431e-05	-0.724	2.323e-05	-0.734	1.813e-05	-0.734	1.769e-05	-0.734	1.694e-05	-0.734	1.558e-05	-0.734	1.319e-05	-0.734	8.204e-06		-0.676	-0.0004029	-0.0004026	-0.0003985	-0.0003907
-0.723	5.683e-05	5.388e-05	5.34e-05	5.138e-05	4.828e-05	4.453e-05	4.06e-05	3.531e-05	2.837e-05	1.836e-05		-0.723	1.12951	1.10234	1.0143	0.96575	0.92385	0.84883	0.78202	0.69936	0.59943	0.46157		-0.723	2.574e-05	-0.723	2.465e-05	-0.723	2.53e-05	-0.723	2.437e-05	-0.733	1.886e-05	-0.733	1.816e-05	-0.733	1.722e-05	-0.733	1.59e-05	-0.733	1.328e-05	-0.733	8.298e-06		-0.677	-0.0004121	-0.0004111	-0.0004064	-0.0003979
-0.722	5.582e-05	5.666e-05	5.402e-05	5.121e-05	4.908e-05	4.51e-05	4.121e-05	3.549e-05	2.869e-05	1.846e-05		-0.722	1.16136	1.08861	1.06851	1.01514	0.95287	0.86907	0.80057	0.71536	0.61104	0.4695		-0.722	2.646e-05	-0.722	2.668e-05	-0.722	2.483e-05	-0.722	2.511e-05	-0.732	1.939e-05	-0.732	1.863e-05	-0.732	1.762e-05	-0.732	1.629e-05	-0.732	1.355e-05	-0.732	8.398e-06		-0.678	-0.0004217	-0.00042	-0.0004145	-0.000405
-0.721	5.862e-05	5.561e-05	5.386e-05	5.175e-05	4.958e-05	4.56e-05	4.158e-05	3.591e-05	2.878e-05	1.854e-05		-0.721	1.18613	1.16277	1.09257	1.03468	0.97396	0.88931	0.81557	0.72696	0.62519	0.47771		-0.721	2.702e-05	-0.721	2.606e-05	-0.721	2.642e-05	-0.721	2.499e-05	-0.731	1.968e-05	-0.731	1.907e-05	-0.731	1.809e-05	-0.731	1.645e-05	-0.731	1.367e-05	-0.731	8.466e-06		-0.679	-0.0004308	-0.0004283	-0.0004222	-0.000412
-0.72	5.762e-05	5.816e-05	5.61e-05	5.332e-05	4.982e-05	4.61e-05	4.18e-05	3.625e-05	2.908e-05	1.862e-05		-0.72	1.21684	1.14126	1.09073	1.03595	0.98698	0.908	0.83284	0.74409	0.63524	0.48535		-0.72	2.767e-05	-0.72	2.745e-05	-0.72	2.648e-05	-0.72	2.544e-05	-0.73	1.998e-05	-0.73	1.952e-05	-0.73	1.845e-05	-0.73	1.68e-05	-0.73	1.395e-05	-0.73	8.573e-06		-0.68	-0.0004399	-0.0004368	-0.0004299	-0.0004189
-0.719	6.042e-05	5.774e-05	5.561e-05	5.375e-05	5.019e-05	4.663e-05	4.229e-05	3.642e-05	2.918e-05	1.874e-05		-0.719	1.24161	1.21033	1.15329	1.07304	1.0017	0.92781	0.85336	0.75966	0.64982	0.49328		-0.719	2.818e-05	-0.719	2.769e-05	-0.719	2.661e-05	-0.719	2.667e-05	-0.729	2.044e-05	-0.729	1.993e-05	-0.729	1.872e-05	-0.729	1.718e-05	-0.729	1.406e-05	-0.729	8.662e-06		-0.681	-0.0004489	-0.0004451	-0.0004376	-0.0004259
-0.718	5.932e-05	5.919e-05	5.653e-05	5.36e-05	5.09e-05	4.711e-05	4.281e-05	3.685e-05	2.955e-05	1.881e-05		-0.718	1.2719	1.20439	1.15088	1.11182	1.02279	0.94678	0.87049	0.77197	0.66058	0.50191		-0.718	2.885e-05	-0.718	2.811e-05	-0.718	2.815e-05	-0.718	2.68e-05	-0.728	2.114e-05	-0.728	2.035e-05	-0.728	1.913e-05	-0.728	1.733e-05	-0.728	1.436e-05	-0.728	8.725e-06		-0.682	-0.0004578	-0.0004533	-0.0004449	-0.0004325
-0.717	6.22e-05	6.006e-05	5.826e-05	5.495e-05	5.186e-05	4.763e-05	4.321e-05	3.721e-05	2.963e-05	1.89e-05		-0.717	1.29611	1.24628	1.17608	1.11465	1.05393	0.96688	0.88464	0.79066	0.67431	0.51083		-0.717	2.942e-05	-0.717	2.925e-05	-0.717	2.765e-05	-0.717	2.668e-05	-0.727	2.184e-05	-0.727	2.077e-05	-0.727	1.958e-05	-0.727	1.763e-05	-0.727	1.442e-05	-0.727	8.811e-06		-0.683	-0.0004666	-0.0004614	-0.0004524	-0.0004391
-0.716	6.121e-05	6.038e-05	5.745e-05	5.617e-05	5.262e-05	4.816e-05	4.347e-05	3.732e-05	2.993e-05	1.903e-05		-0.716	1.32668	1.27162	1.22604	1.13022	1.08266	0.98698	0.90219	0.80623	0.68535	0.51932		-0.716	3.01e-05	-0.716	2.88e-05	-0.716	2.858e-05	-0.716	2.784e-05	-0.726	2.234e-05	-0.726	2.119e-05	-0.726	1.986e-05	-0.726	1.797e-05	-0.726	1.468e-05	-0.726	8.878e-06		-0.684	-0.0004755	-0.0004697	-0.0004598	-0.0004459
-0.715	6.392e-05	6.232e-05	5.946e-05	5.598e-05	5.3e-05	4.86e-05	4.385e-05	3.769e-05	2.999e-05	1.91e-05		-0.715	1.35018	1.28082	1.21359	1.17608	1.10219	1.00694	0.9213	0.81713	0.69809	0.52753		-0.715	3.062e-05	-0.715	3.061e-05	-0.715	2.947e-05	-0.715	2.85e-05	-0.725	2.261e-05	-0.725	2.162e-05	-0.725	2.013e-05	-0.725	1.813e-05	-0.725	1.474e-05	-0.725	8.962e-06		-0.685	-0.0004841	-0.0004776	-0.0004669	-0.0004522
-0.714	6.293e-05	6.137e-05	5.991e-05	5.636e-05	5.324e-05	4.914e-05	4.434e-05	3.806e-05	3.031e-05	1.92e-05		-0.714	1.37933	1.33588	1.26327	1.19321	1.11479	1.0259	0.93885	0.83369	0.70786	0.53616		-0.714	3.123e-05	-0.714	2.973e-05	-0.714	2.896e-05	-0.714	2.827e-05	-0.724	2.288e-05	-0.724	2.2e-05	-0.724	2.049e-05	-0.724	1.841e-05	-0.724	1.505e-05	-0.724	9.029e-06		-0.686	-0.0004928	-0.0004856	-0.0004745	-0.0004587
-0.713	6.561e-05	6.41e-05	5.966e-05	5.792e-05	5.353e-05	4.964e-05	4.468e-05	3.816e-05	3.033e-05	1.93e-05		-0.713	1.40198	1.3196	1.28577	1.19505	1.1281	1.04402	0.95159	0.84855	0.7213	0.54437		-0.713	3.174e-05	-0.713	3.17e-05	-0.713	3.058e-05	-0.713	2.869e-05	-0.723	2.327e-05	-0.723	2.238e-05	-0.723	2.09e-05	-0.723	1.876e-05	-0.723	1.509e-05	-0.723	9.096e-06		-0.687	-0.0005012	-0.0004935	-0.0004815	-0.0004651
-0.712	6.449e-05	6.289e-05	6.197e-05	5.826e-05	5.417e-05	5.004e-05	4.492e-05	3.851e-05	3.059e-05	1.938e-05		-0.712	1.42958	1.39151	1.28351	1.22902	1.14678	1.062	0.96716	0.85888	0.73121	0.55159		-0.712	3.238e-05	-0.712	3.1e-05	-0.712	3.054e-05	-0.712	2.984e-05	-0.722	2.396e-05	-0.722	2.278e-05	-0.722	2.116e-05	-0.722	1.89e-05	-0.722	1.533e-05	-0.722	9.183e-06		-0.688	-0.0005096	-0.0005011	-0.0004886	-0.0004713
-0.711	6.726e-05	6.545e-05	6.149e-05	5.806e-05	5.508e-05	5.04e-05	4.536e-05	3.883e-05	3.068e-05	1.948e-05		-0.711	1.45506	1.36759	1.34423	1.2661	1.17622	1.08054	0.98754	0.87601	0.74452	0.56008		-0.711	3.292e-05	-0.711	3.237e-05	-0.711	3.061e-05	-0.711	3e-05	-0.721	2.463e-05	-0.721	2.317e-05	-0.721	2.142e-05	-0.721	1.917e-05	-0.721	1.539e-05	-0.721	9.271e-06		-0.689	-0.0005179	-0.000509	-0.0004955	-0.0004776
-0.71	6.623e-05	6.485e-05	6.239e-05	5.939e-05	5.577e-05	5.082e-05	4.582e-05	3.889e-05	3.096e-05	1.956e-05		-0.71	1.48195	1.43524	1.34183	1.26624	1.20326	1.0988	1.00481	0.89087	0.75442	0.56829		-0.71	3.347e-05	-0.71	3.25e-05	-0.71	3.214e-05	-0.71	2.988e-05	-0.72	2.503e-05	-0.72	2.351e-05	-0.72	2.18e-05	-0.72	1.948e-05	-0.72	1.56e-05	-0.72	9.311e-06		-0.69	-0.0005261	-0.0005163	-0.0005022	-0.0004839
-0.709	6.902e-05	6.628e-05	6.399e-05	6.05e-05	5.616e-05	5.126e-05	4.619e-05	3.925e-05	3.101e-05	1.962e-05		-0.709	1.5046	1.42817	1.36433	1.2811	1.22194	1.11663	1.01798	0.90106	0.7673	0.57537		-0.709	3.39e-05	-0.709	3.284e-05	-0.709	3.158e-05	-0.709	3.091e-05	-0.719	2.527e-05	-0.719	2.388e-05	-0.719	2.22e-05	-0.719	1.962e-05	-0.719	1.565e-05	-0.719	9.389e-06		-0.691	-0.0005342	-0.0005239	-0.0005091	-0.0004905
-0.708	6.789e-05	6.693e-05	6.312e-05	6.026e-05	5.643e-05	5.166e-05	4.64e-05	3.961e-05	3.13e-05	1.969e-05		-0.708	1.53291	1.46921	1.41302	1.32668	1.23425	1.13447	1.03468	0.91847	0.77707	0.58344		-0.708	3.445e-05	-0.708	3.395e-05	-0.708	3.251e-05	-0.708	3.16e-05	-0.718	2.547e-05	-0.718	2.424e-05	-0.718	2.243e-05	-0.718	1.988e-05	-0.718	1.589e-05	-0.718	9.452e-06		-0.692	-0.0005424	-0.0005313	-0.0005159	-0.0004965
-0.707	7.06e-05	6.696e-05	6.503e-05	6.058e-05	5.658e-05	5.207e-05	4.678e-05	3.964e-05	3.133e-05	1.973e-05		-0.707	1.55414	1.49045	1.39816	1.34183	1.24572	1.15131	1.05393	0.9322	0.78953	0.59052		-0.707	3.492e-05	-0.707	3.346e-05	-0.707	3.326e-05	-0.707	3.129e-05	-0.717	2.587e-05	-0.717	2.464e-05	-0.717	2.266e-05	-0.717	2.019e-05	-0.717	1.595e-05	-0.717	9.523e-06		-0.693	-0.0005501	-0.0005386	-0.0005224	-0.0005022
-0.706	6.947e-05	6.891e-05	6.542e-05	6.213e-05	5.722e-05	5.251e-05	4.723e-05	4.003e-05	3.167e-05	1.984e-05		-0.706	1.58245	1.49894	1.44657	1.34211	1.26341	1.16929	1.06992	0.94282	0.79986	0.59844		-0.706	3.548e-05	-0.706	3.511e-05	-0.706	3.274e-05	-0.706	3.173e-05	-0.716	2.661e-05	-0.716	2.505e-05	-0.716	2.301e-05	-0.716	2.031e-05	-0.716	1.622e-05	-0.716	9.586e-06		-0.694	-0.0005582	-0.0005459	-0.0005293	-0.0005081
-0.705	7.224e-05	6.802e-05	6.505e-05	6.252e-05	5.81e-05	5.293e-05	4.755e-05	4.036e-05	3.174e-05	1.991e-05		-0.705	1.60651	1.55131	1.4678	1.37679	1.29129	1.18655	1.08209	0.95924	0.81302	0.60637		-0.705	3.602e-05	-0.705	3.418e-05	-0.705	3.42e-05	-0.705	3.283e-05	-0.715	2.723e-05	-0.715	2.539e-05	-0.715	2.338e-05	-0.715	2.052e-05	-0.715	1.626e-05	-0.715	9.633e-06		-0.695	-0.0005659	-0.000553	-0.0005356	-0.0005135
-0.704	7.108e-05	7.066e-05	6.718e-05	6.22e-05	5.881e-05	5.332e-05	4.772e-05	4.042e-05	3.201e-05	1.999e-05		-0.704	1.63199	1.53149	1.46355	1.4126	1.31592	1.20425	1.09766	0.97367	0.8218	0.61359		-0.704	3.654e-05	-0.704	3.607e-05	-0.704	3.419e-05	-0.704	3.284e-05	-0.714	2.763e-05	-0.714	2.574e-05	-0.714	2.361e-05	-0.714	2.082e-05	-0.714	1.65e-05	-0.714	9.706e-06		-0.696	-0.0005737	-0.0005603	-0.0005421	-0.0005191
-0.703	7.383e-05	6.94e-05	6.645e-05	6.347e-05	5.918e-05	5.376e-05	4.808e-05	4.073e-05	3.207e-05	2.005e-05		-0.703	1.65322	1.60368	1.523	1.41203	1.33503	1.22236	1.11691	0.98429	0.83454	0.62095		-0.703	3.702e-05	-0.703	3.543e-05	-0.703	3.419e-05	-0.703	3.275e-05	-0.713	2.783e-05	-0.713	2.611e-05	-0.713	2.38e-05	-0.713	2.082e-05	-0.713	1.653e-05	-0.713	9.765e-06		-0.697	-0.0005813	-0.0005673	-0.0005486	-0.0005251
-0.702	7.28e-05	7.19e-05	6.733e-05	6.458e-05	5.94e-05	5.416e-05	4.853e-05	4.105e-05	3.232e-05	2.013e-05		-0.702	1.6787	1.5782	1.51875	1.42534	1.34579	1.23935	1.13206	1.00127	0.84388	0.62788		-0.702	3.757e-05	-0.702	3.667e-05	-0.702	3.557e-05	-0.702	3.37e-05	-0.712	2.791e-05	-0.712	2.651e-05	-0.712	2.412e-05	-0.712	2.104e-05	-0.712	1.675e-05	-0.712	9.817e-06		-0.698	-0.000589	-0.0005743	-0.0005549	-0.0005307
-0.701	7.539e-05	7.123e-05	6.888e-05	6.416e-05	5.959e-05	5.455e-05	4.877e-05	4.116e-05	3.235e-05	2.023e-05		-0.701	1.70134	1.64473	1.53999	1.4678	1.3564	1.25605	1.14253	1.01571	0.85577	0.6351		-0.701	3.804e-05	-0.701	3.684e-05	-0.701	3.494e-05	-0.701	3.423e-05	-0.711	2.83e-05	-0.711	2.687e-05	-0.711	2.451e-05	-0.711	2.135e-05	-0.711	1.677e-05	-0.711	9.863e-06		-0.699	-0.0005964	-0.0005811	-0.0005613	-0.0005363
-0.7	7.433e-05	7.263e-05	6.799e-05	6.449e-05	6.011e-05	5.495e-05	4.895e-05	4.148e-05	3.262e-05	2.03e-05		-0.7	1.72682	1.63623	1.58669	1.48337	1.37495	1.27275	1.15725	1.02519	0.86483	0.64303		-0.7	3.856e-05	-0.7	3.717e-05	-0.7	3.582e-05	-0.7	3.4e-05	-0.71	2.899e-05	-0.71	2.718e-05	-0.71	2.469e-05	-0.71	2.139e-05	-0.71	1.701e-05	-0.71	9.91e-06		-0.7	-0.0006039	-0.0005881	-0.0005676	-0.0005419
-0.699	7.692e-05	7.312e-05	6.992e-05	6.598e-05	6.093e-05	5.533e-05	4.925e-05	4.175e-05	3.26e-05	2.034e-05		-0.699	1.74805	1.67445	1.56971	1.48054	1.40127	1.28903	1.17523	1.04048	0.87657	0.65025		-0.699	3.904e-05	-0.699	3.824e-05	-0.699	3.66e-05	-0.699	3.437e-05	-0.709	2.954e-05	-0.709	2.752e-05	-0.709	2.492e-05	-0.709	2.162e-05	-0.709	1.702e-05	-0.709	9.955e-06		-0.701	-0.000611	-0.0005946	-0.0005735	-0.0005473
-0.698	7.58e-05	7.336e-05	7.025e-05	6.623e-05	6.156e-05	5.569e-05	4.969e-05	4.184e-05	3.288e-05	2.046e-05		-0.698	1.77353	1.69568	1.61783	1.51309	1.42675	1.30559	1.18981	1.05393	0.88549	0.65718		-0.698	3.952e-05	-0.698	3.761e-05	-0.698	3.595e-05	-0.698	3.535e-05	-0.708	2.991e-05	-0.708	2.785e-05	-0.708	2.523e-05	-0.708	2.188e-05	-0.708	1.729e-05	-0.708	9.995e-06		-0.702	-0.0006185	-0.0006014	-0.0005798	-0.000553
-0.697	7.839e-05	7.524e-05	6.977e-05	6.585e-05	6.186e-05	5.606e-05	4.999e-05	4.217e-05	3.293e-05	2.054e-05		-0.697	1.79618	1.70418	1.63765	1.54848	1.44374	1.32173	1.20184	1.06468	0.89837	0.66483		-0.697	4.003e-05	-0.697	3.938e-05	-0.697	3.75e-05	-0.697	3.542e-05	-0.707	3.008e-05	-0.707	2.814e-05	-0.707	2.557e-05	-0.707	2.194e-05	-0.707	1.731e-05	-0.707	1.004e-05		-0.703	-0.0006256	-0.000608	-0.0005856	-0.0005583
-0.696	7.729e-05	7.42e-05	7.209e-05	6.692e-05	6.197e-05	5.636e-05	5.015e-05	4.242e-05	3.312e-05	2.059e-05		-0.696	1.82024	1.7523	1.63057	1.54565	1.45506	1.33829	1.21755	1.07955	0.9063	0.67162		-0.696	4.055e-05	-0.696	3.839e-05	-0.696	3.748e-05	-0.696	3.525e-05	-0.706	3.022e-05	-0.706	2.843e-05	-0.706	2.573e-05	-0.706	2.217e-05	-0.706	1.753e-05	-0.706	1.008e-05		-0.704	-0.0006329	-0.0006145	-0.0005917	-0.0005636
-0.695	7.992e-05	7.674e-05	7.135e-05	6.795e-05	6.217e-05	5.672e-05	5.049e-05	4.255e-05	3.317e-05	2.063e-05		-0.695	1.8443	1.7339	1.69002	1.5598	1.46638	1.35499	1.2351	1.09243	0.91833	0.67926		-0.695	4.098e-05	-0.695	4.023e-05	-0.695	3.75e-05	-0.695	3.631e-05	-0.705	3.053e-05	-0.705	2.872e-05	-0.705	2.589e-05	-0.705	2.245e-05	-0.705	1.752e-05	-0.705	1.015e-05		-0.705	-0.0006401	-0.0006212	-0.0005977	-0.000569
-0.694	7.874e-05	7.536e-05	7.209e-05	6.765e-05	6.266e-05	5.709e-05	5.091e-05	4.288e-05	3.334e-05	2.072e-05		-0.694	1.86695	1.80326	1.68436	1.60368	1.48195	1.37028	1.24855	1.10149	0.92668	0.68606		-0.694	4.155e-05	-0.694	3.951e-05	-0.694	3.894e-05	-0.694	3.685e-05	-0.704	3.12e-05	-0.704	2.903e-05	-0.704	2.622e-05	-0.704	2.247e-05	-0.704	1.773e-05	-0.704	1.017e-05		-0.706	-0.0006471	-0.0006279	-0.0006038	-0.0005741
-0.693	8.13e-05	7.772e-05	7.358e-05	6.787e-05	6.349e-05	5.752e-05	5.115e-05	4.313e-05	3.336e-05	2.079e-05		-0.693	1.88818	1.77353	1.70418	1.61783	1.50743	1.38585	1.25987	1.11706	0.9397	0.69229		-0.693	4.196e-05	-0.693	4.066e-05	-0.693	3.826e-05	-0.693	3.659e-05	-0.703	3.176e-05	-0.703	2.935e-05	-0.703	2.657e-05	-0.703	2.269e-05	-0.703	1.778e-05	-0.703	1.023e-05		-0.707	-0.000654	-0.0006347	-0.0006093	-0.0005793
-0.692	8.005e-05	7.705e-05	7.265e-05	6.933e-05	6.41e-05	5.785e-05	5.13e-05	4.316e-05	3.362e-05	2.08e-05		-0.692	1.91083	1.84006	1.74947	1.61642	1.53149	1.4017	1.27473	1.13008	0.9489	0.69922		-0.692	4.251e-05	-0.692	4.087e-05	-0.692	3.902e-05	-0.692	3.7e-05	-0.702	3.21e-05	-0.702	2.963e-05	-0.702	2.676e-05	-0.702	2.297e-05	-0.702	1.801e-05	-0.702	1.025e-05		-0.708	-0.000661	-0.0006409	-0.0006155	-0.0005846
-0.691	8.258e-05	7.828e-05	7.447e-05	6.956e-05	6.444e-05	5.819e-05	5.163e-05	4.35e-05	3.361e-05	2.086e-05		-0.691	1.93206	1.83015	1.73248	1.64897	1.54989	1.41684	1.29342	1.13885	0.96079	0.70573		-0.691	4.291e-05	-0.691	4.105e-05	-0.691	3.988e-05	-0.691	3.808e-05	-0.701	3.217e-05	-0.701	2.993e-05	-0.701	2.693e-05	-0.701	2.301e-05	-0.701	1.801e-05	-0.701	1.03e-05		-0.709	-0.0006677	-0.0006472	-0.000621	-0.0005895
-0.69	8.137e-05	7.874e-05	7.47e-05	6.919e-05	6.446e-05	5.858e-05	5.205e-05	4.375e-05	3.384e-05	2.092e-05		-0.69	1.95612	1.86836	1.78061	1.68153	1.5598	1.43241	1.30729	1.15499	0.96787	0.71196		-0.69	4.342e-05	-0.69	4.219e-05	-0.69	3.924e-05	-0.69	3.807e-05	-0.7	3.234e-05	-0.7	3.023e-05	-0.7	2.722e-05	-0.7	2.326e-05	-0.7	1.823e-05	-0.7	1.036e-05		-0.71	-0.0006748	-0.0006534	-0.0006264	-0.0005946
-0.689	8.391e-05	7.882e-05	7.433e-05	7.04e-05	6.464e-05	5.892e-05	5.221e-05	4.379e-05	3.388e-05	2.101e-05		-0.689	1.97877	1.88677	1.80042	1.68011	1.56971	1.44798	1.31776	1.1666	0.98047	0.71875		-0.689	4.389e-05	-0.689	4.157e-05	-0.689	4.071e-05	-0.689	3.791e-05	-0.699	3.262e-05	-0.699	3.049e-05	-0.699	2.752e-05	-0.699	2.351e-05	-0.699	1.818e-05	-0.699	1.039e-05		-0.711	-0.0006814	-0.0006596	-0.000632	-0.0005997
-0.688	8.265e-05	8.064e-05	7.652e-05	7.147e-05	6.503e-05	5.923e-05	5.232e-05	4.408e-05	3.41e-05	2.105e-05		-0.688	2.00142	1.89243	1.79193	1.69144	1.58386	1.46497	1.33079	1.17466	0.98797	0.72484		-0.688	4.438e-05	-0.688	4.332e-05	-0.688	4.057e-05	-0.688	3.88e-05	-0.698	3.321e-05	-0.698	3.078e-05	-0.698	2.773e-05	-0.698	2.36e-05	-0.698	1.837e-05	-0.698	1.043e-05		-0.712	-0.0006881	-0.0006657	-0.0006376	-0.0006047
-0.687	8.509e-05	7.957e-05	7.574e-05	7.105e-05	6.584e-05	5.951e-05	5.268e-05	4.438e-05	3.415e-05	2.112e-05		-0.687	2.02265	1.94197	1.84996	1.73531	1.60934	1.47912	1.3489	1.19052	1.00085	0.73121		-0.687	4.477e-05	-0.687	4.227e-05	-0.687	4.051e-05	-0.687	3.931e-05	-0.697	3.37e-05	-0.697	3.108e-05	-0.697	2.792e-05	-0.697	2.38e-05	-0.697	1.835e-05	-0.697	1.047e-05		-0.713	-0.0006947	-0.0006718	-0.0006433	-0.0006095
-0.686	8.379e-05	8.209e-05	7.641e-05	7.137e-05	6.647e-05	5.979e-05	5.309e-05	4.443e-05	3.429e-05	2.119e-05		-0.686	2.04529	1.92357	1.84289	1.74664	1.6334	1.49469	1.36207	1.20198	1.00849	0.73758		-0.686	4.523e-05	-0.686	4.402e-05	-0.686	4.197e-05	-0.686	3.898e-05	-0.696	3.399e-05	-0.696	3.141e-05	-0.696	2.822e-05	-0.696	2.404e-05	-0.696	1.856e-05	-0.696	1.052e-05		-0.714	-0.0007013	-0.0006779	-0.0006485	-0.0006143
-0.685	8.639e-05	8.066e-05	7.779e-05	7.285e-05	6.664e-05	6.013e-05	5.326e-05	4.469e-05	3.426e-05	2.128e-05		-0.685	2.06936	1.99009	1.8627	1.74381	1.6518	1.51168	1.37254	1.21118	1.02123	0.74395		-0.685	4.575e-05	-0.685	4.33e-05	-0.685	4.119e-05	-0.685	3.934e-05	-0.695	3.411e-05	-0.695	3.164e-05	-0.695	2.848e-05	-0.695	2.411e-05	-0.695	1.856e-05	-0.695	1.057e-05		-0.715	-0.0007077	-0.0006838	-0.0006542	-0.0006192
-0.684	8.515e-05	8.305e-05	7.675e-05	7.3e-05	6.673e-05	6.045e-05	5.337e-05	4.497e-05	3.449e-05	2.133e-05		-0.684	2.09059	1.96178	1.908	1.77778	1.66171	1.52725	1.38684	1.22633	1.02958	0.75004		-0.684	4.617e-05	-0.684	4.443e-05	-0.684	4.21e-05	-0.684	4.036e-05	-0.694	3.413e-05	-0.694	3.185e-05	-0.694	2.862e-05	-0.694	2.435e-05	-0.694	1.873e-05	-0.694	1.061e-05		-0.716	-0.0007145	-0.0006898	-0.0006596	-0.0006241
-0.683	8.767e-05	8.215e-05	7.859e-05	7.253e-05	6.694e-05	6.079e-05	5.37e-05	4.498e-05	3.453e-05	2.136e-05		-0.683	2.11182	2.02548	1.8896	1.81033	1.67021	1.54282	1.40368	1.23907	1.04048	0.7564		-0.683	4.652e-05	-0.683	4.457e-05	-0.683	4.283e-05	-0.683	4.034e-05	-0.693	3.439e-05	-0.693	3.218e-05	-0.693	2.87e-05	-0.693	2.454e-05	-0.693	1.87e-05	-0.693	1.063e-05		-0.717	-0.0007209	-0.0006957	-0.000665	-0.0006289
-0.682	8.643e-05	8.345e-05	7.88e-05	7.351e-05	6.748e-05	6.111e-05	5.411e-05	4.525e-05	3.475e-05	2.141e-05		-0.682	2.13305	2.01274	1.93631	1.80609	1.68294	1.55697	1.41826	1.24812	1.04728	0.76235		-0.682	4.688e-05	-0.682	4.465e-05	-0.682	4.214e-05	-0.682	4.011e-05	-0.692	3.494e-05	-0.692	3.248e-05	-0.692	2.895e-05	-0.692	2.459e-05	-0.692	1.894e-05	-0.692	1.069e-05		-0.718	-0.0007275	-0.0007017	-0.0006709	-0.0006338
-0.681	8.888e-05	8.388e-05	7.837e-05	7.451e-05	6.827e-05	6.14e-05	5.429e-05	4.551e-05	3.478e-05	2.146e-05		-0.681	2.1557	2.05237	1.95471	1.81882	1.70842	1.57113	1.42817	1.2627	1.05916	0.76914		-0.681	4.724e-05	-0.681	4.58e-05	-0.681	4.36e-05	-0.681	4.106e-05	-0.691	3.542e-05	-0.691	3.274e-05	-0.691	2.921e-05	-0.691	2.479e-05	-0.691	1.892e-05	-0.691	1.071e-05		-0.719	-0.0007336	-0.0007073	-0.0006756	-0.0006385
-0.68	8.748e-05	8.398e-05	8.04e-05	7.42e-05	6.882e-05	6.172e-05	5.44e-05	4.554e-05	3.502e-05	2.153e-05		-0.68	2.17551	2.06652	1.94763	1.85987	1.73248	1.58528	1.44091	1.27431	1.0661	0.77481		-0.68	4.762e-05	-0.68	4.494e-05	-0.68	4.341e-05	-0.68	4.15e-05	-0.69	3.569e-05	-0.69	3.299e-05	-0.69	2.942e-05	-0.69	2.505e-05	-0.69	1.91e-05	-0.69	1.075e-05		-0.72	-0.00074	-0.0007133	-0.0006807	-0.000643
-0.679	9.006e-05	8.568e-05	7.956e-05	7.445e-05	6.9e-05	6.206e-05	5.477e-05	4.577e-05	3.503e-05	2.16e-05		-0.679	2.19816	2.07643	2.00425	1.8712	1.74947	1.60085	1.45789	1.28337	1.07757	0.78117		-0.679	4.805e-05	-0.679	4.678e-05	-0.679	4.341e-05	-0.679	4.125e-05	-0.689	3.58e-05	-0.689	3.314e-05	-0.689	2.953e-05	-0.689	2.502e-05	-0.689	1.909e-05	-0.689	1.081e-05		-0.721	-0.0007462	-0.000719	-0.0006861	-0.0006477
-0.678	8.893e-05	8.446e-05	8.04e-05	7.575e-05	6.903e-05	6.237e-05	5.514e-05	4.602e-05	3.523e-05	2.166e-05		-0.678	2.21798	2.12173	1.99717	1.86978	1.75938	1.61642	1.47063	1.29724	1.08464	0.78839		-0.678	4.846e-05	-0.678	4.568e-05	-0.678	4.47e-05	-0.678	4.152e-05	-0.688	3.587e-05	-0.688	3.332e-05	-0.688	2.974e-05	-0.688	2.517e-05	-0.688	1.926e-05	-0.688	1.082e-05		-0.722	-0.0007526	-0.0007246	-0.0006909	-0.0006522
-0.677	9.132e-05	8.692e-05	8.154e-05	7.583e-05	6.921e-05	6.265e-05	5.531e-05	4.603e-05	3.521e-05	2.175e-05		-0.677	2.24062	2.10191	2.01557	1.90234	1.76787	1.63199	1.48054	1.3087	1.09611	0.79505		-0.677	4.881e-05	-0.677	4.745e-05	-0.677	4.399e-05	-0.677	4.249e-05	-0.687	3.613e-05	-0.687	3.353e-05	-0.687	3.001e-05	-0.687	2.54e-05	-0.687	1.926e-05	-0.687	1.088e-05		-0.723	-0.0007589	-0.0007298	-0.0006962	-0.0006569
-0.676	9.006e-05	8.54e-05	8.052e-05	7.542e-05	6.965e-05	6.289e-05	5.543e-05	4.631e-05	3.542e-05	2.186e-05		-0.676	2.25902	2.16985	2.06086	1.93206	1.78202	1.64756	1.49469	1.31748	1.10333	0.80156		-0.676	4.92e-05	-0.676	4.671e-05	-0.676	4.481e-05	-0.676	4.235e-05	-0.686	3.67e-05	-0.686	3.374e-05	-0.686	3.017e-05	-0.686	2.543e-05	-0.686	1.943e-05	-0.686	1.092e-05		-0.724	-0.000765	-0.0007353	-0.0007013	-0.000662
-0.675	9.234e-05	8.772e-05	8.232e-05	7.636e-05	7.037e-05	6.32e-05	5.572e-05	4.657e-05	3.541e-05	2.189e-05		-0.675	2.28025	2.14154	2.03963	1.92781	1.80609	1.6603	1.51026	1.33064	1.11352	0.80665		-0.675	4.965e-05	-0.675	4.775e-05	-0.675	4.555e-05	-0.675	4.218e-05	-0.685	3.723e-05	-0.685	3.396e-05	-0.685	3.027e-05	-0.685	2.561e-05	-0.685	1.94e-05	-0.685	1.093e-05		-0.725	-0.0007708	-0.000741	-0.0007062	-0.0006666
-0.674	9.105e-05	8.69e-05	8.233e-05	7.739e-05	7.096e-05	6.351e-05	5.597e-05	4.66e-05	3.565e-05	2.192e-05		-0.674	2.30007	2.20524	2.08493	1.94055	1.83015	1.67587	1.52442	1.34168	1.12045	0.81288		-0.674	5.006e-05	-0.674	4.792e-05	-0.674	4.48e-05	-0.674	4.318e-05	-0.684	3.753e-05	-0.684	3.413e-05	-0.684	3.058e-05	-0.684	2.579e-05	-0.684	1.96e-05	-0.684	1.097e-05		-0.726	-0.000777	-0.0007464	-0.0007115	-0.0006704
-0.673	9.349e-05	8.814e-05	8.196e-05	7.696e-05	7.121e-05	6.383e-05	5.611e-05	4.692e-05	3.566e-05	2.198e-05		-0.673	2.32272	2.18967	2.10474	1.98301	1.84572	1.69002	1.53432	1.35004	1.13263	0.81911		-0.673	5.045e-05	-0.673	4.801e-05	-0.673	4.635e-05	-0.673	4.366e-05	-0.683	3.76e-05	-0.683	3.436e-05	-0.683	3.079e-05	-0.683	2.574e-05	-0.683	1.959e-05	-0.683	1.096e-05		-0.727	-0.0007821	-0.0007519	-0.0007163	-0.0006748
-0.672	9.247e-05	8.863e-05	8.394e-05	7.712e-05	7.113e-05	6.413e-05	5.628e-05	4.71e-05	3.59e-05	2.197e-05		-0.672	2.33829	2.2293	2.09342	1.99292	1.85421	1.70276	1.54565	1.36419	1.13914	0.82505		-0.672	5.083e-05	-0.672	4.901e-05	-0.672	4.62e-05	-0.672	4.328e-05	-0.682	3.764e-05	-0.682	3.459e-05	-0.682	3.086e-05	-0.682	2.593e-05	-0.682	1.975e-05	-0.682	1.099e-05		-0.728	-0.0007883	-0.0007571	-0.0007213	-0.000679
-0.671	9.492e-05	8.881e-05	8.311e-05	7.849e-05	7.133e-05	6.441e-05	5.663e-05	4.709e-05	3.592e-05	2.206e-05		-0.671	2.36093	2.24345	2.15145	1.98868	1.86129	1.71833	1.56263	1.37594	1.15088	0.83128		-0.671	5.129e-05	-0.671	4.821e-05	-0.671	4.614e-05	-0.671	4.357e-05	-0.681	3.791e-05	-0.681	3.481e-05	-0.681	3.091e-05	-0.681	2.617e-05	-0.681	1.97e-05	-0.681	1.106e-05		-0.729	-0.0007943	-0.0007627	-0.0007263	-0.0006835
-0.67	9.365e-05	9.036e-05	8.396e-05	7.859e-05	7.182e-05	6.471e-05	5.694e-05	4.736e-05	3.614e-05	2.217e-05		-0.67	2.37792	2.25053	2.14154	2.01982	1.87544	1.73248	1.57537	1.38344	1.15754	0.83694		-0.67	5.174e-05	-0.67	4.986e-05	-0.67	4.74e-05	-0.67	4.451e-05	-0.68	3.841e-05	-0.68	3.505e-05	-0.68	3.114e-05	-0.68	2.616e-05	-0.68	1.986e-05	-0.68	1.108e-05		-0.73	-0.0008001	-0.000768	-0.0007309	-0.0006878
-0.669	9.602e-05	8.918e-05	8.518e-05	7.811e-05	7.264e-05	6.497e-05	5.703e-05	4.766e-05	3.615e-05	2.219e-05		-0.669	2.39915	2.29724	2.15994	2.04954	1.8995	1.74664	1.58528	1.39674	1.16886	0.84147		-0.669	5.209e-05	-0.669	4.885e-05	-0.669	4.661e-05	-0.669	4.452e-05	-0.679	3.882e-05	-0.679	3.53e-05	-0.679	3.14e-05	-0.679	2.632e-05	-0.679	1.985e-05	-0.679	1.113e-05		-0.731	-0.0008059	-0.0007733	-0.0007359	-0.000692
-0.668	9.469e-05	9.164e-05	8.403e-05	7.908e-05	7.323e-05	6.525e-05	5.712e-05	4.761e-05	3.646e-05	2.229e-05		-0.668	2.41897	2.27884	2.20524	2.04529	1.92498	1.76079	1.59802	1.40736	1.17551	0.84713		-0.668	5.242e-05	-0.668	5.057e-05	-0.668	4.75e-05	-0.668	4.435e-05	-0.678	3.904e-05	-0.678	3.555e-05	-0.678	3.15e-05	-0.678	2.647e-05	-0.678	2.003e-05	-0.678	1.116e-05		-0.732	-0.0008118	-0.0007786	-0.0007406	-0.0006964
-0.667	9.698e-05	9.015e-05	8.6e-05	8.02e-05	7.338e-05	6.548e-05	5.749e-05	4.789e-05	3.648e-05	2.238e-05		-0.667	2.43878	2.34112	2.18542	2.05803	1.94055	1.77353	1.61217	1.41444	1.18627	0.85294		-0.667	5.281e-05	-0.667	4.99e-05	-0.667	4.812e-05	-0.667	4.522e-05	-0.677	3.907e-05	-0.677	3.574e-05	-0.677	3.158e-05	-0.677	2.647e-05	-0.677	1.996e-05	-0.677	1.118e-05		-0.733	-0.0008173	-0.0007837	-0.0007453	-0.0007006
-0.666	9.566e-05	9.239e-05	8.615e-05	7.971e-05	7.33e-05	6.579e-05	5.791e-05	4.814e-05	3.674e-05	2.245e-05		-0.666	2.45718	2.31139	2.2293	2.1005	1.94904	1.78769	1.62633	1.42958	1.19236	0.85888		-0.666	5.31e-05	-0.666	5.079e-05	-0.666	4.753e-05	-0.666	4.565e-05	-0.676	3.92e-05	-0.676	3.596e-05	-0.676	3.181e-05	-0.676	2.663e-05	-0.676	2.016e-05	-0.676	1.122e-05		-0.734	-0.0008231	-0.0007892	-0.0007502	-0.0007049
-0.665	9.823e-05	9.165e-05	8.577e-05	7.985e-05	7.342e-05	6.597e-05	5.8e-05	4.815e-05	3.674e-05	2.251e-05		-0.665	2.47841	2.37509	2.24628	2.11182	1.95754	1.80184	1.63482	1.44091	1.20382	0.86497		-0.665	5.353e-05	-0.665	5.098e-05	-0.665	4.899e-05	-0.665	4.531e-05	-0.675	3.938e-05	-0.675	3.617e-05	-0.675	3.203e-05	-0.675	2.683e-05	-0.675	2.01e-05	-0.675	1.125e-05		-0.735	-0.0008287	-0.0007944	-0.0007547	-0.000709
-0.664	9.712e-05	9.284e-05	8.782e-05	8.118e-05	7.381e-05	6.623e-05	5.807e-05	4.845e-05	3.687e-05	2.256e-05		-0.664	2.49398	2.35952	2.23779	2.10616	1.97028	1.81599	1.64756	1.4494	1.21033	0.86978		-0.664	5.383e-05	-0.664	5.093e-05	-0.664	4.878e-05	-0.664	4.559e-05	-0.674	3.992e-05	-0.674	3.636e-05	-0.674	3.213e-05	-0.674	2.686e-05	-0.674	2.024e-05	-0.674	1.128e-05		-0.736	-0.0008344	-0.0007997	-0.0007595	-0.0007133
-0.663	9.961e-05	9.324e-05	8.678e-05	8.138e-05	7.459e-05	6.651e-05	5.833e-05	4.862e-05	3.694e-05	2.265e-05		-0.663	2.51663	2.39915	2.29299	2.13871	1.99434	1.83156	1.66454	1.46355	1.22265	0.8753		-0.663	5.428e-05	-0.663	5.206e-05	-0.663	4.873e-05	-0.663	4.66e-05	-0.673	4.036e-05	-0.673	3.657e-05	-0.673	3.223e-05	-0.673	2.706e-05	-0.673	2.021e-05	-0.673	1.13e-05		-0.737	-0.0008401	-0.0008049	-0.0007642	-0.0007176
-0.662	9.84e-05	9.333e-05	8.747e-05	8.089e-05	7.505e-05	6.679e-05	5.864e-05	4.856e-05	3.712e-05	2.271e-05		-0.662	2.53079	2.41189	2.28309	2.16702	2.01698	1.8443	1.67587	1.47488	1.22873	0.88054		-0.662	5.466e-05	-0.662	5.124e-05	-0.662	4.993e-05	-0.662	4.639e-05	-0.672	4.055e-05	-0.672	3.677e-05	-0.672	3.249e-05	-0.672	2.725e-05	-0.672	2.038e-05	-0.672	1.131e-05		-0.738	-0.0008457	-0.0008099	-0.0007686	-0.0007216
-0.661	0.0001008	9.491e-05	8.877e-05	8.191e-05	7.517e-05	6.708e-05	5.88e-05	4.887e-05	3.716e-05	2.276e-05		-0.661	2.55343	2.42038	2.29866	2.16136	2.03255	1.85846	1.68577	1.48195	1.23935	0.88705		-0.661	5.502e-05	-0.661	5.293e-05	-0.661	4.922e-05	-0.661	4.62e-05	-0.671	4.057e-05	-0.671	3.694e-05	-0.671	3.271e-05	-0.671	2.719e-05	-0.671	2.033e-05	-0.671	1.133e-05		-0.739	-0.0008511	-0.000815	-0.0007733	-0.0007257
-0.66	9.949e-05	9.371e-05	8.774e-05	8.282e-05	7.516e-05	6.733e-05	5.886e-05	4.915e-05	3.742e-05	2.283e-05		-0.66	2.57042	2.46568	2.34112	2.1741	2.04105	1.87261	1.69993	1.49611	1.24558	0.89299		-0.66	5.537e-05	-0.66	5.185e-05	-0.66	5.004e-05	-0.66	4.708e-05	-0.67	4.073e-05	-0.67	3.72e-05	-0.67	3.281e-05	-0.67	2.731e-05	-0.67	2.05e-05	-0.67	1.135e-05		-0.74	-0.0008569	-0.0008199	-0.0007779	-0.0007304
-0.659	0.0001018	9.615e-05	8.953e-05	8.231e-05	7.531e-05	6.765e-05	5.911e-05	4.923e-05	3.748e-05	2.288e-05		-0.659	2.59165	2.44444	2.32272	2.21514	2.04812	1.88818	1.7155	1.50602	1.25704	0.89851		-0.659	5.572e-05	-0.659	5.344e-05	-0.659	5.076e-05	-0.659	4.751e-05	-0.669	4.077e-05	-0.669	3.741e-05	-0.669	3.289e-05	-0.669	2.75e-05	-0.669	2.048e-05	-0.669	1.137e-05		-0.741	-0.0008625	-0.0008249	-0.0007823	-0.0007342
-0.658	0.0001003	9.463e-05	8.953e-05	8.24e-05	7.571e-05	6.785e-05	5.947e-05	4.948e-05	3.77e-05	2.292e-05		-0.658	2.61005	2.50955	2.36376	2.22505	2.06086	1.90234	1.72682	1.51451	1.26341	0.90446		-0.658	5.611e-05	-0.658	5.271e-05	-0.658	5.002e-05	-0.658	4.707e-05	-0.668	4.128e-05	-0.668	3.762e-05	-0.668	3.306e-05	-0.668	2.752e-05	-0.668	2.066e-05	-0.668	1.142e-05		-0.742	-0.0008682	-0.0008299	-0.000787	-0.0007381
-0.657	0.0001026	9.684e-05	8.909e-05	8.373e-05	7.653e-05	6.806e-05	5.96e-05	4.972e-05	3.772e-05	2.3e-05		-0.657	2.6327	2.47841	2.38075	2.21939	2.08351	1.91649	1.73531	1.52725	1.27558	0.91054		-0.657	5.648e-05	-0.657	5.359e-05	-0.657	5.129e-05	-0.657	4.737e-05	-0.667	4.166e-05	-0.667	3.784e-05	-0.667	3.322e-05	-0.667	2.763e-05	-0.667	2.057e-05	-0.667	1.145e-05		-0.743	-0.0008734	-0.0008349	-0.0007913	-0.0007417
-0.656	0.0001012	9.584e-05	9.108e-05	8.384e-05	7.698e-05	6.83e-05	5.968e-05	4.967e-05	3.79e-05	2.303e-05		-0.656	2.64685	2.54069	2.37226	2.25195	2.10757	1.93064	1.74664	1.53857	1.28054	0.91564		-0.656	5.682e-05	-0.656	5.384e-05	-0.656	5.1e-05	-0.656	4.83e-05	-0.666	4.183e-05	-0.666	3.803e-05	-0.666	3.329e-05	-0.666	2.786e-05	-0.666	2.073e-05	-0.666	1.148e-05		-0.744	-0.0008788	-0.0008397	-0.0007958	-0.0007458
-0.655	0.0001036	9.714e-05	9.029e-05	8.335e-05	7.717e-05	6.857e-05	5.996e-05	4.987e-05	3.802e-05	2.31e-05		-0.655	2.6695	2.52371	2.42746	2.28167	2.12597	1.9448	1.76221	1.54565	1.29243	0.9213		-0.655	5.709e-05	-0.655	5.377e-05	-0.655	5.095e-05	-0.655	4.821e-05	-0.665	4.188e-05	-0.665	3.823e-05	-0.665	3.338e-05	-0.665	2.784e-05	-0.665	2.068e-05	-0.665	1.152e-05		-0.745	-0.0008841	-0.0008448	-0.0008005	-0.0007497
-0.654	0.0001023	9.733e-05	9.101e-05	8.429e-05	7.718e-05	6.876e-05	6.032e-05	5.003e-05	3.82e-05	2.317e-05		-0.654	2.68507	2.56334	2.41755	2.27601	2.13163	1.95754	1.77353	1.5598	1.29795	0.92611		-0.654	5.749e-05	-0.654	5.489e-05	-0.654	5.221e-05	-0.654	4.791e-05	-0.664	4.191e-05	-0.664	3.84e-05	-0.664	3.357e-05	-0.664	2.797e-05	-0.664	2.087e-05	-0.664	1.154e-05		-0.746	-0.0008888	-0.0008495	-0.0008046	-0.0007535
-0.653	0.0001045	9.725e-05	9.214e-05	8.534e-05	7.711e-05	6.9e-05	6.045e-05	5.01e-05	3.813e-05	2.323e-05		-0.653	2.70771	2.57466	2.43312	2.28733	2.1373	1.97169	1.78202	1.56971	1.30771	0.93135		-0.653	5.784e-05	-0.653	5.417e-05	-0.653	5.149e-05	-0.653	4.881e-05	-0.663	4.212e-05	-0.663	3.86e-05	-0.663	3.378e-05	-0.663	2.814e-05	-0.663	2.081e-05	-0.663	1.157e-05		-0.747	-0.000894	-0.0008545	-0.0008091	-0.0007575
-0.652	0.000103	9.883e-05	9.1e-05	8.486e-05	7.757e-05	6.925e-05	6.054e-05	5.036e-05	3.827e-05	2.328e-05		-0.652	2.7247	2.58457	2.477	2.32838	2.15004	1.98585	1.79476	1.57679	1.3138	0.93715		-0.652	5.813e-05	-0.652	5.592e-05	-0.652	5.225e-05	-0.652	4.914e-05	-0.662	4.253e-05	-0.662	3.876e-05	-0.662	3.384e-05	-0.662	2.81e-05	-0.662	2.096e-05	-0.662	1.16e-05		-0.748	-0.0008994	-0.0008594	-0.0008136	-0.0007614
-0.651	0.0001053	9.761e-05	9.278e-05	8.501e-05	7.829e-05	6.956e-05	6.081e-05	5.046e-05	3.815e-05	2.331e-05		-0.651	2.74451	2.62703	2.45718	2.33687	2.17127	1.99858	1.80892	1.59094	1.32597	0.94225		-0.651	5.85e-05	-0.651	5.476e-05	-0.651	5.291e-05	-0.651	4.88e-05	-0.661	4.288e-05	-0.661	3.895e-05	-0.661	3.392e-05	-0.661	2.822e-05	-0.661	2.088e-05	-0.661	1.163e-05		-0.749	-0.0009045	-0.000864	-0.0008183	-0.0007652
-0.65	0.0001039	0.0001	9.277e-05	8.626e-05	7.868e-05	6.981e-05	6.115e-05	5.05e-05	3.835e-05	2.335e-05		-0.65	2.7615	2.60722	2.50106	2.33121	2.19391	2.01132	1.82166	1.60085	1.33277	0.94848		-0.65	5.874e-05	-0.65	5.623e-05	-0.65	5.206e-05	-0.65	4.903e-05	-0.66	4.312e-05	-0.66	3.909e-05	-0.66	3.419e-05	-0.66	2.842e-05	-0.66	2.111e-05	-0.66	1.164e-05		-0.75	-0.0009099	-0.000869	-0.0008223	-0.0007693
-0.649	0.0001062	9.836e-05	9.248e-05	8.64e-05	7.883e-05	7.006e-05	6.122e-05	5.081e-05	3.838e-05	2.336e-05		-0.649	2.78556	2.67233	2.51946	2.36376	2.2109	2.02548	1.83015	1.60793	1.34324	0.95357		-0.649	5.911e-05	-0.649	5.558e-05	-0.649	5.343e-05	-0.649	4.978e-05	-0.659	4.314e-05	-0.659	3.919e-05	-0.659	3.441e-05	-0.659	2.839e-05	-0.659	2.106e-05	-0.659	1.168e-05		-0.751	-0.0009148	-0.0008737	-0.0008265	-0.0007729
-0.648	0.0001048	0.0001007	9.436e-05	8.58e-05	7.871e-05	7.022e-05	6.132e-05	5.101e-05	3.857e-05	2.341e-05		-0.648	2.79972	2.64119	2.50955	2.39066	2.21798	2.03822	1.84289	1.62067	1.34763	0.95909		-0.648	5.938e-05	-0.648	5.645e-05	-0.648	5.313e-05	-0.648	4.953e-05	-0.658	4.315e-05	-0.658	3.934e-05	-0.658	3.447e-05	-0.658	2.857e-05	-0.658	2.115e-05	-0.658	1.172e-05		-0.752	-0.0009202	-0.0008784	-0.0008308	-0.0007767
-0.647	0.0001073	9.962e-05	9.323e-05	8.675e-05	7.882e-05	7.044e-05	6.161e-05	5.1e-05	3.865e-05	2.349e-05		-0.647	2.82236	2.70488	2.56334	2.385	2.22505	2.04954	1.85846	1.6334	1.35867	0.96433		-0.647	5.974e-05	-0.647	5.662e-05	-0.647	5.308e-05	-0.647	4.928e-05	-0.657	4.344e-05	-0.657	3.953e-05	-0.657	3.448e-05	-0.657	2.872e-05	-0.657	2.112e-05	-0.657	1.178e-05		-0.753	-0.0009252	-0.0008831	-0.0008352	-0.0007806
-0.646	0.0001059	0.0001009	9.416e-05	8.773e-05	7.932e-05	7.063e-05	6.193e-05	5.128e-05	3.88e-05	2.357e-05		-0.646	2.83793	2.68931	2.55343	2.39632	2.23779	2.06369	1.86836	1.64048	1.36376	0.97013		-0.646	5.988e-05	-0.646	5.651e-05	-0.646	5.426e-05	-0.646	5.019e-05	-0.656	4.394e-05	-0.656	3.969e-05	-0.656	3.466e-05	-0.656	2.874e-05	-0.656	2.122e-05	-0.656	1.179e-05		-0.754	-0.0009303	-0.0008878	-0.0008392	-0.0007844
-0.645	0.0001082	0.0001012	9.528e-05	8.724e-05	8.002e-05	7.096e-05	6.206e-05	5.149e-05	3.883e-05	2.358e-05		-0.645	2.862	2.72753	2.569	2.43595	2.25902	2.07785	1.87827	1.65322	1.37452	0.97452		-0.645	6.021e-05	-0.645	5.76e-05	-0.645	5.351e-05	-0.645	5.058e-05	-0.655	4.432e-05	-0.655	3.984e-05	-0.655	3.491e-05	-0.655	2.895e-05	-0.655	2.117e-05	-0.655	1.183e-05		-0.755	-0.0009353	-0.0008925	-0.0008436	-0.0007882
-0.644	0.000107	0.0001012	9.421e-05	8.751e-05	8.047e-05	7.131e-05	6.218e-05	5.149e-05	3.902e-05	2.365e-05		-0.644	2.87615	2.73744	2.6143	2.44444	2.28309	2.09059	1.89101	1.66313	1.37962	0.98117		-0.644	6.054e-05	-0.644	5.661e-05	-0.644	5.409e-05	-0.644	5.012e-05	-0.654	4.452e-05	-0.654	3.997e-05	-0.654	3.505e-05	-0.654	2.908e-05	-0.654	2.131e-05	-0.654	1.185e-05		-0.756	-0.0009405	-0.0008973	-0.0008478	-0.000792
-0.643	0.0001092	0.0001027	9.598e-05	8.89e-05	8.049e-05	7.159e-05	6.245e-05	5.179e-05	3.909e-05	2.371e-05		-0.643	2.89738	2.74451	2.59306	2.43878	2.29724	2.10333	1.90375	1.66879	1.38953	0.98669		-0.643	6.088e-05	-0.643	5.83e-05	-0.643	5.472e-05	-0.643	5.036e-05	-0.653	4.45e-05	-0.653	4.015e-05	-0.653	3.509e-05	-0.653	2.902e-05	-0.653	2.13e-05	-0.653	1.187e-05		-0.757	-0.0009453	-0.0009017	-0.0008519	-0.0007957
-0.642	0.0001079	0.0001015	9.576e-05	8.896e-05	8.042e-05	7.192e-05	6.279e-05	5.204e-05	3.928e-05	2.379e-05		-0.642	2.91012	2.78698	2.63694	2.47275	2.30573	2.11748	1.91507	1.68436	1.39646	0.99222		-0.642	6.128e-05	-0.642	5.716e-05	-0.642	5.39e-05	-0.642	5.124e-05	-0.652	4.451e-05	-0.652	4.031e-05	-0.652	3.529e-05	-0.652	2.913e-05	-0.652	2.153e-05	-0.652	1.189e-05		-0.758	-0.0009506	-0.0009064	-0.0008563	-0.0007995
-0.641	0.0001103	0.0001038	9.531e-05	8.85e-05	8.057e-05	7.222e-05	6.289e-05	5.204e-05	3.935e-05	2.388e-05		-0.641	2.93277	2.76575	2.65251	2.49965	2.31281	2.13022	1.92498	1.69427	1.40807	0.99717		-0.641	6.161e-05	-0.641	5.871e-05	-0.641	5.521e-05	-0.641	5.099e-05	-0.651	4.455e-05	-0.651	4.044e-05	-0.651	3.55e-05	-0.651	2.932e-05	-0.651	2.144e-05	-0.651	1.19e-05		-0.759	-0.0009554	-0.0009108	-0.0008603	-0.0008031
-0.64	0.000109	0.0001021	9.725e-05	8.932e-05	8.088e-05	7.249e-05	6.298e-05	5.226e-05	3.951e-05	2.4e-05		-0.64	2.94834	2.82803	2.64402	2.49257	2.32555	2.14296	1.93772	1.70134	1.41345	1.00255		-0.64	6.18e-05	-0.64	5.804e-05	-0.64	5.503e-05	-0.64	5.078e-05	-0.65	4.506e-05	-0.65	4.06e-05	-0.65	3.553e-05	-0.65	2.929e-05	-0.65	2.159e-05	-0.65	1.191e-05		-0.76	-0.0009604	-0.0009153	-0.0008645	-0.0008069
-0.639	0.0001115	0.0001044	9.626e-05	9.022e-05	8.167e-05	7.276e-05	6.329e-05	5.25e-05	3.957e-05	2.407e-05		-0.639	2.9724	2.7983	2.69639	2.50531	2.34536	2.15853	1.95329	1.71408	1.42534	1.00694		-0.639	6.217e-05	-0.639	5.88e-05	-0.639	5.493e-05	-0.639	5.158e-05	-0.649	4.538e-05	-0.649	4.076e-05	-0.649	3.556e-05	-0.649	2.943e-05	-0.649	2.153e-05	-0.649	1.197e-05		-0.761	-0.0009654	-0.0009201	-0.0008687	-0.0008107
-0.638	0.00011	0.0001034	9.707e-05	8.989e-05	8.208e-05	7.302e-05	6.354e-05	5.249e-05	3.976e-05	2.415e-05		-0.638	2.98514	2.862	2.68507	2.54494	2.3666	2.17127	1.96461	1.72541	1.42958	1.01274		-0.638	6.23e-05	-0.638	5.903e-05	-0.638	5.619e-05	-0.638	5.208e-05	-0.648	4.554e-05	-0.648	4.093e-05	-0.648	3.576e-05	-0.648	2.96e-05	-0.648	2.168e-05	-0.648	1.2e-05		-0.762	-0.0009703	-0.0009243	-0.0008729	-0.0008143
-0.637	0.0001121	0.0001049	9.824e-05	8.996e-05	8.222e-05	7.321e-05	6.371e-05	5.27e-05	3.98e-05	2.413e-05		-0.637	3.0092	2.84076	2.69922	2.5506	2.38075	2.18117	1.97311	1.73248	1.43949	1.0184		-0.637	6.259e-05	-0.637	5.879e-05	-0.637	5.52e-05	-0.637	5.155e-05	-0.647	4.553e-05	-0.647	4.116e-05	-0.647	3.592e-05	-0.647	2.955e-05	-0.647	2.162e-05	-0.647	1.203e-05		-0.763	-0.0009752	-0.000929	-0.0008771	-0.000818
-0.636	0.0001108	0.0001051	9.737e-05	9.115e-05	8.231e-05	7.339e-05	6.372e-05	5.303e-05	3.997e-05	2.415e-05		-0.636	3.02052	2.88323	2.73885	2.54635	2.38924	2.1925	1.98443	1.74664	1.44374	1.02335		-0.636	6.279e-05	-0.636	5.992e-05	-0.636	5.573e-05	-0.636	5.176e-05	-0.646	4.547e-05	-0.646	4.133e-05	-0.646	3.589e-05	-0.646	2.963e-05	-0.646	2.178e-05	-0.646	1.203e-05		-0.764	-0.0009802	-0.0009334	-0.0008811	-0.0008216
-0.635	0.0001132	0.000105	9.936e-05	9.128e-05	8.238e-05	7.356e-05	6.385e-05	5.302e-05	3.997e-05	2.423e-05		-0.635	3.04459	2.8903	2.71904	2.57891	2.3949	2.20807	1.99858	1.75513	1.45506	1.02831		-0.635	6.324e-05	-0.635	5.907e-05	-0.635	5.63e-05	-0.635	5.266e-05	-0.645	4.567e-05	-0.645	4.149e-05	-0.645	3.595e-05	-0.645	2.975e-05	-0.645	2.177e-05	-0.645	1.206e-05		-0.765	-0.0009848	-0.0009379	-0.000885	-0.0008252
-0.634	0.0001118	0.0001066	9.923e-05	9.073e-05	8.282e-05	7.384e-05	6.415e-05	5.324e-05	4.013e-05	2.43e-05		-0.634	3.05874	2.90163	2.75867	2.60439	2.40764	2.22364	2.00991	1.76362	1.46072	1.03369		-0.634	6.344e-05	-0.634	6.063e-05	-0.634	5.549e-05	-0.634	5.258e-05	-0.644	4.624e-05	-0.644	4.162e-05	-0.644	3.618e-05	-0.644	2.974e-05	-0.644	2.193e-05	-0.644	1.211e-05		-0.766	-0.00099	-0.0009424	-0.0008893	-0.0008288
-0.633	0.0001141	0.0001053	9.874e-05	9.163e-05	8.359e-05	7.411e-05	6.432e-05	5.355e-05	4.015e-05	2.442e-05		-0.633	3.08422	2.94126	2.77707	2.59731	2.42746	2.23638	2.02123	1.77636	1.47346	1.03878		-0.633	6.378e-05	-0.633	5.948e-05	-0.633	5.696e-05	-0.633	5.232e-05	-0.643	4.659e-05	-0.643	4.175e-05	-0.643	3.638e-05	-0.643	2.988e-05	-0.643	2.192e-05	-0.643	1.214e-05		-0.767	-0.0009946	-0.0009468	-0.0008931	-0.0008324
-0.632	0.0001126	0.0001076	0.0001005	9.252e-05	8.405e-05	7.429e-05	6.434e-05	5.359e-05	4.033e-05	2.444e-05		-0.632	3.09554	2.92144	2.76433	2.61146	2.45011	2.24912	2.03255	1.78485	1.47771	1.04388		-0.632	6.398e-05	-0.632	6.109e-05	-0.632	5.661e-05	-0.632	5.317e-05	-0.642	4.667e-05	-0.642	4.186e-05	-0.642	3.645e-05	-0.642	3.002e-05	-0.642	2.201e-05	-0.642	1.219e-05		-0.768	-0.0009996	-0.0009514	-0.0008974	-0.0008361
-0.631	0.0001149	0.0001059	9.931e-05	9.202e-05	8.413e-05	7.454e-05	6.462e-05	5.382e-05	4.041e-05	2.45e-05		-0.631	3.12243	2.98231	2.81953	2.6511	2.46709	2.26327	2.04954	1.79335	1.48903	1.04926		-0.631	6.435e-05	-0.631	6.033e-05	-0.631	5.643e-05	-0.631	5.35e-05	-0.641	4.662e-05	-0.641	4.19e-05	-0.641	3.651e-05	-0.641	3.001e-05	-0.641	2.193e-05	-0.641	1.224e-05		-0.769	-0.001	-0.0009558	-0.0009015	-0.0008398
-0.63	0.0001136	0.0001083	0.0001002	9.204e-05	8.39e-05	7.481e-05	6.489e-05	5.399e-05	4.051e-05	2.462e-05		-0.63	3.13234	2.94975	2.80821	2.65817	2.47417	2.27742	2.05945	1.80609	1.49469	1.05478		-0.63	6.451e-05	-0.63	6.106e-05	-0.63	5.773e-05	-0.63	5.312e-05	-0.64	4.657e-05	-0.64	4.197e-05	-0.64	3.666e-05	-0.64	3.013e-05	-0.64	2.209e-05	-0.64	1.222e-05		-0.77	-0.00101	-0.0009602	-0.0009052	-0.0008433
-0.629	0.0001159	0.0001073	0.0001013	9.337e-05	8.411e-05	7.501e-05	6.494e-05	5.404e-05	4.054e-05	2.466e-05		-0.629	3.15357	3.01486	2.82236	2.65251	2.48125	2.29158	2.06511	1.81458	1.50602	1.06072		-0.629	6.488e-05	-0.629	6.13e-05	-0.629	5.695e-05	-0.629	5.336e-05	-0.639	4.683e-05	-0.639	4.213e-05	-0.639	3.686e-05	-0.639	3.026e-05	-0.639	2.208e-05	-0.639	1.226e-05		-0.771	-0.00101	-0.0009646	-0.0009092	-0.0008469
-0.628	0.0001143	0.0001086	0.0001002	9.348e-05	8.454e-05	7.528e-05	6.508e-05	5.421e-05	4.074e-05	2.475e-05		-0.628	3.1649	2.99363	2.86624	2.68648	2.49398	2.3029	2.07785	1.82166	1.51026	1.06568		-0.628	6.515e-05	-0.628	6.118e-05	-0.628	5.765e-05	-0.628	5.418e-05	-0.638	4.747e-05	-0.638	4.227e-05	-0.638	3.691e-05	-0.638	3.021e-05	-0.638	2.221e-05	-0.638	1.232e-05		-0.772	-0.00102	-0.000969	-0.0009132	-0.0008505
-0.627	0.0001165	0.0001086	0.000102	9.289e-05	8.521e-05	7.56e-05	6.548e-05	5.439e-05	4.074e-05	2.487e-05		-0.627	3.18896	3.03468	2.84784	2.71054	2.5138	2.31564	2.092	1.83439	1.52159	1.07091		-0.627	6.549e-05	-0.627	6.216e-05	-0.627	5.816e-05	-0.627	5.398e-05	-0.637	4.774e-05	-0.637	4.238e-05	-0.637	3.693e-05	-0.637	3.033e-05	-0.637	2.215e-05	-0.637	1.234e-05		-0.773	-0.00102	-0.0009731	-0.0009169	-0.0008539
-0.626	0.0001152	0.0001085	0.0001018	9.379e-05	8.561e-05	7.585e-05	6.579e-05	5.447e-05	4.102e-05	2.489e-05		-0.626	3.2017	3.04317	2.8903	2.70347	2.53645	2.32696	2.10191	1.8443	1.52583	1.07516		-0.626	6.568e-05	-0.626	6.128e-05	-0.626	5.735e-05	-0.626	5.365e-05	-0.636	4.78e-05	-0.636	4.259e-05	-0.636	3.708e-05	-0.636	3.045e-05	-0.636	2.23e-05	-0.636	1.235e-05		-0.774	-0.00103	-0.0009783	-0.0009211	-0.0008576
-0.625	0.0001175	0.0001098	0.0001016	9.483e-05	8.571e-05	7.605e-05	6.585e-05	5.477e-05	4.125e-05	2.491e-05		-0.625	3.23001	3.05449	2.90729	2.71621	2.55202	2.33829	2.1104	1.84996	1.53715	1.08025		-0.625	6.609e-05	-0.625	6.289e-05	-0.625	5.867e-05	-0.625	5.452e-05	-0.635	4.767e-05	-0.635	4.278e-05	-0.635	3.726e-05	-0.635	3.038e-05	-0.635	2.224e-05	-0.635	1.236e-05		-0.775	-0.00103	-0.0009822	-0.0009249	-0.0008611
-0.624	0.0001161	0.0001084	0.0001037	9.427e-05	8.554e-05	7.614e-05	6.596e-05	5.492e-05	4.144e-05	2.495e-05		-0.624	3.24133	3.09413	2.89597	2.75584	2.55909	2.34961	2.12456	1.86412	1.5414	1.08379		-0.624	6.612e-05	-0.624	6.167e-05	-0.624	5.828e-05	-0.624	5.474e-05	-0.634	4.759e-05	-0.634	4.287e-05	-0.634	3.73e-05	-0.634	3.052e-05	-0.634	2.238e-05	-0.634	1.24e-05		-0.776	-0.00104	-0.0009861	-0.0009289	-0.0008645
-0.623	0.0001184	0.0001109	0.0001023	9.441e-05	8.564e-05	7.632e-05	6.628e-05	5.486e-05	4.15e-05	2.503e-05		-0.623	3.26398	3.07714	2.95258	2.7615	2.56759	2.36093	2.14013	1.87403	1.55272	1.08931		-0.623	6.651e-05	-0.623	6.311e-05	-0.623	5.815e-05	-0.623	5.425e-05	-0.633	4.778e-05	-0.633	4.302e-05	-0.633	3.734e-05	-0.633	3.068e-05	-0.633	2.236e-05	-0.633	1.244e-05		-0.777	-0.00104	-0.0009906	-0.0009329	-0.000868
-0.622	0.0001168	0.0001092	0.000103	9.582e-05	8.58e-05	7.651e-05	6.664e-05	5.506e-05	4.169e-05	2.508e-05		-0.622	3.2753	3.138	2.94409	2.75584	2.57891	2.37509	2.15287	1.87969	1.55697	1.09441		-0.622	6.665e-05	-0.622	6.244e-05	-0.622	5.942e-05	-0.622	5.452e-05	-0.632	4.83e-05	-0.632	4.318e-05	-0.632	3.756e-05	-0.632	3.056e-05	-0.632	2.248e-05	-0.632	1.245e-05		-0.778	-0.00105	-0.0009946	-0.0009365	-0.0008717
-0.621	0.0001192	0.0001114	0.0001039	9.608e-05	8.649e-05	7.683e-05	6.692e-05	5.534e-05	4.18e-05	2.519e-05		-0.621	3.30078	3.10545	2.95824	2.78981	2.60014	2.38783	2.15994	1.89526	1.56971	1.09979		-0.621	6.7e-05	-0.621	6.319e-05	-0.621	5.86e-05	-0.621	5.54e-05	-0.631	4.869e-05	-0.631	4.338e-05	-0.631	3.775e-05	-0.631	3.071e-05	-0.631	2.243e-05	-0.631	1.249e-05		-0.779	-0.00105	-0.0009992	-0.0009405	-0.0008751
-0.62	0.000118	0.0001104	0.0001028	9.556e-05	8.702e-05	7.715e-05	6.71e-05	5.529e-05	4.193e-05	2.525e-05		-0.62	3.30927	3.17056	3.00354	2.81812	2.62137	2.40057	2.17127	1.90517	1.57396	1.10474		-0.62	6.718e-05	-0.62	6.338e-05	-0.62	5.935e-05	-0.62	5.525e-05	-0.63	4.876e-05	-0.63	4.352e-05	-0.63	3.774e-05	-0.63	3.086e-05	-0.63	2.256e-05	-0.63	1.251e-05		-0.78	-0.00106	-0.001	-0.0009443	-0.0008786
-0.619	0.0001202	0.0001116	0.0001047	9.63e-05	8.719e-05	7.739e-05	6.731e-05	5.554e-05	4.19e-05	2.531e-05		-0.619	3.33475	3.14933	2.98231	2.81104	2.63694	2.41047	2.18542	1.91083	1.58528	1.10927		-0.619	6.754e-05	-0.619	6.311e-05	-0.619	5.994e-05	-0.619	5.49e-05	-0.629	4.871e-05	-0.629	4.364e-05	-0.629	3.775e-05	-0.629	3.078e-05	-0.629	2.25e-05	-0.629	1.251e-05		-0.781	-0.00106	-0.00101	-0.000948	-0.000882
-0.618	0.0001186	0.0001117	0.0001044	9.753e-05	8.715e-05	7.768e-05	6.76e-05	5.566e-05	4.202e-05	2.542e-05		-0.618	3.34607	3.19179	3.02335	2.82378	2.64402	2.42321	2.19958	1.92357	1.58811	1.11479		-0.618	6.751e-05	-0.618	6.427e-05	-0.618	5.906e-05	-0.618	5.565e-05	-0.628	4.875e-05	-0.628	4.381e-05	-0.628	3.798e-05	-0.628	3.101e-05	-0.628	2.268e-05	-0.628	1.253e-05		-0.782	-0.00107	-0.00101	-0.0009522	-0.0008861
-0.617	0.000121	0.0001117	0.0001039	9.694e-05	8.738e-05	7.786e-05	6.759e-05	5.557e-05	4.206e-05	2.551e-05		-0.617	3.37013	3.19887	3.03892	2.862	2.64968	2.43878	2.20807	1.93347	1.59943	1.11989		-0.617	6.788e-05	-0.617	6.337e-05	-0.617	6.041e-05	-0.617	5.602e-05	-0.627	4.898e-05	-0.627	4.397e-05	-0.627	3.816e-05	-0.627	3.114e-05	-0.627	2.267e-05	-0.627	1.254e-05		-0.783	-0.00107	-0.00102	-0.0009559	-0.0008888
-0.616	0.0001198	0.0001132	0.0001059	9.683e-05	8.785e-05	7.815e-05	6.757e-05	5.582e-05	4.218e-05	2.555e-05		-0.616	3.37721	3.21161	3.02619	2.86766	2.65959	2.45152	2.21939	1.93914	1.60226	1.12456		-0.616	6.803e-05	-0.616	6.494e-05	-0.616	6.007e-05	-0.616	5.555e-05	-0.626	4.94e-05	-0.626	4.409e-05	-0.626	3.823e-05	-0.626	3.107e-05	-0.626	2.279e-05	-0.626	1.259e-05		-0.784	-0.00107	-0.00102	-0.0009597	-0.0008923
-0.615	0.0001222	0.000112	0.0001048	9.81e-05	8.868e-05	7.848e-05	6.795e-05	5.611e-05	4.224e-05	2.562e-05		-0.615	3.40269	3.25124	3.08139	2.86483	2.68365	2.46709	2.23496	1.95188	1.61359	1.13022		-0.615	6.837e-05	-0.615	6.381e-05	-0.615	5.99e-05	-0.615	5.579e-05	-0.625	4.966e-05	-0.625	4.426e-05	-0.625	3.826e-05	-0.625	3.122e-05	-0.625	2.279e-05	-0.625	1.262e-05		-0.785	-0.00108	-0.00102	-0.0009637	-0.0008958
-0.614	0.000121	0.0001144	0.0001055	9.83e-05	8.897e-05	7.882e-05	6.843e-05	5.614e-05	4.237e-05	2.573e-05		-0.614	3.41543	3.23001	3.07148	2.8988	2.70347	2.47983	2.24628	1.96178	1.61925	1.13517		-0.614	6.853e-05	-0.614	6.538e-05	-0.614	6.119e-05	-0.614	5.673e-05	-0.624	4.97e-05	-0.624	4.445e-05	-0.624	3.843e-05	-0.624	3.135e-05	-0.624	2.289e-05	-0.624	1.263e-05		-0.786	-0.00108	-0.00103	-0.0009673	-0.0008991
-0.613	0.0001231	0.0001129	0.0001067	9.768e-05	8.89e-05	7.9e-05	6.85e-05	5.639e-05	4.242e-05	2.58e-05		-0.613	3.44232	3.2937	3.08705	2.92427	2.71762	2.49257	2.25336	1.96744	1.63057	1.14013		-0.613	6.887e-05	-0.613	6.468e-05	-0.613	6.042e-05	-0.613	5.655e-05	-0.623	4.963e-05	-0.623	4.459e-05	-0.623	3.862e-05	-0.623	3.133e-05	-0.623	2.29e-05	-0.623	1.265e-05		-0.787	-0.00109	-0.00103	-0.0009712	-0.0009025
-0.612	0.0001219	0.0001151	0.0001055	9.85e-05	8.885e-05	7.916e-05	6.87e-05	5.676e-05	4.26e-05	2.585e-05		-0.612	3.45223	3.26398	3.13093	2.91578	2.72753	2.50389	2.26327	1.9816	1.63482	1.14593		-0.612	6.896e-05	-0.612	6.526e-05	-0.612	6.112e-05	-0.612	5.611e-05	-0.622	4.963e-05	-0.622	4.471e-05	-0.622	3.866e-05	-0.622	3.149e-05	-0.622	2.306e-05	-0.622	1.268e-05		-0.788	-0.00109	-0.00104	-0.000975	-0.0009062
-0.611	0.000124	0.000114	0.0001071	9.95e-05	8.896e-05	7.947e-05	6.89e-05	5.675e-05	4.27e-05	2.593e-05		-0.611	3.47629	3.32626	3.1097	2.92852	2.73319	2.51522	2.27742	1.99009	1.64614	1.15032		-0.611	6.939e-05	-0.611	6.556e-05	-0.611	6.166e-05	-0.611	5.694e-05	-0.621	4.975e-05	-0.621	4.485e-05	-0.621	3.867e-05	-0.621	3.161e-05	-0.621	2.301e-05	-0.621	1.269e-05		-0.789	-0.0011	-0.00104	-0.0009787	-0.0009094
-0.61	0.0001225	0.0001151	0.0001068	9.901e-05	8.943e-05	7.969e-05	6.911e-05	5.702e-05	4.292e-05	2.594e-05		-0.61	3.48337	3.30219	3.15216	2.96815	2.7431	2.52937	2.28592	1.99858	1.6518	1.15598		-0.61	6.953e-05	-0.61	6.524e-05	-0.61	6.082e-05	-0.61	5.722e-05	-0.62	5.02e-05	-0.62	4.491e-05	-0.62	3.884e-05	-0.62	3.158e-05	-0.62	2.316e-05	-0.62	1.272e-05		-0.79	-0.0011	-0.00105	-0.0009827	-0.0009128
-0.609	0.0001248	0.0001154	0.0001064	9.891e-05	9.025e-05	7.997e-05	6.919e-05	5.717e-05	4.299e-05	2.601e-05		-0.609	3.50885	3.34607	3.16914	2.97523	2.76292	2.54211	2.29299	2.01132	1.66454	1.16079		-0.609	6.989e-05	-0.609	6.632e-05	-0.609	6.212e-05	-0.609	5.67e-05	-0.619	5.06e-05	-0.619	4.497e-05	-0.619	3.899e-05	-0.619	3.168e-05	-0.619	2.315e-05	-0.619	1.276e-05		-0.791	-0.00111	-0.00105	-0.0009862	-0.0009162
-0.608	0.0001233	0.0001154	0.0001085	0.0001002	9.057e-05	8.022e-05	6.938e-05	5.715e-05	4.305e-05	2.605e-05		-0.608	3.51451	3.35315	3.1564	2.96957	2.78415	2.55485	2.30573	2.01982	1.66879	1.16532		-0.608	6.981e-05	-0.608	6.528e-05	-0.608	6.17e-05	-0.608	5.692e-05	-0.618	5.071e-05	-0.618	4.516e-05	-0.618	3.9e-05	-0.618	3.184e-05	-0.618	2.326e-05	-0.618	1.278e-05		-0.792	-0.00111	-0.00105	-0.0009902	-0.0009196
-0.607	0.0001257	0.0001168	0.0001072	0.0001003	9.059e-05	8.047e-05	6.971e-05	5.75e-05	4.299e-05	2.614e-05		-0.607	3.5414	3.3673	3.20878	3.00495	2.80113	2.56617	2.3213	2.02689	1.68011	1.16971		-0.607	7.015e-05	-0.607	6.696e-05	-0.607	6.157e-05	-0.607	5.775e-05	-0.617	5.057e-05	-0.617	4.534e-05	-0.617	3.898e-05	-0.617	3.178e-05	-0.617	2.322e-05	-0.617	1.281e-05		-0.793	-0.00112	-0.00106	-0.000994	-0.0009231
-0.606	0.0001241	0.0001157	0.0001081	9.962e-05	9.048e-05	8.063e-05	7.007e-05	5.778e-05	4.317e-05	2.62e-05		-0.606	3.55131	3.40552	3.19887	3.02902	2.80821	2.58033	2.33404	2.03963	1.68436	1.17466		-0.606	7.034e-05	-0.606	6.577e-05	-0.606	6.269e-05	-0.606	5.751e-05	-0.616	5.045e-05	-0.616	4.546e-05	-0.616	3.918e-05	-0.616	3.199e-05	-0.616	2.335e-05	-0.616	1.283e-05		-0.794	-0.00112	-0.00106	-0.0009975	-0.0009263
-0.605	0.0001262	0.0001181	0.0001094	0.0001004	9.063e-05	8.08e-05	7.016e-05	5.768e-05	4.334e-05	2.621e-05		-0.605	3.5782	3.38712	3.21161	3.01911	2.81246	2.59448	2.34395	2.04954	1.69568	1.17976		-0.605	7.076e-05	-0.605	6.711e-05	-0.605	6.184e-05	-0.605	5.715e-05	-0.615	5.061e-05	-0.615	4.556e-05	-0.615	3.933e-05	-0.615	3.212e-05	-0.615	2.334e-05	-0.615	1.288e-05		-0.795	-0.00112	-0.00107	-0.001	-0.0009298
-0.604	0.0001248	0.0001164	0.0001083	0.0001014	9.093e-05	8.098e-05	7.027e-05	5.784e-05	4.358e-05	2.631e-05		-0.604	3.58811	3.4494	3.25548	3.03468	2.82378	2.60722	2.35669	2.05803	1.69993	1.18457		-0.604	7.081e-05	-0.604	6.643e-05	-0.604	6.261e-05	-0.604	5.809e-05	-0.614	5.108e-05	-0.614	4.567e-05	-0.614	3.936e-05	-0.614	3.214e-05	-0.614	2.344e-05	-0.614	1.292e-05		-0.796	-0.00113	-0.00107	-0.00101	-0.0009333
-0.603	0.0001269	0.0001188	0.0001103	0.0001009	9.158e-05	8.119e-05	7.053e-05	5.807e-05	4.363e-05	2.64e-05		-0.603	3.61359	3.41401	3.23284	3.07148	2.84359	2.61854	2.36943	2.06936	1.70842	1.18868		-0.603	7.113e-05	-0.603	6.709e-05	-0.603	6.303e-05	-0.603	5.837e-05	-0.613	5.13e-05	-0.613	4.573e-05	-0.613	3.935e-05	-0.613	3.228e-05	-0.613	2.344e-05	-0.613	1.293e-05		-0.797	-0.00113	-0.00107	-0.00101	-0.0009364
-0.602	0.0001256	0.0001177	0.0001099	0.0001008	9.22e-05	8.145e-05	7.08e-05	5.8e-05	4.381e-05	2.659e-05		-0.602	3.62491	3.47912	3.2753	3.07714	2.86766	2.63128	2.37792	2.08068	1.71408	1.19363		-0.602	7.133e-05	-0.602	6.747e-05	-0.602	6.23e-05	-0.602	5.781e-05	-0.612	5.136e-05	-0.612	4.584e-05	-0.612	3.954e-05	-0.612	3.237e-05	-0.612	2.352e-05	-0.612	1.3e-05		-0.798	-0.00114	-0.00108	-0.00101	-0.0009399
-0.601	0.000128	0.000119	0.0001097	0.000102	9.243e-05	8.17e-05	7.096e-05	5.825e-05	4.395e-05	2.669e-05		-0.601	3.6518	3.45648	3.2937	3.07148	2.88323	2.64543	2.38641	2.08776	1.72541	1.19858		-0.601	7.171e-05	-0.601	6.711e-05	-0.601	6.353e-05	-0.601	5.809e-05	-0.611	5.13e-05	-0.611	4.597e-05	-0.611	3.964e-05	-0.611	3.24e-05	-0.611	2.352e-05	-0.611	1.301e-05		-0.799	-0.00114	-0.00108	-0.00102	-0.0009433
-0.6	0.0001227	0.0001148	0.0001072	9.77e-05	8.792e-05	8.025e-05	6.901e-05	5.605e-05	4.119e-05	2.42e-05		-0.6	3.56829	3.40127	3.18047	3.00495	2.78698	2.61713	2.35386	2.03822	1.6603	1.14338		-0.6	6.892e-05	-0.6	6.548e-05	-0.6	6.037e-05	-0.6	5.607e-05	-0.61	5.137e-05	-0.61	4.611e-05	-0.61	3.964e-05	-0.61	3.249e-05	-0.61	2.362e-05	-0.61	1.306e-05		-0.8	-0.00113	-0.00106	-0.0009971	-0.0009223
-0.601	0.0001147	0.0001048	9.637e-05	8.778e-05	7.905e-05	7.26e-05	6.159e-05	4.858e-05	3.472e-05	1.918e-05		-0.601	3.35032	3.15924	2.99788	2.79972	2.57466	2.4402	2.17693	1.86553	1.50743	1.01755		-0.601	6.29e-05	-0.601	5.845e-05	-0.601	5.447e-05	-0.601	5.039e-05	-0.609	5.154e-05	-0.609	4.624e-05	-0.609	3.965e-05	-0.609	3.251e-05	-0.609	2.36e-05	-0.609	1.313e-05		-0.799	-0.00106	-0.001	-0.000934	-0.0008598
-0.602	0.000105	9.839e-05	8.971e-05	8.152e-05	7.254e-05	6.564e-05	5.54e-05	4.338e-05	3.04e-05	1.602e-05		-0.602	3.15782	2.97806	2.80255	2.6143	2.41614	2.27459	2.02123	1.72965	1.39165	0.9305		-0.602	5.855e-05	-0.602	5.572e-05	-0.602	5.159e-05	-0.602	4.602e-05	-0.608	5.194e-05	-0.608	4.642e-05	-0.608	3.982e-05	-0.608	3.249e-05	-0.608	2.373e-05	-0.608	1.315e-05		-0.798	-0.00101	-0.0009455	-0.0008791	-0.0008059
-0.603	0.0001002	9.054e-05	8.416e-05	7.638e-05	6.74e-05	6.011e-05	5.014e-05	3.908e-05	2.68e-05	1.369e-05		-0.603	3.0092	2.84643	2.65393	2.47275	2.28875	2.13871	1.89384	1.62633	1.30191	0.86341		-0.603	5.524e-05	-0.603	5.097e-05	-0.603	4.739e-05	-0.603	4.362e-05	-0.607	5.229e-05	-0.607	4.656e-05	-0.607	4.001e-05	-0.607	3.258e-05	-0.607	2.373e-05	-0.607	1.317e-05		-0.797	-0.0009541	-0.0008953	-0.0008299	-0.0007578
-0.604	9.256e-05	8.687e-05	7.728e-05	7.032e-05	6.26e-05	5.539e-05	4.578e-05	3.523e-05	2.383e-05	1.178e-05		-0.604	2.85916	2.67516	2.54919	2.37367	2.17976	2.02123	1.7891	1.53149	1.22081	0.80524		-0.604	5.209e-05	-0.604	4.922e-05	-0.604	4.5e-05	-0.604	4.114e-05	-0.606	5.228e-05	-0.606	4.668e-05	-0.606	3.996e-05	-0.606	3.258e-05	-0.606	2.383e-05	-0.606	1.321e-05		-0.796	-0.000907	-0.0008488	-0.0007844	-0.0007136
-0.605	8.899e-05	7.968e-05	7.404e-05	6.541e-05	5.812e-05	5.117e-05	4.21e-05	3.228e-05	2.126e-05	1.02e-05		-0.605	2.74027	2.59589	2.39349	2.24912	2.07502	1.91932	1.6971	1.44657	1.15499	0.75456		-0.605	4.944e-05	-0.605	4.566e-05	-0.605	4.286e-05	-0.605	3.81e-05	-0.605	5.218e-05	-0.605	4.679e-05	-0.605	3.995e-05	-0.605	3.253e-05	-0.605	2.378e-05	-0.605	1.323e-05		-0.795	-0.0008629	-0.0008055	-0.0007423	-0.0006726
-0.606	8.254e-05	7.694e-05	6.877e-05	6.22e-05	5.374e-05	4.743e-05	3.874e-05	2.948e-05	1.91e-05	8.764e-06		-0.606	2.6143	2.43454	2.31139	2.12456	1.97169	1.82449	1.61076	1.37438	1.0879	0.70786		-0.606	4.677e-05	-0.606	4.354e-05	-0.606	3.946e-05	-0.606	3.589e-05	-0.604	5.219e-05	-0.604	4.688e-05	-0.604	4.017e-05	-0.604	3.268e-05	-0.604	2.388e-05	-0.604	1.329e-05		-0.794	-0.0008213	-0.0007647	-0.0007026	-0.0006341
-0.607	7.97e-05	7.083e-05	6.395e-05	5.819e-05	4.99e-05	4.4e-05	3.558e-05	2.672e-05	1.706e-05	7.502e-06		-0.607	2.5138	2.37933	2.20948	2.04388	1.8712	1.73673	1.52725	1.30318	1.03284	0.66596		-0.607	4.45e-05	-0.607	4.146e-05	-0.607	3.837e-05	-0.607	3.453e-05	-0.603	5.24e-05	-0.603	4.7e-05	-0.603	4.027e-05	-0.603	3.274e-05	-0.603	2.385e-05	-0.603	1.334e-05		-0.793	-0.0007815	-0.000726	-0.0006648	-0.0005977
-0.608	7.349e-05	6.767e-05	6.146e-05	5.356e-05	4.677e-05	4.08e-05	3.275e-05	2.449e-05	1.524e-05	6.366e-06		-0.608	2.40057	2.24062	2.08351	1.9632	1.78344	1.65464	1.45364	1.23539	0.97381	0.62576		-0.608	4.21e-05	-0.608	3.874e-05	-0.608	3.581e-05	-0.608	3.232e-05	-0.602	5.287e-05	-0.602	4.715e-05	-0.602	4.037e-05	-0.602	3.268e-05	-0.602	2.397e-05	-0.602	1.341e-05		-0.792	-0.000744	-0.0006894	-0.0006292	-0.0005634
-0.609	7.125e-05	6.356e-05	5.633e-05	5.075e-05	4.398e-05	3.784e-05	3.028e-05	2.235e-05	1.348e-05	5.359e-06		-0.609	2.31139	2.1741	2.03114	1.85421	1.70842	1.5782	1.38825	1.17721	0.92626	0.58853		-0.609	4.006e-05	-0.609	3.771e-05	-0.609	3.355e-05	-0.609	3.001e-05	-0.601	5.324e-05	-0.601	4.721e-05	-0.601	4.039e-05	-0.601	3.286e-05	-0.601	2.392e-05	-0.601	1.344e-05		-0.791	-0.0007076	-0.0006538	-0.0005951	-0.0005306
-0.61	6.551e-05	5.952e-05	5.338e-05	4.823e-05	4.107e-05	3.509e-05	2.803e-05	2.012e-05	1.198e-05	4.456e-06		-0.61	2.20524	2.07077	1.92074	1.77353	1.64048	1.5046	1.32229	1.11847	0.87573	0.55329		-0.61	3.792e-05	-0.61	3.451e-05	-0.61	3.277e-05	-0.61	2.894e-05	-0.6	5.05e-05	-0.6	4.616e-05	-0.6	3.918e-05	-0.6	3.146e-05	-0.6	2.226e-05	-0.6	1.208e-05		-0.79	-0.0006731	-0.0006202	-0.0005624	-0.0004993
-0.611	6.375e-05	5.699e-05	5.086e-05	4.436e-05	3.806e-05	3.263e-05	2.56e-05	1.83e-05	1.046e-05	3.592e-06		-0.611	2.12314	1.97877	1.83864	1.71975	1.56971	1.43524	1.25676	1.062	0.8334	0.52074		-0.611	3.613e-05	-0.611	3.403e-05	-0.611	2.998e-05	-0.611	2.743e-05	-0.601	4.532e-05	-0.601	4.162e-05	-0.601	3.481e-05	-0.601	2.728e-05	-0.601	1.88e-05	-0.601	9.435e-06		-0.789	-0.0006395	-0.0005878	-0.0005311	-0.0004692
-0.612	5.861e-05	5.223e-05	4.626e-05	4.105e-05	3.502e-05	3.017e-05	2.328e-05	1.657e-05	9.1e-06	2.78e-06		-0.612	2.02548	1.91366	1.78769	1.63482	1.49328	1.37013	1.19915	1.01246	0.78613	0.48917		-0.612	3.416e-05	-0.612	3.101e-05	-0.612	2.878e-05	-0.612	2.519e-05	-0.602	4.162e-05	-0.602	3.792e-05	-0.602	3.167e-05	-0.602	2.453e-05	-0.602	1.659e-05	-0.602	7.692e-06		-0.788	-0.0006072	-0.0005564	-0.0005008	-0.0004403
-0.613	5.721e-05	5.094e-05	4.48e-05	3.928e-05	3.249e-05	2.788e-05	2.134e-05	1.469e-05	7.784e-06	2.048e-06		-0.613	1.95329	1.80326	1.67587	1.54565	1.41967	1.30715	1.14593	0.96108	0.74862	0.46072		-0.613	3.266e-05	-0.613	3.061e-05	-0.613	2.753e-05	-0.613	2.373e-05	-0.603	3.878e-05	-0.603	3.503e-05	-0.603	2.899e-05	-0.603	2.232e-05	-0.603	1.47e-05	-0.603	6.356e-06		-0.787	-0.0005762	-0.0005263	-0.0004718	-0.000413
-0.614	5.226e-05	4.595e-05	4.134e-05	3.65e-05	3.021e-05	2.558e-05	1.94e-05	1.311e-05	6.583e-06	1.313e-06		-0.614	1.86412	1.76787	1.62774	1.49611	1.35202	1.24713	1.09016	0.90927	0.70446	0.43142		-0.614	3.078e-05	-0.614	2.812e-05	-0.614	2.492e-05	-0.614	2.293e-05	-0.604	3.654e-05	-0.604	3.266e-05	-0.604	2.685e-05	-0.604	2.023e-05	-0.604	1.312e-05	-0.604	5.169e-06		-0.786	-0.000546	-0.0004969	-0.0004439	-0.0003862
-0.615	5.093e-05	4.489e-05	3.796e-05	3.322e-05	2.826e-05	2.346e-05	1.74e-05	1.162e-05	5.398e-06	6.476e-07		-0.615	1.79759	1.64614	1.55839	1.43949	1.29568	1.1874	1.0334	0.86653	0.66907	0.40326		-0.615	2.926e-05	-0.615	2.677e-05	-0.615	2.447e-05	-0.615	2.1e-05	-0.605	3.442e-05	-0.605	3.047e-05	-0.605	2.491e-05	-0.605	1.859e-05	-0.605	1.169e-05	-0.605	4.162e-06		-0.785	-0.0005167	-0.0004688	-0.0004168	-0.0003604
-0.616	4.62e-05	4.067e-05	3.685e-05	3.133e-05	2.62e-05	2.136e-05	1.55e-05	1.002e-05	4.384e-06	2.442e-08		-0.616	1.71125	1.62633	1.46214	1.3523	1.24657	1.13248	0.98316	0.82166	0.62958	0.37693		-0.616	2.753e-05	-0.616	2.537e-05	-0.616	2.255e-05	-0.616	1.918e-05	-0.606	3.235e-05	-0.606	2.841e-05	-0.606	2.299e-05	-0.606	1.7e-05	-0.606	1.045e-05	-0.606	3.248e-06		-0.784	-0.0004889	-0.0004419	-0.0003908	-0.0003357
-0.617	4.512e-05	3.904e-05	3.3e-05	2.967e-05	2.383e-05	1.942e-05	1.391e-05	8.73e-06	3.271e-06	-5.657e-07		-0.617	1.64897	1.51451	1.43666	1.29059	1.1891	1.07912	0.93815	0.77565	0.59759	0.35159		-0.617	2.612e-05	-0.617	2.331e-05	-0.617	2.073e-05	-0.617	1.848e-05	-0.607	3.012e-05	-0.607	2.656e-05	-0.607	2.123e-05	-0.607	1.541e-05	-0.607	9.192e-06	-0.607	2.428e-06		-0.783	-0.0004613	-0.0004158	-0.0003654	-0.0003116
-0.618	4.063e-05	3.615e-05	3.118e-05	2.66e-05	2.142e-05	1.764e-05	1.24e-05	7.5e-06	2.385e-06	-1.075e-06		-0.618	1.56971	1.47629	1.34975	1.25563	1.12824	1.02774	0.89101	0.73829	0.55994	0.32711		-0.618	2.447e-05	-0.618	2.28e-05	-0.618	2.035e-05	-0.618	1.737e-05	-0.608	2.825e-05	-0.608	2.48e-05	-0.608	1.977e-05	-0.608	1.41e-05	-0.608	8.141e-06	-0.608	1.687e-06		-0.782	-0.0004342	-0.0003894	-0.0003407	-0.0002883
-0.619	3.984e-05	3.343e-05	2.956e-05	2.419e-05	1.93e-05	1.582e-05	1.067e-05	6.08e-06	1.415e-06	-1.584e-06		-0.619	1.51309	1.39816	1.28464	1.18669	1.06596	0.97509	0.84204	0.69766	0.53022	0.3029		-0.619	2.318e-05	-0.619	2.009e-05	-0.619	1.807e-05	-0.619	1.546e-05	-0.609	2.653e-05	-0.609	2.315e-05	-0.609	1.837e-05	-0.609	1.289e-05	-0.609	7.07e-06	-0.609	9.943e-07		-0.781	-0.0004083	-0.0003645	-0.0003169	-0.0002659
-0.62	3.56e-05	3.216e-05	2.587e-05	2.312e-05	1.759e-05	1.406e-05	9.073e-06	4.902e-06	5.184e-07	-2.085e-06		-0.62	1.43524	1.33347	1.25294	1.11083	1.00892	0.92597	0.79943	0.65648	0.49483	0.27969		-0.62	2.159e-05	-0.62	2.018e-05	-0.62	1.724e-05	-0.62	1.431e-05	-0.61	2.521e-05	-0.61	2.158e-05	-0.61	1.69e-05	-0.61	1.158e-05	-0.61	6.145e-06	-0.61	3.782e-07		-0.78	-0.000383	-0.0003401	-0.0002936	-0.000244
-0.621	3.492e-05	2.83e-05	2.531e-05	2.1e-05	1.618e-05	1.232e-05	7.756e-06	3.803e-06	-3.356e-07	-2.542e-06		-0.621	1.38372	1.29243	1.1581	1.07771	0.96306	0.87841	0.76008	0.62293	0.46837	0.25761		-0.621	2.034e-05	-0.621	1.747e-05	-0.621	1.632e-05	-0.621	1.376e-05	-0.611	2.376e-05	-0.611	2.012e-05	-0.611	1.548e-05	-0.611	1.048e-05	-0.611	5.16e-06	-0.611	-1.946e-07		-0.779	-0.0003585	-0.0003164	-0.0002714	-0.0002229
-0.622	3.09e-05	2.813e-05	2.256e-05	1.819e-05	1.441e-05	1.069e-05	6.468e-06	2.505e-06	-1.159e-06	-2.995e-06		-0.622	1.31012	1.19943	1.1264	1.03326	0.92102	0.83185	0.7172	0.5857	0.4351	0.23553		-0.622	1.879e-05	-0.622	1.736e-05	-0.622	1.41e-05	-0.622	1.22e-05	-0.612	2.22e-05	-0.612	1.879e-05	-0.612	1.429e-05	-0.612	9.421e-06	-0.612	4.313e-06	-0.612	-7.429e-07		-0.778	-0.0003344	-0.0002933	-0.0002495	-0.0002022
-0.623	3.04e-05	2.398e-05	1.98e-05	1.678e-05	1.251e-05	9.144e-06	5.03e-06	1.554e-06	-1.945e-06	-3.437e-06		-0.623	1.25945	1.1833	1.07318	0.95711	0.87544	0.78783	0.67374	0.54777	0.40934	0.21415		-0.623	1.767e-05	-0.623	1.538e-05	-0.623	1.399e-05	-0.623	1.06e-05	-0.613	2.052e-05	-0.613	1.745e-05	-0.613	1.312e-05	-0.613	8.289e-06	-0.613	3.467e-06	-0.613	-1.222e-06		-0.777	-0.0003108	-0.0002708	-0.0002279	-0.0001822
-0.624	2.646e-05	2.383e-05	1.936e-05	1.564e-05	1.054e-05	7.673e-06	3.682e-06	6.05e-07	-2.65e-06	-3.842e-06		-0.624	1.18981	1.07898	0.98981	0.90672	0.82321	0.74423	0.63439	0.5172	0.37749	0.19377		-0.624	1.619e-05	-0.624	1.446e-05	-0.624	1.234e-05	-0.624	1.018e-05	-0.614	1.897e-05	-0.614	1.61e-05	-0.614	1.19e-05	-0.614	7.35e-06	-0.614	2.72e-06	-0.614	-1.708e-06		-0.776	-0.0002882	-0.0002492	-0.0002073	-0.0001629
-0.625	2.591e-05	2.021e-05	1.6e-05	1.3e-05	8.756e-06	6.216e-06	2.535e-06	-6.092e-07	-3.418e-06	-4.243e-06		-0.625	1.1431	1.07176	0.97565	0.87969	0.76929	0.70163	0.5983	0.4828	0.35202	0.17311		-0.625	1.508e-05	-0.625	1.34e-05	-0.625	1.077e-05	-0.625	9.195e-06	-0.615	1.773e-05	-0.615	1.484e-05	-0.615	1.069e-05	-0.615	6.455e-06	-0.615	1.912e-06	-0.615	-2.148e-06		-0.775	-0.0002657	-0.0002275	-0.000187	-0.0001436
-0.626	2.201e-05	1.924e-05	1.475e-05	1.101e-05	7.379e-06	4.838e-06	1.391e-06	-1.428e-06	-4.09e-06	-4.619e-06		-0.626	1.07657	0.9758	0.90035	0.8201	0.72116	0.65987	0.55994	0.44912	0.32102	0.154		-0.626	1.37e-05	-0.626	1.161e-05	-0.626	1.067e-05	-0.626	7.504e-06	-0.616	1.677e-05	-0.616	1.365e-05	-0.616	9.728e-06	-0.616	5.438e-06	-0.616	1.254e-06	-0.616	-2.546e-06		-0.774	-0.000244	-0.0002067	-0.0001671	-0.0001252
-0.627	2.166e-05	1.688e-05	1.355e-05	1.031e-05	6.239e-06	3.448e-06	1.095e-07	-2.328e-06	-4.759e-06	-4.996e-06		-0.627	1.031	0.95202	0.84671	0.75343	0.68195	0.61783	0.51861	0.41953	0.2971	0.13418		-0.627	1.263e-05	-0.627	1.148e-05	-0.627	8.517e-06	-0.627	6.52e-06	-0.617	1.561e-05	-0.617	1.249e-05	-0.617	8.71e-06	-0.617	4.646e-06	-0.617	5.302e-07	-0.617	-2.944e-06		-0.773	-0.0002225	-0.0001863	-0.0001479	-0.0001076
-0.628	1.782e-05	1.466e-05	1.029e-05	8.492e-06	4.855e-06	2.075e-06	-1.134e-06	-3.41e-06	-5.39e-06	-5.387e-06		-0.628	0.96348	0.88493	0.82435	0.72824	0.64756	0.57735	0.48422	0.38726	0.26723	0.11503		-0.628	1.125e-05	-0.628	9.032e-06	-0.628	7.91e-06	-0.628	6.198e-06	-0.618	1.434e-05	-0.618	1.138e-05	-0.618	7.629e-06	-0.618	3.848e-06	-0.618	-6.697e-08	-0.618	-3.322e-06		-0.772	-0.0002016	-0.0001664	-0.000129	-8.998e-05
-0.629	1.755e-05	1.373e-05	1.007e-05	5.978e-06	3.213e-06	7.678e-07	-2.082e-06	-4.184e-06	-6.024e-06	-5.726e-06		-0.629	0.92314	0.83326	0.74027	0.69144	0.60892	0.538	0.4535	0.35357	0.246	0.09727		-0.629	1.031e-05	-0.629	9.397e-06	-0.629	7.259e-06	-0.629	4.786e-06	-0.619	1.295e-05	-0.619	1.029e-05	-0.619	6.636e-06	-0.619	2.91e-06	-0.619	-7.161e-07	-0.619	-3.686e-06		-0.771	-0.0001813	-0.000147	-0.0001109	-7.281e-05
-0.63	1.389e-05	1.035e-05	7.757e-06	4.869e-06	1.499e-06	-4.672e-07	-3.097e-06	-5.032e-06	-6.641e-06	-6.077e-06		-0.63	0.85902	0.80127	0.71748	0.62364	0.56178	0.50007	0.41769	0.32696	0.21741	0.07924		-0.63	8.978e-06	-0.63	6.917e-06	-0.63	5.266e-06	-0.63	3.334e-06	-0.62	1.168e-05	-0.62	9.204e-06	-0.62	5.77e-06	-0.62	2.168e-06	-0.62	-1.272e-06	-0.62	-4.039e-06		-0.77	-0.0001613	-0.000128	-9.306e-05	-5.609e-05
-0.631	1.378e-05	1.045e-05	5.5e-06	4.064e-06	-7.447e-09	-1.678e-06	-4.258e-06	-6.063e-06	-7.279e-06	-6.396e-06		-0.631	0.81996	0.72045	0.67318	0.58117	0.51309	0.46469	0.38146	0.29682	0.19674	0.06174		-0.631	8.094e-06	-0.631	7.059e-06	-0.631	5.354e-06	-0.631	3.052e-06	-0.621	1.066e-05	-0.621	8.181e-06	-0.621	4.899e-06	-0.621	1.425e-06	-0.621	-1.878e-06	-0.621	-4.356e-06		-0.769	-0.0001415	-0.0001095	-7.527e-05	-3.982e-05
-0.632	1.028e-05	6.757e-06	5.399e-06	1.761e-06	-1.14e-06	-2.841e-06	-5.33e-06	-6.834e-06	-7.859e-06	-6.712e-06		-0.632	0.75754	0.71649	0.59943	0.56192	0.47148	0.4276	0.34919	0.26582	0.16929	0.04467		-0.632	6.795e-06	-0.632	5.313e-06	-0.632	3.797e-06	-0.632	2.226e-06	-0.622	9.81e-06	-0.622	7.166e-06	-0.622	3.931e-06	-0.622	5.695e-07	-0.622	-2.389e-06	-0.622	-4.666e-06		-0.768	-0.0001224	-9.126e-05	-5.824e-05	-2.385e-05
-0.633	1.009e-05	6.987e-06	2.345e-06	-4.085e-08	-2.094e-06	-4.033e-06	-6.148e-06	-7.61e-06	-8.432e-06	-7.048e-06		-0.633	0.72017	0.62024	0.59292	0.50729	0.43723	0.39151	0.31918	0.24105	0.1489	0.02774		-0.633	5.88e-06	-0.633	4.498e-06	-0.633	2.474e-06	-0.633	6.653e-07	-0.623	8.862e-06	-0.623	6.212e-06	-0.623	3.014e-06	-0.623	-7.011e-08	-0.623	-2.96e-06	-0.623	-4.957e-06		-0.767	-0.0001036	-7.337e-05	-4.139e-05	-8.208e-06
-0.634	6.628e-06	3.842e-06	1.399e-06	-4.381e-07	-3.228e-06	-5.206e-06	-7.068e-06	-8.56e-06	-8.969e-06	-7.35e-06		-0.634	0.65973	0.62279	0.52442	0.4494	0.40892	0.35612	0.28634	0.21231	0.12283	0.0111		-0.634	4.662e-06	-0.634	3.678e-06	-0.634	2.536e-06	-0.634	-1.002e-07	-0.624	7.844e-06	-0.624	5.261e-06	-0.624	2.277e-06	-0.624	-7.05e-07	-0.624	-3.434e-06	-0.624	-5.238e-06		-0.766	-8.534e-05	-5.575e-05	-2.488e-05	7.04e-06
-0.635	6.453e-06	3.163e-06	4.861e-07	-1.946e-06	-4.619e-06	-6.352e-06	-8.231e-06	-9.219e-06	-9.535e-06	-7.651e-06		-0.635	0.62406	0.53531	0.47969	0.43043	0.37367	0.32116	0.25195	0.18188	0.10402	-0.00518		-0.635	3.771e-06	-0.635	2.025e-06	-0.635	5.554e-07	-0.635	-3.457e-07	-0.625	6.556e-06	-0.625	4.314e-06	-0.625	1.507e-06	-0.625	-1.494e-06	-0.625	-3.977e-06	-0.625	-5.52e-06		-0.765	-6.714e-05	-3.871e-05	-8.954e-06	2.181e-05
-0.636	3.061e-06	1.121e-06	-2.484e-06	-4.216e-06	-6.237e-06	-7.505e-06	-9.219e-06	-9.851e-06	-1.007e-05	-7.958e-06		-0.636	0.56391	0.52187	0.4644	0.39788	0.33107	0.28747	0.22208	0.15824	0.07816	-0.02105		-0.636	2.521e-06	-0.636	2.083e-06	-0.636	9.218e-08	-0.636	-1.631e-06	-0.626	5.469e-06	-0.626	3.438e-06	-0.626	6.334e-07	-0.626	-2.046e-06	-0.626	-4.417e-06	-0.626	-5.787e-06		-0.764	-4.947e-05	-2.172e-05	7.115e-06	3.654e-05
-0.637	3.062e-06	-6.74e-07	-2.387e-06	-5.072e-06	-7.578e-06	-8.602e-06	-9.954e-06	-1.07e-05	-1.054e-05	-8.204e-06		-0.637	0.53206	0.46483	0.38882	0.33715	0.28818	0.25421	0.19448	0.13151	0.06011	-0.03608		-0.637	1.693e-06	-0.637	-1.807e-07	-0.637	-4.333e-07	-0.637	-2.925e-06	-0.627	4.563e-06	-0.627	2.561e-06	-0.627	-1.875e-07	-0.627	-2.643e-06	-0.627	-4.917e-06	-0.627	-6.055e-06		-0.763	-3.206e-05	-5.549e-06	2.234e-05	5.049e-05
-0.638	-2.377e-07	-1.336e-06	-4.482e-06	-5.726e-06	-8.58e-06	-9.659e-06	-1.079e-05	-1.132e-05	-1.104e-05	-8.499e-06		-0.638	0.47516	0.42067	0.37212	0.2995	0.24883	0.22067	0.16377	0.10275	0.0351	-0.05165		-0.638	4.822e-07	-0.638	3.232e-07	-0.638	-2.328e-06	-0.638	-3.122e-06	-0.628	3.899e-06	-0.628	1.699e-06	-0.628	-8.674e-07	-0.628	-3.363e-06	-0.628	-5.353e-06	-0.628	-6.314e-06		-0.762	-1.504e-05	1.083e-05	3.741e-05	6.453e-05
-0.639	-1.688e-07	-4.343e-06	-6.485e-06	-7.844e-06	-9.299e-06	-1.065e-05	-1.175e-05	-1.192e-05	-1.149e-05	-8.762e-06		-0.639	0.44388	0.39434	0.33418	0.28493	0.2184	0.18854	0.13144	0.08081	0.01737	-0.06674		-0.639	-3.106e-07	-0.639	-1.976e-06	-0.639	-2.14e-06	-0.639	-3.777e-06	-0.629	3.114e-06	-0.629	8.702e-07	-0.629	-1.535e-06	-0.629	-3.888e-06	-0.629	-5.812e-06	-0.629	-6.529e-06		-0.761	1.969e-06	2.676e-05	5.227e-05	7.821e-05
-0.64	-3.457e-06	-3.908e-06	-6.331e-06	-9.462e-06	-1.033e-05	-1.166e-05	-1.267e-05	-1.271e-05	-1.196e-05	-9.018e-06		-0.64	0.38811	0.32059	0.26766	0.23539	0.19349	0.15655	0.10473	0.05486	-0.00672	-0.08171		-0.64	-1.442e-06	-0.64	-1.712e-06	-0.64	-3.518e-06	-0.64	-5.221e-06	-0.63	2.095e-06	-0.63	5.476e-08	-0.63	-2.309e-06	-0.63	-4.441e-06	-0.63	-6.226e-06	-0.63	-6.758e-06		-0.76	1.821e-05	4.199e-05	6.667e-05	9.156e-05
-0.641	-3.371e-06	-7.464e-06	-9.15e-06	-9.712e-06	-1.165e-05	-1.262e-05	-1.335e-05	-1.331e-05	-1.243e-05	-9.26e-06		-0.641	0.3564	0.32116	0.26553	0.18018	0.16192	0.12481	0.0788	0.02719	-0.02405	-0.09673		-0.641	-2.208e-06	-0.641	-3.401e-06	-0.641	-4.724e-06	-0.641	-5.943e-06	-0.631	9.915e-07	-0.631	-7.331e-07	-0.631	-3.048e-06	-0.631	-5.123e-06	-0.631	-6.669e-06	-0.631	-6.983e-06		-0.759	3.455e-05	5.741e-05	8.105e-05	0.0001048
-0.642	-6.538e-06	-6.918e-06	-9.872e-06	-1.098e-05	-1.305e-05	-1.356e-05	-1.405e-05	-1.386e-05	-1.285e-05	-9.48e-06		-0.642	0.3012	0.23553	0.2034	0.1666	0.1246	0.09428	0.05033	0.00647	-0.04708	-0.11175		-0.642	-3.297e-06	-0.642	-4.035e-06	-0.642	-4.562e-06	-0.642	-6.066e-06	-0.632	-2.636e-08	-0.632	-1.512e-06	-0.632	-3.647e-06	-0.632	-5.605e-06	-0.632	-7.053e-06	-0.632	-7.214e-06		-0.758	5.015e-05	7.217e-05	9.5e-05	0.0001176
-0.643	-6.396e-06	-1.001e-05	-1.059e-05	-1.301e-05	-1.422e-05	-1.445e-05	-1.493e-05	-1.462e-05	-1.328e-05	-9.724e-06		-0.643	0.2736	0.24416	0.16277	0.13786	0.08386	0.06374	0.01966	-0.01843	-0.06374	-0.12633		-0.643	-4.026e-06	-0.643	-4.682e-06	-0.643	-6.448e-06	-0.643	-7.271e-06	-0.633	-7.818e-07	-0.633	-2.269e-06	-0.633	-4.269e-06	-0.633	-6.136e-06	-0.633	-7.524e-06	-0.633	-7.444e-06		-0.757	6.582e-05	8.705e-05	0.0001086	0.0001302
-0.644	-9.599e-06	-1.037e-05	-1.33e-05	-1.373e-05	-1.509e-05	-1.528e-05	-1.577e-05	-1.511e-05	-1.372e-05	-9.982e-06		-0.644	0.21883	0.16277	0.15287	0.08069	0.04723	0.03336	-0.00597	-0.0445	-0.08718	-0.14081		-0.644	-5.17e-06	-0.644	-6.26e-06	-0.644	-6.783e-06	-0.644	-8.539e-06	-0.634	-1.32e-06	-0.634	-3.013e-06	-0.634	-4.979e-06	-0.634	-6.766e-06	-0.634	-7.897e-06	-0.634	-7.639e-06		-0.756	8.106e-05	0.0001014	0.0001222	0.0001426
-0.645	-9.308e-06	-1.216e-05	-1.294e-05	-1.414e-05	-1.563e-05	-1.615e-05	-1.635e-05	-1.564e-05	-1.412e-05	-1.018e-05		-0.645	0.19179	0.15499	0.08069	0.048	0.02044	0.00355	-0.02926	-0.06416	-0.10321	-0.15442		-0.645	-5.842e-06	-0.645	-6.004e-06	-0.645	-7.226e-06	-0.645	-8.591e-06	-0.635	-2.016e-06	-0.635	-3.753e-06	-0.635	-5.676e-06	-0.635	-7.236e-06	-0.635	-8.302e-06	-0.635	-7.838e-06		-0.755	9.618e-05	0.0001155	0.0001352	0.0001546
-0.646	-1.239e-05	-1.371e-05	-1.482e-05	-1.607e-05	-1.653e-05	-1.702e-05	-1.701e-05	-1.638e-05	-1.454e-05	-1.042e-05		-0.646	0.13789	0.10078	0.0677	0.03656	-0.00183	-0.02577	-0.05799	-0.08886	-0.12722	-0.16815		-0.646	-6.976e-06	-0.646	-8.315e-06	-0.646	-9.084e-06	-0.646	-9.23e-06	-0.636	-2.942e-06	-0.636	-4.478e-06	-0.636	-6.215e-06	-0.636	-7.757e-06	-0.636	-8.655e-06	-0.636	-8.041e-06		-0.754	0.0001109	0.0001295	0.0001482	0.0001666
-0.647	-1.215e-05	-1.405e-05	-1.65e-05	-1.752e-05	-1.768e-05	-1.786e-05	-1.791e-05	-1.685e-05	-1.493e-05	-1.066e-05		-0.647	0.11244	0.06269	0.0341	-0.00911	-0.03071	-0.05386	-0.08745	-0.115	-0.14253	-0.18132		-0.647	-7.698e-06	-0.647	-7.665e-06	-0.647	-8.738e-06	-0.647	-1.062e-05	-0.637	-3.904e-06	-0.637	-5.171e-06	-0.637	-6.794e-06	-0.637	-8.368e-06	-0.637	-9.003e-06	-0.637	-8.227e-06		-0.753	0.0001257	0.0001434	0.0001612	0.0001783
-0.648	-1.508e-05	-1.671e-05	-1.62e-05	-1.757e-05	-1.898e-05	-1.871e-05	-1.869e-05	-1.731e-05	-1.53e-05	-1.087e-05		-0.648	0.06047	0.04314	-0.02848	-0.0595	-0.06542	-0.08245	-0.11231	-0.13381	-0.16419	-0.19434		-0.648	-8.767e-06	-0.648	-9.862e-06	-0.648	-1.004e-05	-0.648	-1.119e-05	-0.638	-4.813e-06	-0.638	-5.881e-06	-0.638	-7.532e-06	-0.638	-8.786e-06	-0.638	-9.345e-06	-0.638	-8.417e-06		-0.752	0.0001397	0.0001567	0.0001736	0.0001895
-0.649	-1.479e-05	-1.614e-05	-1.884e-05	-1.875e-05	-2.004e-05	-1.95e-05	-1.923e-05	-1.805e-05	-1.572e-05	-1.11e-05		-0.649	0.03539	-0.02528	-0.02514	-0.07163	-0.10469	-0.11183	-0.13553	-0.15711	-0.17962	-0.20722		-0.649	-9.431e-06	-0.649	-9.551e-06	-0.649	-1.116e-05	-0.649	-1.126e-05	-0.639	-5.491e-06	-0.639	-6.543e-06	-0.639	-8.194e-06	-0.639	-9.221e-06	-0.639	-9.712e-06	-0.639	-8.596e-06		-0.751	0.0001541	0.00017	0.0001858	0.0002007
-0.65	-1.768e-05	-1.933e-05	-1.933e-05	-2.065e-05	-2.075e-05	-2.026e-05	-1.983e-05	-1.844e-05	-1.609e-05	-1.127e-05		-0.65	-0.01578	-0.01999	-0.08396	-0.09713	-0.13905	-0.13933	-0.16164	-0.18117	-0.20042	-0.21953		-0.65	-1.046e-05	-0.65	-1.103e-05	-0.65	-1.089e-05	-0.65	-1.235e-05	-0.64	-5.916e-06	-0.64	-7.245e-06	-0.64	-8.673e-06	-0.64	-9.792e-06	-0.64	-9.999e-06	-0.64	-8.769e-06		-0.75	0.0001679	0.000183	0.0001979	0.0002117
-0.651	-1.738e-05	-1.866e-05	-1.987e-05	-2.116e-05	-2.125e-05	-2.104e-05	-2.06e-05	-1.896e-05	-1.645e-05	-1.147e-05		-0.651	-0.03955	-0.10323	-0.12113	-0.15216	-0.16405	-0.16702	-0.18953	-0.19929	-0.215	-0.23199		-0.651	-1.109e-05	-0.651	-1.163e-05	-0.651	-1.266e-05	-0.651	-1.347e-05	-0.641	-6.57e-06	-0.641	-7.932e-06	-0.641	-9.201e-06	-0.641	-1.018e-05	-0.641	-1.035e-05	-0.641	-8.948e-06		-0.749	0.0001816	0.0001957	0.0002095	0.0002226
-0.652	-2.025e-05	-2.146e-05	-2.245e-05	-2.15e-05	-2.204e-05	-2.18e-05	-2.132e-05	-1.962e-05	-1.682e-05	-1.167e-05		-0.652	-0.0919	-0.08946	-0.1279	-0.18231	-0.185	-0.1942	-0.21246	-0.22123	-0.23595	-0.24487		-0.652	-1.214e-05	-0.652	-1.214e-05	-0.652	-1.289e-05	-0.652	-1.349e-05	-0.642	-7.421e-06	-0.642	-8.579e-06	-0.642	-9.811e-06	-0.642	-1.058e-05	-0.642	-1.062e-05	-0.642	-9.101e-06		-0.748	0.000195	0.0002084	0.0002208	0.0002334
-0.653	-1.988e-05	-2.158e-05	-2.198e-05	-2.327e-05	-2.311e-05	-2.257e-05	-2.182e-05	-2e-05	-1.715e-05	-1.184e-05		-0.653	-0.11451	-0.16787	-0.1966	-0.18995	-0.21118	-0.22052	-0.23312	-0.24473	-0.25011	-0.2569		-0.653	-1.273e-05	-0.653	-1.363e-05	-0.653	-1.325e-05	-0.653	-1.401e-05	-0.643	-8.379e-06	-0.643	-9.218e-06	-0.643	-1.042e-05	-0.643	-1.112e-05	-0.643	-1.093e-05	-0.643	-9.25e-06		-0.747	0.000208	0.0002206	0.0002324	0.0002438
-0.654	-2.273e-05	-2.316e-05	-2.373e-05	-2.461e-05	-2.43e-05	-2.335e-05	-2.238e-05	-2.044e-05	-1.753e-05	-1.202e-05		-0.654	-0.16631	-0.17197	-0.20552	-0.23355	-0.24402	-0.24699	-0.25874	-0.26242	-0.27049	-0.26893		-0.654	-1.377e-05	-0.654	-1.327e-05	-0.654	-1.497e-05	-0.654	-1.53e-05	-0.644	-9.235e-06	-0.644	-9.834e-06	-0.644	-1.085e-05	-0.644	-1.147e-05	-0.644	-1.124e-05	-0.644	-9.401e-06		-0.746	0.0002211	0.0002329	0.0002438	0.0002541
-0.655	-2.231e-05	-2.449e-05	-2.533e-05	-2.456e-05	-2.527e-05	-2.409e-05	-2.312e-05	-2.108e-05	-1.785e-05	-1.221e-05		-0.655	-0.18712	-0.22335	-0.23524	-0.2811	-0.27926	-0.27261	-0.28521	-0.28337	-0.28379	-0.28082		-0.655	-1.43e-05	-0.655	-1.534e-05	-0.655	-1.455e-05	-0.655	-1.583e-05	-0.645	-9.798e-06	-0.645	-1.043e-05	-0.645	-1.133e-05	-0.645	-1.182e-05	-0.645	-1.151e-05	-0.645	-9.545e-06		-0.745	0.0002341	0.000245	0.0002551	0.0002642
-0.656	-2.512e-05	-2.477e-05	-2.488e-05	-2.556e-05	-2.589e-05	-2.477e-05	-2.375e-05	-2.143e-05	-1.815e-05	-1.237e-05		-0.656	-0.23751	-0.25534	-0.29498	-0.28861	-0.30998	-0.29823	-0.30686	-0.30616	-0.30347	-0.29229		-0.656	-1.529e-05	-0.656	-1.462e-05	-0.656	-1.575e-05	-0.656	-1.582e-05	-0.646	-1.019e-05	-0.646	-1.104e-05	-0.646	-1.192e-05	-0.646	-1.233e-05	-0.646	-1.18e-05	-0.646	-9.713e-06		-0.744	0.0002466	0.0002567	0.0002658	0.0002741
-0.657	-2.469e-05	-2.729e-05	-2.733e-05	-2.736e-05	-2.626e-05	-2.549e-05	-2.42e-05	-2.185e-05	-1.848e-05	-1.256e-05		-0.657	-0.25817	-0.27403	-0.28931	-0.31267	-0.33362	-0.32357	-0.32696	-0.32286	-0.31691	-0.30432		-0.657	-1.582e-05	-0.657	-1.67e-05	-0.657	-1.674e-05	-0.657	-1.688e-05	-0.647	-1.077e-05	-0.647	-1.161e-05	-0.647	-1.246e-05	-0.647	-1.263e-05	-0.647	-1.207e-05	-0.647	-9.869e-06		-0.743	0.0002591	0.0002685	0.0002768	0.0002841
-0.658	-2.737e-05	-2.654e-05	-2.77e-05	-2.777e-05	-2.697e-05	-2.615e-05	-2.469e-05	-2.245e-05	-1.882e-05	-1.271e-05		-0.658	-0.30658	-0.33659	-0.34381	-0.36306	-0.35159	-0.3482	-0.35046	-0.34352	-0.33616	-0.3155		-0.658	-1.682e-05	-0.658	-1.63e-05	-0.658	-1.639e-05	-0.658	-1.791e-05	-0.648	-1.151e-05	-0.648	-1.216e-05	-0.648	-1.284e-05	-0.648	-1.298e-05	-0.648	-1.234e-05	-0.648	-9.997e-06		-0.742	0.0002713	0.0002798	0.0002879	0.0002935
-0.659	-2.695e-05	-2.962e-05	-2.816e-05	-2.798e-05	-2.796e-05	-2.682e-05	-2.541e-05	-2.284e-05	-1.914e-05	-1.289e-05		-0.659	-0.32597	-0.32937	-0.37764	-0.38967	-0.37537	-0.37282	-0.37608	-0.36561	-0.34933	-0.32682		-0.659	-1.733e-05	-0.659	-1.767e-05	-0.659	-1.813e-05	-0.659	-1.786e-05	-0.649	-1.239e-05	-0.649	-1.274e-05	-0.649	-1.329e-05	-0.649	-1.348e-05	-0.649	-1.26e-05	-0.649	-1.014e-05		-0.741	0.0002836	0.0002911	0.0002981	0.0003029
-0.66	-2.965e-05	-2.876e-05	-3.063e-05	-2.965e-05	-2.907e-05	-2.748e-05	-2.604e-05	-2.325e-05	-1.951e-05	-1.306e-05		-0.66	-0.37481	-0.40708	-0.38089	-0.39604	-0.40778	-0.39689	-0.39646	-0.38117	-0.36844	-0.33829		-0.66	-1.83e-05	-0.66	-1.821e-05	-0.66	-1.825e-05	-0.66	-1.837e-05	-0.65	-1.312e-05	-0.65	-1.328e-05	-0.65	-1.387e-05	-0.65	-1.377e-05	-0.65	-1.284e-05	-0.65	-1.026e-05		-0.74	0.0002954	0.0003023	0.0003085	0.0003125
-0.661	-2.916e-05	-3.133e-05	-3.002e-05	-3.081e-05	-2.99e-05	-2.813e-05	-2.645e-05	-2.381e-05	-1.976e-05	-1.32e-05		-0.661	-0.39335	-0.38995	-0.44572	-0.43609	-0.44076	-0.42095	-0.415	-0.40071	-0.38018	-0.34862		-0.661	-1.879e-05	-0.661	-1.861e-05	-0.661	-1.856e-05	-0.661	-1.957e-05	-0.651	-1.362e-05	-0.651	-1.383e-05	-0.651	-1.437e-05	-0.651	-1.411e-05	-0.651	-1.31e-05	-0.651	-1.04e-05		-0.739	0.0003071	0.0003133	0.0003185	0.0003215
-0.662	-3.184e-05	-3.135e-05	-3.161e-05	-3.071e-05	-3.049e-05	-2.876e-05	-2.691e-05	-2.41e-05	-2.008e-05	-1.338e-05		-0.662	-0.44062	-0.46412	-0.45209	-0.4811	-0.47063	-0.44572	-0.43807	-0.42222	-0.39887	-0.35952		-0.662	-1.974e-05	-0.662	-2.002e-05	-0.662	-2.022e-05	-0.662	-2.004e-05	-0.652	-1.395e-05	-0.652	-1.437e-05	-0.652	-1.472e-05	-0.652	-1.456e-05	-0.652	-1.336e-05	-0.652	-1.053e-05		-0.738	0.0003187	0.0003241	0.0003284	0.0003306
-0.663	-3.132e-05	-3.282e-05	-3.312e-05	-3.167e-05	-3.082e-05	-2.94e-05	-2.759e-05	-2.447e-05	-2.036e-05	-1.354e-05		-0.663	-0.45817	-0.46299	-0.47955	-0.48677	-0.49214	-0.46936	-0.46214	-0.43666	-0.41146	-0.37028		-0.663	-2.022e-05	-0.663	-1.959e-05	-0.663	-1.972e-05	-0.663	-1.995e-05	-0.653	-1.446e-05	-0.653	-1.489e-05	-0.653	-1.513e-05	-0.653	-1.481e-05	-0.653	-1.363e-05	-0.653	-1.066e-05		-0.737	0.0003303	0.0003349	0.0003384	0.0003395
-0.664	-3.394e-05	-3.398e-05	-3.259e-05	-3.335e-05	-3.143e-05	-3.004e-05	-2.821e-05	-2.505e-05	-2.066e-05	-1.368e-05		-0.664	-0.50545	-0.51154	-0.53687	-0.50885	-0.50786	-0.49328	-0.48153	-0.45619	-0.4293	-0.38061		-0.664	-2.117e-05	-0.664	-2.161e-05	-0.664	-2.086e-05	-0.664	-2.093e-05	-0.654	-1.519e-05	-0.654	-1.543e-05	-0.654	-1.569e-05	-0.654	-1.514e-05	-0.654	-1.389e-05	-0.654	-1.079e-05		-0.736	0.0003414	0.0003453	0.0003478	0.0003482
-0.665	-3.343e-05	-3.412e-05	-3.491e-05	-3.374e-05	-3.236e-05	-3.068e-05	-2.861e-05	-2.538e-05	-2.091e-05	-1.385e-05		-0.665	-0.52328	-0.53999	-0.52909	-0.55895	-0.53008	-0.51621	-0.4995	-0.47757	-0.44147	-0.39137		-0.665	-2.165e-05	-0.665	-2.083e-05	-0.665	-2.181e-05	-0.665	-2.196e-05	-0.655	-1.601e-05	-0.655	-1.593e-05	-0.655	-1.616e-05	-0.655	-1.557e-05	-0.655	-1.408e-05	-0.655	-1.091e-05		-0.735	0.0003528	0.0003557	0.0003574	0.0003568
-0.666	-3.606e-05	-3.645e-05	-3.512e-05	-3.38e-05	-3.338e-05	-3.13e-05	-2.904e-05	-2.572e-05	-2.123e-05	-1.401e-05		-0.666	-0.57028	-0.55612	-0.58146	-0.58287	-0.55952	-0.53956	-0.5213	-0.49186	-0.45945	-0.4017		-0.666	-2.254e-05	-0.666	-2.286e-05	-0.666	-2.143e-05	-0.666	-2.181e-05	-0.656	-1.668e-05	-0.656	-1.644e-05	-0.656	-1.648e-05	-0.656	-1.581e-05	-0.656	-1.429e-05	-0.656	-1.103e-05		-0.734	0.0003634	0.0003658	0.0003668	0.0003651
-0.667	-3.551e-05	-3.556e-05	-3.543e-05	-3.537e-05	-3.421e-05	-3.19e-05	-2.966e-05	-2.627e-05	-2.145e-05	-1.415e-05		-0.667	-0.58655	-0.61486	-0.61288	-0.58698	-0.59179	-0.56292	-0.5448	-0.51097	-0.4712	-0.41189		-0.667	-2.298e-05	-0.667	-2.241e-05	-0.667	-2.308e-05	-0.667	-2.227e-05	-0.657	-1.713e-05	-0.657	-1.694e-05	-0.657	-1.685e-05	-0.657	-1.614e-05	-0.657	-1.452e-05	-0.657	-1.115e-05		-0.733	0.0003744	0.0003758	0.0003758	0.0003735
-0.668	-3.813e-05	-3.849e-05	-3.776e-05	-3.647e-05	-3.472e-05	-3.246e-05	-3.024e-05	-2.654e-05	-2.176e-05	-1.429e-05		-0.668	-0.63355	-0.60495	-0.61387	-0.62732	-0.62052	-0.58542	-0.56405	-0.53107	-0.48903	-0.42265		-0.668	-2.39e-05	-0.668	-2.367e-05	-0.668	-2.316e-05	-0.668	-2.35e-05	-0.658	-1.74e-05	-0.658	-1.743e-05	-0.658	-1.736e-05	-0.658	-1.655e-05	-0.658	-1.477e-05	-0.658	-1.126e-05		-0.732	0.000385	0.0003859	0.0003851	0.0003818
-0.669	-3.744e-05	-3.741e-05	-3.703e-05	-3.625e-05	-3.492e-05	-3.302e-05	-3.061e-05	-2.685e-05	-2.195e-05	-1.443e-05		-0.669	-0.64784	-0.67997	-0.67629	-0.66921	-0.64062	-0.60722	-0.58174	-0.54437	-0.49979	-0.43185		-0.669	-2.43e-05	-0.669	-2.416e-05	-0.669	-2.341e-05	-0.669	-2.388e-05	-0.659	-1.785e-05	-0.659	-1.793e-05	-0.659	-1.781e-05	-0.659	-1.68e-05	-0.659	-1.496e-05	-0.659	-1.138e-05		-0.731	0.0003956	0.0003955	0.000394	0.0003897
-0.67	-4.004e-05	-4e-05	-3.857e-05	-3.713e-05	-3.556e-05	-3.36e-05	-3.104e-05	-2.739e-05	-2.225e-05	-1.458e-05		-0.67	-0.69427	-0.66129	-0.6804	-0.67261	-0.65591	-0.6293	-0.60368	-0.56348	-0.51748	-0.44232		-0.67	-2.519e-05	-0.67	-2.449e-05	-0.67	-2.497e-05	-0.67	-2.378e-05	-0.66	-1.852e-05	-0.66	-1.84e-05	-0.66	-1.811e-05	-0.66	-1.71e-05	-0.66	-1.521e-05	-0.66	-1.149e-05		-0.73	0.000406	0.0004053	0.0004028	0.0003978
-0.671	-3.949e-05	-3.978e-05	-3.986e-05	-3.872e-05	-3.644e-05	-3.419e-05	-3.165e-05	-2.764e-05	-2.248e-05	-1.472e-05		-0.671	-0.70856	-0.73333	-0.70573	-0.69271	-0.677	-0.65067	-0.6259	-0.58301	-0.52852	-0.45237		-0.671	-2.558e-05	-0.671	-2.585e-05	-0.671	-2.441e-05	-0.671	-2.477e-05	-0.661	-1.928e-05	-0.661	-1.888e-05	-0.661	-1.846e-05	-0.661	-1.749e-05	-0.661	-1.538e-05	-0.661	-1.158e-05		-0.729	0.0004164	0.0004148	0.0004115	0.0004058
-0.672	-4.2e-05	-4.119e-05	-3.929e-05	-3.899e-05	-3.747e-05	-3.477e-05	-3.219e-05	-2.794e-05	-2.275e-05	-1.483e-05		-0.672	-0.75513	-0.72951	-0.76065	-0.74069	-0.70502	-0.67261	-0.64345	-0.59703	-0.54536	-0.46214		-0.672	-2.646e-05	-0.672	-2.537e-05	-0.672	-2.552e-05	-0.672	-2.574e-05	-0.662	-1.991e-05	-0.662	-1.934e-05	-0.662	-1.892e-05	-0.662	-1.772e-05	-0.662	-1.562e-05	-0.662	-1.169e-05		-0.728	0.0004263	0.0004242	0.0004202	0.0004134
-0.673	-4.143e-05	-4.226e-05	-4.16e-05	-3.899e-05	-3.826e-05	-3.53e-05	-3.249e-05	-2.851e-05	-2.303e-05	-1.497e-05		-0.673	-0.76985	-0.77749	-0.74975	-0.76221	-0.73631	-0.69441	-0.66058	-0.61585	-0.55669	-0.47205		-0.673	-2.687e-05	-0.673	-2.729e-05	-0.673	-2.638e-05	-0.673	-2.557e-05	-0.663	-2.029e-05	-0.663	-1.981e-05	-0.663	-1.934e-05	-0.663	-1.798e-05	-0.663	-1.583e-05	-0.663	-1.18e-05		-0.727	0.0004366	0.0004336	0.0004288	0.0004211
-0.674	-4.389e-05	-4.234e-05	-4.173e-05	-4.051e-05	-3.876e-05	-3.589e-05	-3.289e-05	-2.877e-05	-2.331e-05	-1.508e-05		-0.674	-0.81472	-0.80283	-0.80014	-0.76518	-0.76376	-0.71522	-0.68082	-0.63496	-0.57367	-0.48125		-0.674	-2.772e-05	-0.674	-2.649e-05	-0.674	-2.597e-05	-0.674	-2.594e-05	-0.664	-2.052e-05	-0.664	-2.025e-05	-0.664	-1.959e-05	-0.664	-1.837e-05	-0.664	-1.602e-05	-0.664	-1.188e-05		-0.726	0.0004462	0.0004427	0.0004372	0.0004286
-0.675	-4.326e-05	-4.46e-05	-4.202e-05	-4.16e-05	-3.899e-05	-3.646e-05	-3.353e-05	-2.909e-05	-2.353e-05	-1.521e-05		-0.675	-0.82774	-0.81656	-0.83043	-0.80368	-0.78287	-0.73715	-0.70276	-0.64798	-0.58415	-0.49087		-0.675	-2.809e-05	-0.675	-2.834e-05	-0.675	-2.754e-05	-0.675	-2.705e-05	-0.665	-2.093e-05	-0.665	-2.071e-05	-0.665	-1.993e-05	-0.665	-1.858e-05	-0.665	-1.624e-05	-0.665	-1.199e-05		-0.725	0.0004561	0.0004517	0.0004454	0.0004358
-0.676	-4.576e-05	-4.37e-05	-4.425e-05	-4.132e-05	-3.952e-05	-3.7e-05	-3.397e-05	-2.957e-05	-2.382e-05	-1.537e-05		-0.676	-0.8736	-0.87289	-0.82831	-0.84544	-0.79674	-0.75824	-0.72003	-0.66596	-0.60113	-0.50035		-0.676	-2.899e-05	-0.676	-2.791e-05	-0.676	-2.759e-05	-0.676	-2.742e-05	-0.666	-2.158e-05	-0.666	-2.113e-05	-0.666	-2.039e-05	-0.666	-1.885e-05	-0.666	-1.644e-05	-0.666	-1.209e-05		-0.724	0.0004656	0.0004606	0.0004533	0.0004429
-0.677	-4.51e-05	-4.647e-05	-4.346e-05	-4.201e-05	-4.03e-05	-3.749e-05	-3.424e-05	-2.98e-05	-2.4e-05	-1.548e-05		-0.677	-0.88577	-0.861	-0.8896	-0.846	-0.81529	-0.77919	-0.73602	-0.68478	-0.61104	-0.50927		-0.677	-2.931e-05	-0.677	-2.905e-05	-0.677	-2.778e-05	-0.677	-2.726e-05	-0.667	-2.232e-05	-0.667	-2.155e-05	-0.667	-2.081e-05	-0.667	-1.929e-05	-0.667	-1.661e-05	-0.667	-1.218e-05		-0.723	0.0004753	0.0004695	0.0004611	0.0004502
-0.678	-4.758e-05	-4.541e-05	-4.492e-05	-4.36e-05	-4.126e-05	-3.8e-05	-3.465e-05	-3.012e-05	-2.426e-05	-1.563e-05		-0.678	-0.93149	-0.93475	-0.89214	-0.86596	-0.84246	-0.80028	-0.75683	-0.69766	-0.62803	-0.5189		-0.678	-3.02e-05	-0.678	-2.953e-05	-0.678	-2.933e-05	-0.678	-2.817e-05	-0.668	-2.296e-05	-0.668	-2.198e-05	-0.668	-2.108e-05	-0.668	-1.947e-05	-0.668	-1.682e-05	-0.668	-1.229e-05		-0.722	0.0004847	0.0004782	0.0004698	0.0004576
-0.679	-4.69e-05	-4.794e-05	-4.613e-05	-4.387e-05	-4.192e-05	-3.851e-05	-3.521e-05	-3.064e-05	-2.447e-05	-1.576e-05		-0.679	-0.94253	-0.91394	-0.91507	-0.9121	-0.87318	-0.82151	-0.7782	-0.71479	-0.6385	-0.5281		-0.679	-3.058e-05	-0.679	-2.973e-05	-0.679	-2.877e-05	-0.679	-2.91e-05	-0.669	-2.328e-05	-0.669	-2.237e-05	-0.669	-2.138e-05	-0.669	-1.968e-05	-0.669	-1.7e-05	-0.669	-1.234e-05		-0.721	0.0004941	0.000487	0.0004778	0.000465
-0.68	-4.928e-05	-4.761e-05	-4.543e-05	-4.383e-05	-4.231e-05	-3.9e-05	-3.569e-05	-3.084e-05	-2.47e-05	-1.586e-05		-0.68	-0.98684	-0.98401	-0.96773	-0.9322	-0.89922	-0.84147	-0.79505	-0.73319	-0.65435	-0.53659		-0.68	-3.143e-05	-0.68	-3.108e-05	-0.68	-2.982e-05	-0.68	-2.887e-05	-0.67	-2.347e-05	-0.67	-2.28e-05	-0.67	-2.182e-05	-0.67	-2.007e-05	-0.67	-1.72e-05	-0.67	-1.245e-05		-0.72	0.0005031	0.0004952	0.0004853	0.0004718
-0.681	-4.868e-05	-4.895e-05	-4.767e-05	-4.527e-05	-4.254e-05	-3.948e-05	-3.599e-05	-3.116e-05	-2.493e-05	-1.601e-05		-0.681	-0.99915	-0.97721	-0.95541	-0.93404	-0.91805	-0.86143	-0.81076	-0.74579	-0.66511	-0.54593		-0.681	-3.178e-05	-0.681	-3.053e-05	-0.681	-3.063e-05	-0.681	-2.924e-05	-0.671	-2.389e-05	-0.671	-2.323e-05	-0.671	-2.218e-05	-0.671	-2.025e-05	-0.671	-1.736e-05	-0.671	-1.254e-05		-0.719	0.0005122	0.0005038	0.0004929	0.0004788
-0.682	-5.1e-05	-4.985e-05	-4.767e-05	-4.634e-05	-4.305e-05	-3.995e-05	-3.631e-05	-3.161e-05	-2.518e-05	-1.61e-05		-0.682	-1.04275	-1.02236	-1.00382	-0.97056	-0.93036	-0.8811	-0.82972	-0.76192	-0.68011	-0.55428		-0.682	-3.259e-05	-0.682	-3.242e-05	-0.682	-3.015e-05	-0.682	-3.036e-05	-0.672	-2.449e-05	-0.672	-2.366e-05	-0.672	-2.24e-05	-0.672	-2.048e-05	-0.672	-1.756e-05	-0.672	-1.264e-05		-0.718	0.000521	0.0005119	0.0005006	0.0004855
-0.683	-5.034e-05	-4.987e-05	-4.793e-05	-4.604e-05	-4.382e-05	-4.047e-05	-3.684e-05	-3.183e-05	-2.539e-05	-1.623e-05		-0.683	-1.05393	-1.04614	-1.03255	-1.00991	-0.94805	-0.90163	-0.85011	-0.78047	-0.69101	-0.56348		-0.683	-3.291e-05	-0.683	-3.151e-05	-0.683	-3.17e-05	-0.683	-3.066e-05	-0.673	-2.52e-05	-0.673	-2.407e-05	-0.673	-2.275e-05	-0.673	-2.085e-05	-0.673	-1.773e-05	-0.673	-1.275e-05		-0.717	0.0005301	0.0005201	0.000508	0.0004923
-0.684	-5.265e-05	-5.21e-05	-5.008e-05	-4.677e-05	-4.476e-05	-4.096e-05	-3.728e-05	-3.214e-05	-2.566e-05	-1.635e-05		-0.684	-1.0988	-1.05959	-1.02845	-1.01132	-0.97424	-0.9213	-0.86568	-0.7925	-0.70672	-0.57282		-0.684	-3.381e-05	-0.684	-3.341e-05	-0.684	-3.168e-05	-0.684	-3.05e-05	-0.674	-2.572e-05	-0.674	-2.444e-05	-0.674	-2.317e-05	-0.674	-2.1e-05	-0.674	-1.79e-05	-0.674	-1.285e-05		-0.716	0.0005388	0.0005283	0.0005155	0.0004991
-0.685	-5.201e-05	-5.098e-05	-4.93e-05	-4.83e-05	-4.539e-05	-4.143e-05	-3.752e-05	-3.262e-05	-2.583e-05	-1.647e-05		-0.685	-1.10814	-1.11281	-1.08889	-1.02944	-1.00283	-0.94027	-0.88096	-0.80934	-0.71635	-0.58117		-0.685	-3.408e-05	-0.685	-3.294e-05	-0.685	-3.186e-05	-0.685	-3.142e-05	-0.675	-2.601e-05	-0.675	-2.48e-05	-0.675	-2.354e-05	-0.675	-2.123e-05	-0.675	-1.803e-05	-0.675	-1.294e-05		-0.715	0.0005475	0.0005362	0.0005226	0.0005054
-0.686	-5.435e-05	-5.375e-05	-5.073e-05	-4.854e-05	-4.575e-05	-4.196e-05	-3.79e-05	-3.285e-05	-2.612e-05	-1.659e-05		-0.686	-1.15244	-1.09965	-1.0903	-1.07558	-1.02859	-0.95966	-0.90134	-0.82732	-0.73121	-0.58967		-0.686	-3.495e-05	-0.686	-3.406e-05	-0.686	-3.335e-05	-0.686	-3.229e-05	-0.676	-2.62e-05	-0.676	-2.519e-05	-0.676	-2.374e-05	-0.676	-2.161e-05	-0.676	-1.823e-05	-0.676	-1.304e-05		-0.714	0.0005562	0.0005442	0.0005298	0.0005118
-0.687	-5.369e-05	-5.253e-05	-5.193e-05	-4.844e-05	-4.589e-05	-4.247e-05	-3.84e-05	-3.307e-05	-2.632e-05	-1.671e-05		-0.687	-1.16192	-1.17013	-1.11139	-1.09441	-1.04671	-0.97877	-0.92102	-0.83864	-0.74126	-0.59788		-0.687	-3.528e-05	-0.687	-3.451e-05	-0.687	-3.272e-05	-0.687	-3.202e-05	-0.677	-2.655e-05	-0.677	-2.56e-05	-0.677	-2.399e-05	-0.677	-2.172e-05	-0.677	-1.832e-05	-0.677	-1.313e-05		-0.713	0.0005646	0.000552	0.000537	0.000518
-0.688	-5.594e-05	-5.495e-05	-5.123e-05	-4.985e-05	-4.63e-05	-4.292e-05	-3.882e-05	-3.348e-05	-2.655e-05	-1.681e-05		-0.688	-1.20594	-1.14706	-1.16292	-1.09469	-1.05803	-0.99802	-0.93616	-0.85478	-0.75556	-0.60637		-0.688	-3.607e-05	-0.688	-3.46e-05	-0.688	-3.375e-05	-0.688	-3.236e-05	-0.678	-2.713e-05	-0.678	-2.599e-05	-0.678	-2.441e-05	-0.678	-2.195e-05	-0.678	-1.854e-05	-0.678	-1.322e-05		-0.712	0.0005729	0.0005597	0.0005439	0.0005243
-0.689	-5.527e-05	-5.448e-05	-5.338e-05	-5.081e-05	-4.704e-05	-4.337e-05	-3.911e-05	-3.371e-05	-2.676e-05	-1.694e-05		-0.689	-1.21458	-1.21755	-1.14904	-1.13163	-1.07643	-1.01727	-0.95004	-0.87247	-0.76575	-0.61515		-0.689	-3.634e-05	-0.689	-3.597e-05	-0.689	-3.456e-05	-0.689	-3.344e-05	-0.679	-2.781e-05	-0.679	-2.635e-05	-0.679	-2.476e-05	-0.679	-2.227e-05	-0.679	-1.867e-05	-0.679	-1.332e-05		-0.711	0.0005815	0.0005673	0.0005505	0.0005305
-0.69	-5.755e-05	-5.577e-05	-5.334e-05	-5.043e-05	-4.796e-05	-4.381e-05	-3.948e-05	-3.397e-05	-2.696e-05	-1.707e-05		-0.69	-1.25874	-1.20694	-1.1966	-1.16886	-1.10035	-1.03666	-0.96858	-0.88408	-0.78004	-0.62335		-0.69	-3.719e-05	-0.69	-3.535e-05	-0.69	-3.405e-05	-0.69	-3.376e-05	-0.68	-2.833e-05	-0.68	-2.67e-05	-0.68	-2.495e-05	-0.68	-2.245e-05	-0.68	-1.884e-05	-0.68	-1.34e-05		-0.71	0.0005895	0.000575	0.0005574	0.0005367
-0.691	-5.689e-05	-5.664e-05	-5.362e-05	-5.109e-05	-4.862e-05	-4.427e-05	-4.002e-05	-3.44e-05	-2.713e-05	-1.72e-05		-0.691	-1.26752	-1.25294	-1.22392	-1.169	-1.12895	-1.05577	-0.98853	-0.90106	-0.78938	-0.63185		-0.691	-3.75e-05	-0.691	-3.722e-05	-0.691	-3.56e-05	-0.691	-3.354e-05	-0.681	-2.859e-05	-0.681	-2.706e-05	-0.681	-2.521e-05	-0.681	-2.267e-05	-0.681	-1.9e-05	-0.681	-1.349e-05		-0.709	0.0005977	0.0005823	0.0005641	0.0005422
-0.692	-5.913e-05	-5.666e-05	-5.565e-05	-5.26e-05	-4.89e-05	-4.474e-05	-4.052e-05	-3.459e-05	-2.739e-05	-1.73e-05		-0.692	-1.31083	-1.27403	-1.21996	-1.18754	-1.154	-1.07488	-1.00354	-0.91847	-0.80439	-0.6402		-0.692	-3.832e-05	-0.692	-3.627e-05	-0.692	-3.553e-05	-0.692	-3.445e-05	-0.682	-2.871e-05	-0.682	-2.741e-05	-0.682	-2.559e-05	-0.682	-2.298e-05	-0.682	-1.918e-05	-0.682	-1.358e-05		-0.708	0.0006057	0.0005899	0.0005711	0.0005483
-0.693	-5.833e-05	-5.862e-05	-5.472e-05	-5.275e-05	-4.905e-05	-4.521e-05	-4.077e-05	-3.485e-05	-2.749e-05	-1.742e-05		-0.693	-1.31833	-1.28634	-1.28025	-1.23114	-1.17084	-1.09314	-1.01812	-0.9288	-0.81373	-0.64756		-0.693	-3.858e-05	-0.693	-3.798e-05	-0.693	-3.568e-05	-0.693	-3.53e-05	-0.683	-2.904e-05	-0.683	-2.776e-05	-0.683	-2.594e-05	-0.683	-2.316e-05	-0.683	-1.931e-05	-0.683	-1.367e-05		-0.707	0.0006135	0.0005971	0.0005775	0.0005543
-0.694	-6.063e-05	-5.753e-05	-5.61e-05	-5.258e-05	-4.952e-05	-4.566e-05	-4.11e-05	-3.528e-05	-2.774e-05	-1.755e-05		-0.694	-1.36192	-1.33772	-1.27926	-1.24897	-1.18188	-1.11111	-1.03751	-0.94466	-0.82873	-0.65577		-0.694	-3.941e-05	-0.694	-3.753e-05	-0.694	-3.715e-05	-0.694	-3.5e-05	-0.684	-2.964e-05	-0.684	-2.806e-05	-0.684	-2.613e-05	-0.684	-2.337e-05	-0.684	-1.949e-05	-0.684	-1.375e-05		-0.706	0.0006213	0.0006043	0.0005845	0.0005606
-0.695	-5.991e-05	-6.021e-05	-5.72e-05	-5.396e-05	-5.02e-05	-4.612e-05	-4.156e-05	-3.545e-05	-2.79e-05	-1.767e-05		-0.695	-1.36858	-1.32314	-1.29866	-1.24798	-1.19774	-1.1288	-1.05619	-0.96079	-0.83807	-0.66384		-0.695	-3.961e-05	-0.695	-3.856e-05	-0.695	-3.645e-05	-0.695	-3.529e-05	-0.685	-3.023e-05	-0.685	-2.842e-05	-0.685	-2.64e-05	-0.685	-2.372e-05	-0.685	-1.959e-05	-0.685	-1.383e-05		-0.705	0.0006293	0.000611	0.0005913	0.0005664
-0.696	-6.21e-05	-5.896e-05	-5.647e-05	-5.492e-05	-5.108e-05	-4.658e-05	-4.199e-05	-3.568e-05	-2.818e-05	-1.777e-05		-0.696	-1.41203	-1.39278	-1.34989	-1.28351	-1.22222	-1.14706	-1.07063	-0.9707	-0.85195	-0.67176		-0.696	-4.044e-05	-0.696	-3.899e-05	-0.696	-3.745e-05	-0.696	-3.636e-05	-0.686	-3.076e-05	-0.686	-2.876e-05	-0.686	-2.676e-05	-0.686	-2.388e-05	-0.686	-1.984e-05	-0.686	-1.393e-05		-0.704	0.0006368	0.0006185	0.0005974	0.0005719
-0.697	-6.146e-05	-6.129e-05	-5.858e-05	-5.454e-05	-5.164e-05	-4.697e-05	-4.219e-05	-3.617e-05	-2.836e-05	-1.79e-05		-0.697	-1.41826	-1.36943	-1.3356	-1.32201	-1.25011	-1.16461	-1.08422	-0.98669	-0.86157	-0.68025		-0.697	-4.076e-05	-0.697	-3.912e-05	-0.697	-3.82e-05	-0.697	-3.661e-05	-0.687	-3.097e-05	-0.687	-2.907e-05	-0.687	-2.708e-05	-0.687	-2.406e-05	-0.687	-1.993e-05	-0.687	-1.398e-05		-0.703	0.0006446	0.0006257	0.0006038	0.0005776
-0.698	-6.363e-05	-6.09e-05	-5.852e-05	-5.521e-05	-5.191e-05	-4.743e-05	-4.248e-05	-3.633e-05	-2.861e-05	-1.798e-05		-0.698	-1.46214	-1.43666	-1.3816	-1.32017	-1.27558	-1.18231	-1.10262	-1.00368	-0.87544	-0.68804		-0.698	-4.156e-05	-0.698	-4.041e-05	-0.698	-3.77e-05	-0.698	-3.634e-05	-0.688	-3.108e-05	-0.688	-2.938e-05	-0.688	-2.726e-05	-0.688	-2.434e-05	-0.688	-2.012e-05	-0.688	-1.405e-05		-0.702	0.0006519	0.0006326	0.0006101	0.0005829
-0.699	-6.291e-05	-6.215e-05	-5.873e-05	-5.666e-05	-5.201e-05	-4.791e-05	-4.302e-05	-3.659e-05	-2.874e-05	-1.806e-05		-0.699	-1.46921	-1.42534	-1.40764	-1.33659	-1.29129	-1.20085	-1.12187	-1.01415	-0.88535	-0.6954		-0.699	-4.174e-05	-0.699	-3.969e-05	-0.699	-3.921e-05	-0.699	-3.722e-05	-0.689	-3.142e-05	-0.689	-2.973e-05	-0.689	-2.751e-05	-0.689	-2.448e-05	-0.689	-2.022e-05	-0.689	-1.414e-05		-0.701	0.0006596	0.0006395	0.0006162	0.0005886
-0.7	-6.514e-05	-6.294e-05	-6.081e-05	-5.686e-05	-5.246e-05	-4.833e-05	-4.34e-05	-3.703e-05	-2.9e-05	-1.822e-05		-0.7	-1.51168	-1.47063	-1.40184	-1.37976	-1.30106	-1.21883	-1.13588	-1.02944	-0.89965	-0.70375		-0.7	-4.254e-05	-0.7	-4.154e-05	-0.7	-3.909e-05	-0.7	-3.805e-05	-0.69	-3.195e-05	-0.69	-3.008e-05	-0.69	-2.788e-05	-0.69	-2.465e-05	-0.69	-2.04e-05	-0.69	-1.421e-05		-0.7	0.0006669	0.0006462	0.0006225	0.0005942
-0.701	-6.429e-05	-6.277e-05	-5.986e-05	-5.658e-05	-5.319e-05	-4.876e-05	-4.362e-05	-3.717e-05	-2.914e-05	-1.829e-05		-0.701	-1.51592	-1.48761	-1.46072	-1.39561	-1.31578	-1.23779	-1.1482	-1.04487	-0.90842	-0.71111		-0.701	-4.269e-05	-0.701	-4.054e-05	-0.701	-3.921e-05	-0.701	-3.773e-05	-0.691	-3.256e-05	-0.691	-3.041e-05	-0.691	-2.816e-05	-0.691	-2.498e-05	-0.691	-2.05e-05	-0.691	-1.432e-05		-0.699	0.0006741	0.0006529	0.0006284	0.0005994
-0.702	-6.648e-05	-6.474e-05	-6.124e-05	-5.793e-05	-5.394e-05	-4.914e-05	-4.398e-05	-3.741e-05	-2.939e-05	-1.839e-05		-0.702	-1.55697	-1.50035	-1.45789	-1.39476	-1.33928	-1.25591	-1.16645	-1.05548	-0.92215	-0.7189		-0.702	-4.354e-05	-0.702	-4.229e-05	-0.702	-4.063e-05	-0.702	-3.802e-05	-0.692	-3.299e-05	-0.692	-3.072e-05	-0.692	-2.835e-05	-0.692	-2.51e-05	-0.692	-2.068e-05	-0.692	-1.441e-05		-0.698	0.0006814	0.0006595	0.0006344	0.000605
-0.703	-6.58e-05	-6.366e-05	-6.236e-05	-5.885e-05	-5.451e-05	-4.957e-05	-4.454e-05	-3.783e-05	-2.95e-05	-1.851e-05		-0.703	-1.56263	-1.54848	-1.47771	-1.431	-1.36631	-1.27304	-1.185	-1.07021	-0.93121	-0.72654		-0.703	-4.373e-05	-0.703	-4.181e-05	-0.703	-3.991e-05	-0.703	-3.905e-05	-0.693	-3.319e-05	-0.693	-3.102e-05	-0.693	-2.856e-05	-0.693	-2.53e-05	-0.693	-2.078e-05	-0.693	-1.449e-05		-0.697	0.0006887	0.000666	0.0006406	0.0006103
-0.704	-6.799e-05	-6.627e-05	-6.16e-05	-5.834e-05	-5.472e-05	-4.995e-05	-4.493e-05	-3.799e-05	-2.974e-05	-1.858e-05		-0.704	-1.60651	-1.53432	-1.52725	-1.4678	-1.38924	-1.29101	-1.19972	-1.08634	-0.94452	-0.73432		-0.704	-4.449e-05	-0.704	-4.272e-05	-0.704	-4.097e-05	-0.704	-3.932e-05	-0.694	-3.332e-05	-0.694	-3.135e-05	-0.694	-2.891e-05	-0.694	-2.563e-05	-0.694	-2.102e-05	-0.694	-1.456e-05		-0.696	0.0006956	0.000672	0.0006462	0.0006153
-0.705	-6.723e-05	-6.498e-05	-6.368e-05	-5.896e-05	-5.482e-05	-5.037e-05	-4.511e-05	-3.825e-05	-2.989e-05	-1.868e-05		-0.705	-1.61359	-1.60085	-1.51168	-1.46497	-1.40552	-1.30927	-1.21401	-1.09667	-0.95315	-0.74168		-0.705	-4.475e-05	-0.705	-4.319e-05	-0.705	-4.17e-05	-0.705	-3.915e-05	-0.695	-3.358e-05	-0.695	-3.166e-05	-0.695	-2.92e-05	-0.695	-2.572e-05	-0.695	-2.111e-05	-0.695	-1.462e-05		-0.695	0.0007028	0.0006785	0.0006521	0.0006205
-0.706	-6.931e-05	-6.723e-05	-6.362e-05	-6.035e-05	-5.529e-05	-5.083e-05	-4.538e-05	-3.86e-05	-3.013e-05	-1.876e-05		-0.706	-1.65747	-1.57679	-1.55414	-1.48054	-1.415	-1.32611	-1.23185	-1.11139	-0.96603	-0.74904		-0.706	-4.55e-05	-0.706	-4.322e-05	-0.706	-4.111e-05	-0.706	-3.999e-05	-0.696	-3.407e-05	-0.696	-3.199e-05	-0.696	-2.937e-05	-0.696	-2.586e-05	-0.696	-2.129e-05	-0.696	-1.469e-05		-0.694	0.0007097	0.0006849	0.0006579	0.0006257
-0.707	-6.852e-05	-6.67e-05	-6.373e-05	-6.044e-05	-5.593e-05	-5.126e-05	-4.583e-05	-3.873e-05	-3.025e-05	-1.886e-05		-0.707	-1.6603	-1.64331	-1.57962	-1.523	-1.42958	-1.34381	-1.25096	-1.12795	-0.97438	-0.75655		-0.707	-4.562e-05	-0.707	-4.458e-05	-0.707	-4.258e-05	-0.707	-4.079e-05	-0.697	-3.467e-05	-0.697	-3.229e-05	-0.697	-2.954e-05	-0.697	-2.619e-05	-0.697	-2.141e-05	-0.697	-1.479e-05		-0.693	0.0007168	0.0006912	0.0006636	0.0006308
-0.708	-7.064e-05	-6.797e-05	-6.567e-05	-6.024e-05	-5.67e-05	-5.161e-05	-4.617e-05	-3.902e-05	-3.049e-05	-1.901e-05		-0.708	-1.70559	-1.63057	-1.57396	-1.53857	-1.45364	-1.3615	-1.26483	-1.13786	-0.98769	-0.76419		-0.708	-4.64e-05	-0.708	-4.385e-05	-0.708	-4.249e-05	-0.708	-4.051e-05	-0.698	-3.513e-05	-0.698	-3.258e-05	-0.698	-2.991e-05	-0.698	-2.626e-05	-0.698	-2.159e-05	-0.698	-1.486e-05		-0.692	0.0007235	0.0006978	0.0006694	0.0006359
-0.709	-6.991e-05	-6.864e-05	-6.472e-05	-6.15e-05	-5.727e-05	-5.198e-05	-4.634e-05	-3.94e-05	-3.054e-05	-1.911e-05		-0.709	-1.70842	-1.67445	-1.63057	-1.53715	-1.47771	-1.37948	-1.27742	-1.15202	-0.99618	-0.77113		-0.709	-4.657e-05	-0.709	-4.567e-05	-0.709	-4.258e-05	-0.709	-4.087e-05	-0.699	-3.531e-05	-0.699	-3.291e-05	-0.699	-3.022e-05	-0.699	-2.644e-05	-0.699	-2.17e-05	-0.699	-1.493e-05		-0.691	0.0007302	0.0007037	0.0006749	0.0006407
-0.71	-7.209e-05	-6.864e-05	-6.607e-05	-6.246e-05	-5.748e-05	-5.235e-05	-4.672e-05	-3.957e-05	-3.082e-05	-1.925e-05		-0.71	-1.75088	-1.69285	-1.62916	-1.57254	-1.50318	-1.39632	-1.29554	-1.16745	-1.00892	-0.77877		-0.71	-4.732e-05	-0.71	-4.466e-05	-0.71	-4.402e-05	-0.71	-4.183e-05	-0.7	-3.55e-05	-0.7	-3.321e-05	-0.7	-3.038e-05	-0.7	-2.674e-05	-0.7	-2.186e-05	-0.7	-1.501e-05		-0.69	0.0007369	0.00071	0.0006804	0.0006457
-0.711	-7.139e-05	-7.055e-05	-6.702e-05	-6.198e-05	-5.752e-05	-5.269e-05	-4.716e-05	-3.98e-05	-3.091e-05	-1.933e-05		-0.711	-1.75513	-1.70559	-1.64756	-1.60793	-1.51875	-1.41387	-1.31323	-1.17665	-1.01798	-0.78627		-0.711	-4.748e-05	-0.711	-4.637e-05	-0.711	-4.338e-05	-0.711	-4.204e-05	-0.701	-3.576e-05	-0.701	-3.353e-05	-0.701	-3.063e-05	-0.701	-2.684e-05	-0.701	-2.194e-05	-0.701	-1.506e-05		-0.689	0.0007438	0.0007162	0.0006861	0.0006506
-0.712	-7.354e-05	-6.942e-05	-6.618e-05	-6.251e-05	-5.802e-05	-5.298e-05	-4.742e-05	-4.023e-05	-3.114e-05	-1.945e-05		-0.712	-1.79759	-1.75088	-1.6971	-1.60368	-1.52725	-1.431	-1.32583	-1.19094	-1.03142	-0.79349		-0.712	-4.832e-05	-0.712	-4.586e-05	-0.712	-4.432e-05	-0.712	-4.173e-05	-0.702	-3.625e-05	-0.702	-3.38e-05	-0.702	-3.095e-05	-0.702	-2.702e-05	-0.702	-2.211e-05	-0.702	-1.515e-05		-0.688	0.0007502	0.0007221	0.0006913	0.0006553
-0.713	-7.268e-05	-7.198e-05	-6.815e-05	-6.391e-05	-5.874e-05	-5.333e-05	-4.759e-05	-4.041e-05	-3.129e-05	-1.955e-05		-0.713	-1.80042	-1.73673	-1.68153	-1.62067	-1.54282	-1.44798	-1.33829	-1.20778	-1.03991	-0.80099		-0.713	-4.855e-05	-0.713	-4.677e-05	-0.713	-4.496e-05	-0.713	-4.256e-05	-0.703	-3.685e-05	-0.703	-3.409e-05	-0.703	-3.118e-05	-0.703	-2.734e-05	-0.703	-2.217e-05	-0.703	-1.523e-05		-0.687	0.000757	0.0007282	0.0006968	0.0006603
-0.714	-7.487e-05	-7.058e-05	-6.797e-05	-6.404e-05	-5.947e-05	-5.375e-05	-4.793e-05	-4.057e-05	-3.152e-05	-1.965e-05		-0.714	-1.84289	-1.80184	-1.72399	-1.66313	-1.56405	-1.46497	-1.35499	-1.21628	-1.05237	-0.80708		-0.714	-4.935e-05	-0.714	-4.723e-05	-0.714	-4.439e-05	-0.714	-4.332e-05	-0.704	-3.722e-05	-0.704	-3.44e-05	-0.704	-3.132e-05	-0.704	-2.739e-05	-0.704	-2.239e-05	-0.704	-1.532e-05		-0.686	0.0007633	0.0007341	0.0007021	0.0006648
-0.715	-7.412e-05	-7.284e-05	-6.811e-05	-6.381e-05	-5.997e-05	-5.425e-05	-4.844e-05	-4.101e-05	-3.161e-05	-1.973e-05		-0.715	-1.84289	-1.77636	-1.74947	-1.67728	-1.58811	-1.48054	-1.37325	-1.23255	-1.06115	-0.81387		-0.715	-4.951e-05	-0.715	-4.713e-05	-0.715	-4.589e-05	-0.715	-4.301e-05	-0.705	-3.738e-05	-0.705	-3.474e-05	-0.705	-3.153e-05	-0.705	-2.755e-05	-0.705	-2.246e-05	-0.705	-1.539e-05		-0.685	0.0007699	0.0007401	0.0007074	0.0006694
-0.716	-7.608e-05	-7.228e-05	-7.012e-05	-6.498e-05	-6.027e-05	-5.473e-05	-4.879e-05	-4.114e-05	-3.182e-05	-1.983e-05		-0.716	-1.88677	-1.84147	-1.74098	-1.67587	-1.61217	-1.49752	-1.38556	-1.2494	-1.0736	-0.82095		-0.716	-5.038e-05	-0.716	-4.845e-05	-0.716	-4.569e-05	-0.716	-4.334e-05	-0.706	-3.741e-05	-0.706	-3.502e-05	-0.706	-3.184e-05	-0.706	-2.785e-05	-0.706	-2.265e-05	-0.706	-1.545e-05		-0.684	0.0007762	0.0007459	0.0007129	0.0006742
-0.717	-7.527e-05	-7.349e-05	-6.916e-05	-6.591e-05	-6.033e-05	-5.517e-05	-4.906e-05	-4.142e-05	-3.195e-05	-1.994e-05		-0.717	-1.8896	-1.82732	-1.79759	-1.71267	-1.62916	-1.51309	-1.3983	-1.25916	-1.0828	-0.82845		-0.717	-5.049e-05	-0.717	-4.765e-05	-0.717	-4.586e-05	-0.717	-4.437e-05	-0.707	-3.768e-05	-0.707	-3.533e-05	-0.707	-3.212e-05	-0.707	-2.796e-05	-0.707	-2.27e-05	-0.707	-1.551e-05		-0.683	0.0007825	0.0007517	0.0007176	0.0006786
-0.718	-7.733e-05	-7.409e-05	-7.055e-05	-6.555e-05	-6.073e-05	-5.558e-05	-4.94e-05	-4.181e-05	-3.223e-05	-2.004e-05		-0.718	-1.93347	-1.8712	-1.79476	-1.74522	-1.63765	-1.53008	-1.41543	-1.27417	-1.0954	-0.83539		-0.718	-5.12e-05	-0.718	-4.954e-05	-0.718	-4.726e-05	-0.718	-4.456e-05	-0.708	-3.819e-05	-0.708	-3.565e-05	-0.708	-3.229e-05	-0.708	-2.81e-05	-0.708	-2.287e-05	-0.708	-1.562e-05		-0.682	0.0007888	0.0007573	0.0007227	0.0006832
-0.719	-7.66e-05	-7.407e-05	-7.159e-05	-6.607e-05	-6.139e-05	-5.593e-05	-4.979e-05	-4.187e-05	-3.234e-05	-2.013e-05		-0.719	-1.93347	-1.88677	-1.81316	-1.74098	-1.65039	-1.54565	-1.43241	-1.28875	-1.10418	-0.84246		-0.719	-5.135e-05	-0.719	-4.864e-05	-0.719	-4.649e-05	-0.719	-4.434e-05	-0.709	-3.874e-05	-0.709	-3.592e-05	-0.709	-3.247e-05	-0.709	-2.839e-05	-0.709	-2.296e-05	-0.709	-1.57e-05		-0.681	0.0007952	0.0007632	0.0007284	0.0006877
-0.72	-7.859e-05	-7.584e-05	-7.075e-05	-6.741e-05	-6.207e-05	-5.624e-05	-5.011e-05	-4.21e-05	-3.26e-05	-2.024e-05		-0.72	-1.97594	-1.8995	-1.86129	-1.75796	-1.67021	-1.56122	-1.44657	-1.29781	-1.11592	-0.8494		-0.72	-5.219e-05	-0.72	-5.026e-05	-0.72	-4.749e-05	-0.72	-4.509e-05	-0.71	-3.918e-05	-0.71	-3.619e-05	-0.71	-3.278e-05	-0.71	-2.847e-05	-0.71	-2.318e-05	-0.71	-1.577e-05		-0.68	0.0008011	0.0007691	0.0007332	0.0006922
-0.721	-7.781e-05	-7.48e-05	-7.282e-05	-6.756e-05	-6.262e-05	-5.664e-05	-5.025e-05	-4.246e-05	-3.275e-05	-2.032e-05		-0.721	-1.98018	-1.94621	-1.8443	-1.79759	-1.6971	-1.57679	-1.45789	-1.31238	-1.1247	-0.85633		-0.721	-5.232e-05	-0.721	-4.978e-05	-0.721	-4.816e-05	-0.721	-4.585e-05	-0.711	-3.935e-05	-0.711	-3.647e-05	-0.711	-3.303e-05	-0.711	-2.86e-05	-0.711	-2.326e-05	-0.711	-1.587e-05		-0.679	0.0008074	0.0007748	0.0007382	0.0006966
-0.722	-7.974e-05	-7.726e-05	-7.264e-05	-6.729e-05	-6.279e-05	-5.704e-05	-5.053e-05	-4.258e-05	-3.301e-05	-2.04e-05		-0.722	-2.02265	-1.92923	-1.88677	-1.81033	-1.71691	-1.59377	-1.47488	-1.32781	-1.13659	-0.86313		-0.722	-5.313e-05	-0.722	-5.071e-05	-0.722	-4.753e-05	-0.722	-4.544e-05	-0.712	-3.943e-05	-0.712	-3.675e-05	-0.712	-3.311e-05	-0.712	-2.891e-05	-0.712	-2.345e-05	-0.712	-1.592e-05		-0.678	0.0008134	0.0007804	0.000743	0.0007009
-0.723	-7.898e-05	-7.587e-05	-7.287e-05	-6.856e-05	-6.287e-05	-5.739e-05	-5.103e-05	-4.277e-05	-3.313e-05	-2.053e-05		-0.723	-2.02265	-1.99434	-1.91224	-1.80892	-1.73107	-1.60934	-1.49186	-1.33701	-1.14494	-0.87006		-0.723	-5.316e-05	-0.723	-5.118e-05	-0.723	-4.899e-05	-0.723	-4.571e-05	-0.713	-3.971e-05	-0.713	-3.703e-05	-0.713	-3.34e-05	-0.713	-2.903e-05	-0.713	-2.35e-05	-0.713	-1.6e-05		-0.677	0.0008195	0.0007858	0.0007475	0.0007054
-0.724	-8.09e-05	-7.824e-05	-7.469e-05	-6.95e-05	-6.337e-05	-5.78e-05	-5.134e-05	-4.313e-05	-3.337e-05	-2.064e-05		-0.724	-2.06652	-1.96744	-1.90375	-1.84289	-1.74239	-1.62491	-1.5046	-1.35145	-1.15697	-0.87686		-0.724	-5.392e-05	-0.724	-5.107e-05	-0.724	-4.881e-05	-0.724	-4.676e-05	-0.714	-4.024e-05	-0.714	-3.729e-05	-0.714	-3.371e-05	-0.714	-2.917e-05	-0.714	-2.37e-05	-0.714	-1.605e-05		-0.676	0.0008253	0.0007914	0.0007527	0.0007099
-0.725	-8.019e-05	-7.75e-05	-7.362e-05	-6.898e-05	-6.399e-05	-5.823e-05	-5.152e-05	-4.323e-05	-3.345e-05	-2.076e-05		-0.725	-2.06652	-2.03397	-1.95754	-1.87544	-1.75372	-1.64048	-1.51592	-1.36645	-1.16504	-0.88337		-0.725	-5.402e-05	-0.725	-5.241e-05	-0.725	-4.894e-05	-0.725	-4.69e-05	-0.715	-4.08e-05	-0.715	-3.758e-05	-0.715	-3.397e-05	-0.715	-2.945e-05	-0.715	-2.376e-05	-0.715	-1.612e-05		-0.675	0.0008312	0.0007966	0.0007575	0.000714
-0.726	-8.213e-05	-7.881e-05	-7.482e-05	-6.946e-05	-6.47e-05	-5.862e-05	-5.19e-05	-4.352e-05	-3.369e-05	-2.087e-05		-0.726	-2.10899	-2.01982	-1.95471	-1.8712	-1.77495	-1.65747	-1.53149	-1.37481	-1.17693	-0.89002		-0.726	-5.485e-05	-0.726	-5.16e-05	-0.726	-5.025e-05	-0.726	-4.658e-05	-0.716	-4.118e-05	-0.716	-3.784e-05	-0.716	-3.407e-05	-0.716	-2.956e-05	-0.716	-2.396e-05	-0.716	-1.62e-05		-0.674	0.000837	0.0008021	0.0007623	0.0007184
-0.727	-8.155e-05	-7.935e-05	-7.572e-05	-7.079e-05	-6.521e-05	-5.894e-05	-5.232e-05	-4.394e-05	-3.379e-05	-2.094e-05		-0.727	-2.10899	-2.06369	-1.97028	-1.88677	-1.79901	-1.67445	-1.54848	-1.38839	-1.18542	-0.89667		-0.727	-5.487e-05	-0.727	-5.345e-05	-0.727	-4.956e-05	-0.727	-4.735e-05	-0.717	-4.131e-05	-0.717	-3.812e-05	-0.717	-3.43e-05	-0.717	-2.973e-05	-0.717	-2.399e-05	-0.717	-1.628e-05		-0.673	0.000843	0.0008073	0.0007673	0.0007227
-0.728	-8.358e-05	-7.922e-05	-7.49e-05	-7.085e-05	-6.526e-05	-5.932e-05	-5.265e-05	-4.398e-05	-3.404e-05	-2.103e-05		-0.728	-2.15145	-2.07643	-2.01982	-1.92781	-1.82166	-1.69144	-1.56122	-1.40283	-1.19632	-0.9029		-0.728	-5.56e-05	-0.728	-5.24e-05	-0.728	-5.045e-05	-0.728	-4.811e-05	-0.718	-4.129e-05	-0.718	-3.841e-05	-0.718	-3.458e-05	-0.718	-3.002e-05	-0.718	-2.418e-05	-0.718	-1.635e-05		-0.672	0.0008486	0.0008126	0.000772	0.0007268
-0.729	-8.272e-05	-8.112e-05	-7.683e-05	-7.059e-05	-6.543e-05	-5.965e-05	-5.284e-05	-4.429e-05	-3.413e-05	-2.116e-05		-0.729	-2.15145	-2.08917	-2.00142	-1.94197	-1.83723	-1.70701	-1.57254	-1.41146	-1.20566	-0.91026		-0.729	-5.571e-05	-0.729	-5.401e-05	-0.729	-5.113e-05	-0.729	-4.778e-05	-0.719	-4.159e-05	-0.719	-3.866e-05	-0.719	-3.48e-05	-0.719	-3.011e-05	-0.719	-2.42e-05	-0.719	-1.643e-05		-0.671	0.0008546	0.0008179	0.0007768	0.0007309
-0.73	-8.465e-05	-8.008e-05	-7.665e-05	-7.18e-05	-6.594e-05	-6e-05	-5.31e-05	-4.462e-05	-3.435e-05	-2.129e-05		-0.73	-2.19533	-2.13163	-2.04529	-1.93772	-1.8443	-1.72258	-1.58953	-1.42534	-1.21698	-0.91691		-0.73	-5.647e-05	-0.73	-5.354e-05	-0.73	-5.054e-05	-0.73	-4.806e-05	-0.72	-4.211e-05	-0.72	-3.894e-05	-0.72	-3.493e-05	-0.72	-3.026e-05	-0.72	-2.439e-05	-0.72	-1.65e-05		-0.67	0.0008602	0.000823	0.0007814	0.0007351
-0.731	-8.392e-05	-8.26e-05	-7.676e-05	-7.264e-05	-6.659e-05	-6.041e-05	-5.36e-05	-4.476e-05	-3.443e-05	-2.138e-05		-0.731	-2.19533	-2.11748	-2.06936	-1.97311	-1.85846	-1.73815	-1.60651	-1.44091	-1.22562	-0.92328		-0.731	-5.652e-05	-0.731	-5.44e-05	-0.731	-5.197e-05	-0.731	-4.897e-05	-0.721	-4.264e-05	-0.721	-3.924e-05	-0.721	-3.515e-05	-0.721	-3.056e-05	-0.721	-2.448e-05	-0.721	-1.657e-05		-0.669	0.0008661	0.0008281	0.0007861	0.0007391
-0.732	-8.61e-05	-8.123e-05	-7.86e-05	-7.21e-05	-6.735e-05	-6.078e-05	-5.385e-05	-4.5e-05	-3.473e-05	-2.151e-05		-0.732	-2.23921	-2.18259	-2.06086	-2.00566	-1.87969	-1.75372	-1.61783	-1.4494	-1.23779	-0.92979		-0.732	-5.741e-05	-0.732	-5.489e-05	-0.732	-5.176e-05	-0.732	-4.913e-05	-0.722	-4.301e-05	-0.722	-3.95e-05	-0.722	-3.548e-05	-0.722	-3.065e-05	-0.722	-2.467e-05	-0.722	-1.662e-05		-0.668	0.0008717	0.0008332	0.0007909	0.0007432
-0.733	-8.523e-05	-8.347e-05	-7.758e-05	-7.265e-05	-6.771e-05	-6.105e-05	-5.403e-05	-4.536e-05	-3.476e-05	-2.157e-05		-0.733	-2.23779	-2.15287	-2.11465	-1.99858	-1.90375	-1.76645	-1.63057	-1.46355	-1.24572	-0.93588		-0.733	-5.745e-05	-0.733	-5.479e-05	-0.733	-5.186e-05	-0.733	-4.885e-05	-0.723	-4.302e-05	-0.723	-3.98e-05	-0.723	-3.573e-05	-0.723	-3.076e-05	-0.723	-2.474e-05	-0.723	-1.669e-05		-0.667	0.0008773	0.0008382	0.0007952	0.0007472
-0.734	-8.727e-05	-8.28e-05	-7.895e-05	-7.411e-05	-6.789e-05	-6.132e-05	-5.425e-05	-4.552e-05	-3.501e-05	-2.159e-05		-0.734	-2.28167	-2.21939	-2.1104	-2.01557	-1.9264	-1.78202	-1.64897	-1.47771	-1.25832	-0.94268		-0.734	-5.81e-05	-0.734	-5.614e-05	-0.734	-5.324e-05	-0.734	-4.97e-05	-0.724	-4.318e-05	-0.724	-4.005e-05	-0.724	-3.583e-05	-0.724	-3.106e-05	-0.724	-2.492e-05	-0.724	-1.678e-05		-0.666	0.0008828	0.0008432	0.0007999	0.0007513
-0.735	-8.66e-05	-8.39e-05	-7.976e-05	-7.408e-05	-6.784e-05	-6.168e-05	-5.463e-05	-4.572e-05	-3.511e-05	-2.166e-05		-0.735	-2.28167	-2.20382	-2.12739	-2.05662	-1.94197	-1.79759	-1.66454	-1.4862	-1.26695	-0.95004		-0.735	-5.816e-05	-0.735	-5.527e-05	-0.735	-5.248e-05	-0.735	-5.05e-05	-0.725	-4.339e-05	-0.725	-4.029e-05	-0.725	-3.599e-05	-0.725	-3.109e-05	-0.725	-2.501e-05	-0.725	-1.684e-05		-0.665	0.0008885	0.0008486	0.0008046	0.0007554
-0.736	-8.857e-05	-8.439e-05	-7.884e-05	-7.378e-05	-6.816e-05	-6.2e-05	-5.494e-05	-4.603e-05	-3.531e-05	-2.176e-05		-0.736	-2.32696	-2.24628	-2.17551	-2.06794	-1.94763	-1.81316	-1.67728	-1.49894	-1.27771	-0.9564		-0.736	-5.895e-05	-0.736	-5.713e-05	-0.736	-5.347e-05	-0.736	-5.009e-05	-0.726	-4.387e-05	-0.726	-4.055e-05	-0.726	-3.626e-05	-0.726	-3.119e-05	-0.726	-2.518e-05	-0.726	-1.692e-05		-0.664	0.0008938	0.0008533	0.0008088	0.0007592
-0.737	-8.781e-05	-8.428e-05	-8.076e-05	-7.491e-05	-6.881e-05	-6.235e-05	-5.51e-05	-4.616e-05	-3.545e-05	-2.189e-05		-0.737	-2.32555	-2.26044	-2.15711	-2.06511	-1.96037	-1.83015	-1.68861	-1.51168	-1.28648	-0.96292		-0.737	-5.908e-05	-0.737	-5.596e-05	-0.737	-5.41e-05	-0.737	-5.04e-05	-0.727	-4.445e-05	-0.727	-4.079e-05	-0.727	-3.651e-05	-0.727	-3.143e-05	-0.727	-2.521e-05	-0.727	-1.697e-05		-0.663	0.0008994	0.0008584	0.0008137	0.0007633
-0.738	-8.975e-05	-8.599e-05	-8.05e-05	-7.582e-05	-6.943e-05	-6.264e-05	-5.544e-05	-4.637e-05	-3.564e-05	-2.197e-05		-0.738	-2.36943	-2.27318	-2.19816	-2.09766	-1.97877	-1.84572	-1.70559	-1.52159	-1.29682	-0.96872		-0.738	-5.989e-05	-0.738	-5.759e-05	-0.738	-5.347e-05	-0.738	-5.14e-05	-0.728	-4.483e-05	-0.728	-4.104e-05	-0.728	-3.669e-05	-0.728	-3.154e-05	-0.728	-2.536e-05	-0.728	-1.705e-05		-0.662	0.0009046	0.0008632	0.0008183	0.0007671
-0.739	-8.903e-05	-8.486e-05	-8.07e-05	-7.534e-05	-6.998e-05	-6.294e-05	-5.592e-05	-4.679e-05	-3.571e-05	-2.205e-05		-0.739	-2.36801	-2.31706	-2.22081	-2.13022	-2.00283	-1.86129	-1.72116	-1.53715	-1.30616	-0.97452		-0.739	-5.997e-05	-0.739	-5.708e-05	-0.739	-5.491e-05	-0.739	-5.155e-05	-0.729	-4.493e-05	-0.729	-4.127e-05	-0.729	-3.689e-05	-0.729	-3.179e-05	-0.729	-2.541e-05	-0.729	-1.711e-05		-0.661	0.0009101	0.0008681	0.0008225	0.0007708
-0.74	-9.118e-05	-8.743e-05	-8.253e-05	-7.582e-05	-7.018e-05	-6.321e-05	-5.616e-05	-4.695e-05	-3.598e-05	-2.214e-05		-0.74	-2.41472	-2.30149	-2.2109	-2.12456	-2.02548	-1.87827	-1.73248	-1.54989	-1.31734	-0.98132		-0.74	-6.083e-05	-0.74	-5.79e-05	-0.74	-5.463e-05	-0.74	-5.121e-05	-0.73	-4.499e-05	-0.73	-4.151e-05	-0.73	-3.717e-05	-0.73	-3.213e-05	-0.73	-2.566e-05	-0.73	-1.719e-05		-0.66	0.0009154	0.0008732	0.0008268	0.0007748
-0.741	-9.027e-05	-8.599e-05	-8.143e-05	-7.705e-05	-7.014e-05	-6.36e-05	-5.625e-05	-4.716e-05	-3.611e-05	-2.221e-05		-0.741	-2.40906	-2.36801	-2.26468	-2.14013	-2.04105	-1.89243	-1.74381	-1.55697	-1.32583	-0.9874		-0.741	-6.088e-05	-0.741	-5.834e-05	-0.741	-5.489e-05	-0.741	-5.205e-05	-0.731	-4.518e-05	-0.731	-4.18e-05	-0.731	-3.742e-05	-0.731	-3.222e-05	-0.731	-2.566e-05	-0.731	-1.726e-05		-0.659	0.0009207	0.0008779	0.000831	0.0007786
-0.742	-9.218e-05	-8.832e-05	-8.282e-05	-7.71e-05	-7.059e-05	-6.4e-05	-5.651e-05	-4.754e-05	-3.634e-05	-2.233e-05		-0.742	-2.45294	-2.33829	-2.26185	-2.17976	-2.04812	-1.908	-1.75938	-1.57113	-1.33659	-0.99406		-0.742	-6.162e-05	-0.742	-5.826e-05	-0.742	-5.624e-05	-0.742	-5.285e-05	-0.732	-4.566e-05	-0.732	-4.207e-05	-0.732	-3.754e-05	-0.732	-3.238e-05	-0.732	-2.585e-05	-0.732	-1.734e-05		-0.658	0.0009259	0.0008828	0.0008352	0.0007823
-0.743	-9.137e-05	-8.771e-05	-8.36e-05	-7.677e-05	-7.131e-05	-6.429e-05	-5.695e-05	-4.767e-05	-3.64e-05	-2.244e-05		-0.743	-2.45152	-2.40764	-2.27884	-2.1925	-2.06228	-1.92357	-1.77353	-1.58669	-1.3448	-0.99986		-0.743	-6.164e-05	-0.743	-5.958e-05	-0.743	-5.55e-05	-0.743	-5.248e-05	-0.733	-4.611e-05	-0.733	-4.23e-05	-0.733	-3.775e-05	-0.733	-3.255e-05	-0.733	-2.589e-05	-0.733	-1.737e-05		-0.657	0.0009313	0.0008875	0.0008396	0.0007863
-0.744	-9.318e-05	-8.898e-05	-8.276e-05	-7.804e-05	-7.198e-05	-6.458e-05	-5.727e-05	-4.781e-05	-3.668e-05	-2.256e-05		-0.744	-2.49681	-2.38924	-2.32696	-2.18825	-2.08209	-1.93914	-1.78485	-1.59519	-1.35584	-1.00694		-0.744	-6.254e-05	-0.744	-5.865e-05	-0.744	-5.633e-05	-0.744	-5.268e-05	-0.734	-4.658e-05	-0.734	-4.255e-05	-0.734	-3.809e-05	-0.734	-3.262e-05	-0.734	-2.611e-05	-0.734	-1.746e-05		-0.656	0.0009363	0.0008921	0.0008436	0.0007899
-0.745	-9.242e-05	-8.945e-05	-8.468e-05	-7.899e-05	-7.247e-05	-6.49e-05	-5.747e-05	-4.821e-05	-3.678e-05	-2.268e-05		-0.745	-2.49257	-2.43454	-2.30856	-2.22505	-2.10757	-1.95471	-1.79618	-1.60793	-1.36476	-1.01387		-0.745	-6.248e-05	-0.745	-6.043e-05	-0.745	-5.698e-05	-0.745	-5.377e-05	-0.735	-4.659e-05	-0.735	-4.273e-05	-0.735	-3.833e-05	-0.735	-3.276e-05	-0.735	-2.613e-05	-0.735	-1.754e-05		-0.655	0.0009418	0.0008969	0.0008479	0.0007937
-0.746	-9.425e-05	-8.938e-05	-8.445e-05	-7.851e-05	-7.259e-05	-6.524e-05	-5.766e-05	-4.824e-05	-3.699e-05	-2.275e-05		-0.746	-2.53645	-2.44444	-2.35103	-2.25619	-2.1288	-1.96886	-1.81316	-1.62208	-1.37537	-1.01897		-0.746	-6.323e-05	-0.746	-5.935e-05	-0.746	-5.631e-05	-0.746	-5.395e-05	-0.736	-4.657e-05	-0.736	-4.3e-05	-0.736	-3.845e-05	-0.736	-3.31e-05	-0.736	-2.633e-05	-0.736	-1.763e-05		-0.654	0.0009467	0.0009015	0.0008521	0.0007974
-0.747	-9.348e-05	-9.102e-05	-8.457e-05	-7.904e-05	-7.255e-05	-6.554e-05	-5.796e-05	-4.842e-05	-3.706e-05	-2.282e-05		-0.747	-2.53503	-2.4586	-2.37367	-2.25053	-2.14296	-1.98443	-1.82873	-1.62916	-1.38457	-1.02548		-0.747	-6.33e-05	-0.747	-6.092e-05	-0.747	-5.769e-05	-0.747	-5.362e-05	-0.737	-4.686e-05	-0.737	-4.322e-05	-0.737	-3.862e-05	-0.737	-3.316e-05	-0.737	-2.633e-05	-0.737	-1.77e-05		-0.653	0.000952	0.0009061	0.0008562	0.0008009
-0.748	-9.542e-05	-8.984e-05	-8.644e-05	-8.035e-05	-7.297e-05	-6.58e-05	-5.824e-05	-4.875e-05	-3.733e-05	-2.294e-05		-0.748	-2.58033	-2.50248	-2.36518	-2.26752	-2.15004	-2	-1.84147	-1.64331	-1.39575	-1.03185		-0.748	-6.395e-05	-0.748	-6.052e-05	-0.748	-5.735e-05	-0.748	-5.434e-05	-0.738	-4.738e-05	-0.738	-4.343e-05	-0.738	-3.893e-05	-0.738	-3.326e-05	-0.738	-2.653e-05	-0.738	-1.776e-05		-0.652	0.000957	0.0009108	0.0008605	0.0008048
-0.749	-9.454e-05	-9.225e-05	-8.534e-05	-8.048e-05	-7.351e-05	-6.607e-05	-5.841e-05	-4.884e-05	-3.742e-05	-2.302e-05		-0.749	-2.57749	-2.48832	-2.42038	-2.30715	-2.16136	-2.01557	-1.85421	-1.65747	-1.40453	-1.03836		-0.749	-6.39e-05	-0.749	-6.123e-05	-0.749	-5.745e-05	-0.749	-5.499e-05	-0.739	-4.778e-05	-0.739	-4.368e-05	-0.739	-3.915e-05	-0.739	-3.356e-05	-0.739	-2.66e-05	-0.739	-1.783e-05		-0.651	0.0009619	0.0009153	0.0008645	0.0008082
-0.75	-9.644e-05	-9.093e-05	-8.669e-05	-8.018e-05	-7.416e-05	-6.639e-05	-5.87e-05	-4.907e-05	-3.764e-05	-2.312e-05		-0.75	-2.62279	-2.55343	-2.41614	-2.31847	-2.18117	-2.02972	-1.8712	-1.66454	-1.41472	-1.04459		-0.75	-6.485e-05	-0.75	-6.185e-05	-0.75	-5.877e-05	-0.75	-5.464e-05	-0.74	-4.812e-05	-0.74	-4.396e-05	-0.74	-3.93e-05	-0.74	-3.363e-05	-0.74	-2.684e-05	-0.74	-1.79e-05		-0.65	0.0009667	0.0009197	0.0008686	0.0008118
-0.751	-9.567e-05	-9.32e-05	-8.762e-05	-8.139e-05	-7.468e-05	-6.677e-05	-5.911e-05	-4.937e-05	-3.772e-05	-2.319e-05		-0.751	-2.61996	-2.52371	-2.43312	-2.31564	-2.20382	-2.04246	-1.88677	-1.6787	-1.42392	-1.05067		-0.751	-6.475e-05	-0.751	-6.159e-05	-0.751	-5.795e-05	-0.751	-5.491e-05	-0.741	-4.812e-05	-0.741	-4.421e-05	-0.741	-3.947e-05	-0.741	-3.381e-05	-0.741	-2.69e-05	-0.741	-1.795e-05		-0.649	0.0009718	0.0009244	0.0008728	0.0008155
-0.752	-9.765e-05	-9.247e-05	-8.669e-05	-8.216e-05	-7.476e-05	-6.707e-05	-5.933e-05	-4.948e-05	-3.802e-05	-2.326e-05		-0.752	-2.66525	-2.59023	-2.47983	-2.34961	-2.22647	-2.05945	-1.89526	-1.69285	-1.43241	-1.05676		-0.752	-6.568e-05	-0.752	-6.305e-05	-0.752	-5.894e-05	-0.752	-5.596e-05	-0.742	-4.83e-05	-0.742	-4.447e-05	-0.742	-3.975e-05	-0.742	-3.41e-05	-0.742	-2.712e-05	-0.742	-1.802e-05		-0.648	0.000977	0.0009287	0.0008766	0.0008189
-0.753	-9.686e-05	-9.382e-05	-8.875e-05	-8.158e-05	-7.48e-05	-6.736e-05	-5.948e-05	-4.973e-05	-3.809e-05	-2.337e-05		-0.753	-2.66242	-2.57325	-2.46284	-2.38217	-2.24204	-2.07502	-1.90658	-1.70134	-1.44232	-1.06313		-0.753	-6.573e-05	-0.753	-6.213e-05	-0.753	-5.955e-05	-0.753	-5.613e-05	-0.743	-4.864e-05	-0.743	-4.469e-05	-0.743	-3.991e-05	-0.743	-3.423e-05	-0.743	-2.71e-05	-0.743	-1.812e-05		-0.647	0.000982	0.0009334	0.0008808	0.0008226
-0.754	-9.871e-05	-9.425e-05	-8.839e-05	-8.196e-05	-7.527e-05	-6.775e-05	-5.97e-05	-5.018e-05	-3.837e-05	-2.347e-05		-0.754	-2.7063	-2.61571	-2.50389	-2.37367	-2.2477	-2.08917	-1.92215	-1.71408	-1.45223	-1.06851		-0.754	-6.645e-05	-0.754	-6.4e-05	-0.754	-5.893e-05	-0.754	-5.571e-05	-0.744	-4.91e-05	-0.744	-4.488e-05	-0.744	-4.004e-05	-0.744	-3.44e-05	-0.744	-2.73e-05	-0.744	-1.821e-05		-0.646	0.0009867	0.0009378	0.0008848	0.0008259
-0.755	-9.8e-05	-9.435e-05	-8.862e-05	-8.341e-05	-7.581e-05	-6.815e-05	-6.019e-05	-5.028e-05	-3.848e-05	-2.356e-05		-0.755	-2.70347	-2.6242	-2.52654	-2.38924	-2.25902	-2.10474	-1.93772	-1.72824	-1.46072	-1.0753		-0.755	-6.64e-05	-0.755	-6.293e-05	-0.755	-6.033e-05	-0.755	-5.649e-05	-0.745	-4.961e-05	-0.745	-4.512e-05	-0.745	-4.02e-05	-0.745	-3.467e-05	-0.745	-2.735e-05	-0.745	-1.828e-05		-0.645	0.0009918	0.0009423	0.0008887	0.0008294
-0.756	-9.999e-05	-9.588e-05	-9.038e-05	-8.357e-05	-7.66e-05	-6.849e-05	-6.047e-05	-5.053e-05	-3.872e-05	-2.372e-05		-0.756	-2.74876	-2.63836	-2.51805	-2.43029	-2.27884	-2.12173	-1.94904	-1.73673	-1.47063	-1.08238		-0.756	-6.717e-05	-0.756	-6.446e-05	-0.756	-6.019e-05	-0.756	-5.731e-05	-0.746	-4.995e-05	-0.746	-4.532e-05	-0.746	-4.054e-05	-0.746	-3.472e-05	-0.746	-2.753e-05	-0.746	-1.836e-05		-0.644	0.0009965	0.0009468	0.0008927	0.0008329
-0.757	-9.931e-05	-9.466e-05	-8.917e-05	-8.325e-05	-7.701e-05	-6.881e-05	-6.059e-05	-5.086e-05	-3.878e-05	-2.381e-05		-0.757	-2.7431	-2.67799	-2.57325	-2.43878	-2.30432	-2.13588	-1.95895	-1.74947	-1.47912	-1.08846		-0.757	-6.712e-05	-0.757	-6.407e-05	-0.757	-6.031e-05	-0.757	-5.694e-05	-0.747	-4.996e-05	-0.747	-4.557e-05	-0.747	-4.08e-05	-0.747	-3.482e-05	-0.747	-2.752e-05	-0.747	-1.842e-05		-0.643	0.001	0.000951	0.0008965	0.0008361
-0.758	-0.0001013	-9.715e-05	-9.049e-05	-8.434e-05	-7.716e-05	-6.916e-05	-6.089e-05	-5.092e-05	-3.9e-05	-2.389e-05		-0.758	-2.78981	-2.661	-2.56759	-2.43737	-2.32838	-2.15004	-1.97594	-1.76362	-1.48903	-1.09554		-0.758	-6.792e-05	-0.758	-6.487e-05	-0.758	-6.164e-05	-0.758	-5.719e-05	-0.748	-4.997e-05	-0.748	-4.59e-05	-0.748	-4.09e-05	-0.748	-3.504e-05	-0.748	-2.776e-05	-0.748	-1.849e-05		-0.642	0.00101	0.0009555	0.0009003	0.0008397
-0.759	-0.0001004	-9.573e-05	-9.132e-05	-8.517e-05	-7.721e-05	-6.942e-05	-6.131e-05	-5.115e-05	-3.909e-05	-2.396e-05		-0.759	-2.78273	-2.72753	-2.58316	-2.47275	-2.34112	-2.16419	-1.99151	-1.7707	-1.49752	-1.1005		-0.759	-6.792e-05	-0.759	-6.53e-05	-0.759	-6.079e-05	-0.759	-5.812e-05	-0.749	-5.037e-05	-0.749	-4.613e-05	-0.749	-4.109e-05	-0.749	-3.516e-05	-0.749	-2.776e-05	-0.749	-1.852e-05		-0.641	0.00101	0.0009598	0.0009044	0.0008431
-0.76	-0.0001023	-9.8e-05	-9.045e-05	-8.465e-05	-7.757e-05	-6.982e-05	-6.158e-05	-5.147e-05	-3.927e-05	-2.403e-05		-0.76	-2.82944	-2.69781	-2.62987	-2.50248	-2.3482	-2.17834	-2.00283	-1.78344	-1.50885	-1.10616		-0.76	-6.883e-05	-0.76	-6.503e-05	-0.76	-6.188e-05	-0.76	-5.82e-05	-0.75	-5.081e-05	-0.75	-4.634e-05	-0.75	-4.137e-05	-0.75	-3.538e-05	-0.75	-2.798e-05	-0.75	-1.863e-05		-0.64	0.00102	0.0009641	0.000908	0.0008463
-0.761	-0.0001015	-9.728e-05	-9.23e-05	-8.52e-05	-7.828e-05	-7.021e-05	-6.175e-05	-5.161e-05	-3.933e-05	-2.415e-05		-0.761	-2.82378	-2.76575	-2.61146	-2.4954	-2.35952	-2.19391	-2.01415	-1.79759	-1.51875	-1.11309		-0.761	-6.893e-05	-0.761	-6.647e-05	-0.761	-6.247e-05	-0.761	-5.798e-05	-0.751	-5.13e-05	-0.751	-4.656e-05	-0.751	-4.16e-05	-0.751	-3.56e-05	-0.751	-2.802e-05	-0.751	-1.873e-05		-0.639	0.00102	0.0009683	0.0009119	0.0008498
-0.762	-0.0001034	-9.844e-05	-9.188e-05	-8.661e-05	-7.897e-05	-7.05e-05	-6.202e-05	-5.181e-05	-3.954e-05	-2.422e-05		-0.762	-2.86766	-2.74593	-2.65251	-2.5138	-2.37792	-2.20948	-2.02972	-1.80609	-1.52866	-1.11904		-0.762	-6.984e-05	-0.762	-6.547e-05	-0.762	-6.183e-05	-0.762	-5.875e-05	-0.752	-5.173e-05	-0.752	-4.68e-05	-0.752	-4.174e-05	-0.752	-3.556e-05	-0.752	-2.824e-05	-0.752	-1.879e-05		-0.638	0.00103	0.0009727	0.0009159	0.0008531
-0.763	-0.0001027	-9.886e-05	-9.201e-05	-8.664e-05	-7.934e-05	-7.08e-05	-6.255e-05	-5.221e-05	-3.967e-05	-2.431e-05		-0.763	-2.862	-2.79264	-2.67516	-2.55202	-2.40198	-2.22647	-2.04529	-1.82024	-1.53715	-1.12484		-0.763	-6.983e-05	-0.763	-6.722e-05	-0.763	-6.321e-05	-0.763	-5.948e-05	-0.753	-5.173e-05	-0.753	-4.697e-05	-0.753	-4.192e-05	-0.753	-3.581e-05	-0.753	-2.83e-05	-0.753	-1.891e-05		-0.637	0.00103	0.0009768	0.0009196	0.0008564
-0.764	-0.0001047	-9.889e-05	-9.367e-05	-8.629e-05	-7.953e-05	-7.109e-05	-6.275e-05	-5.23e-05	-4e-05	-2.442e-05		-0.764	-2.9087	-2.80113	-2.66384	-2.56192	-2.42463	-2.24062	-2.05662	-1.83298	-1.54565	-1.13064		-0.764	-7.068e-05	-0.764	-6.614e-05	-0.764	-6.302e-05	-0.764	-5.908e-05	-0.754	-5.182e-05	-0.754	-4.715e-05	-0.754	-4.218e-05	-0.754	-3.608e-05	-0.754	-2.849e-05	-0.754	-1.894e-05		-0.636	0.00103	0.0009812	0.0009234	0.0008598
-0.765	-0.000104	-0.0001005	-9.264e-05	-8.752e-05	-7.946e-05	-7.14e-05	-6.29e-05	-5.263e-05	-4.002e-05	-2.447e-05		-0.765	-2.90163	-2.81246	-2.71762	-2.55909	-2.4402	-2.25619	-2.06511	-1.83864	-1.55414	-1.13659		-0.765	-7.058e-05	-0.765	-6.748e-05	-0.765	-6.314e-05	-0.765	-5.93e-05	-0.755	-5.211e-05	-0.755	-4.743e-05	-0.755	-4.245e-05	-0.755	-3.619e-05	-0.755	-2.847e-05	-0.755	-1.901e-05		-0.635	0.00104	0.0009852	0.0009271	0.000863
-0.766	-0.0001059	-9.964e-05	-9.389e-05	-8.846e-05	-7.993e-05	-7.187e-05	-6.328e-05	-5.317e-05	-4.028e-05	-2.467e-05		-0.766	-2.94975	-2.85209	-2.71196	-2.59448	-2.44728	-2.27035	-2.08209	-1.8528	-1.56405	-1.14296		-0.766	-7.144e-05	-0.766	-6.723e-05	-0.766	-6.448e-05	-0.766	-6.023e-05	-0.756	-5.257e-05	-0.756	-4.766e-05	-0.756	-4.259e-05	-0.756	-3.631e-05	-0.756	-2.868e-05	-0.756	-1.908e-05		-0.634	0.00104	0.0009894	0.0009309	0.0008665
-0.767	-0.0001048	-0.0001021	-9.473e-05	-8.796e-05	-8.052e-05	-7.223e-05	-6.385e-05	-5.33e-05	-4.037e-05	-2.482e-05		-0.767	-2.94551	-2.83652	-2.72611	-2.62562	-2.4586	-2.2845	-2.09625	-1.86695	-1.57254	-1.14834		-0.767	-7.143e-05	-0.767	-6.793e-05	-0.767	-6.365e-05	-0.767	-6.042e-05	-0.757	-5.304e-05	-0.757	-4.794e-05	-0.757	-4.274e-05	-0.757	-3.658e-05	-0.757	-2.872e-05	-0.757	-1.911e-05		-0.633	0.00105	0.0009938	0.0009349	0.0008699
-0.768	-0.0001068	-0.0001005	-9.402e-05	-8.835e-05	-8.113e-05	-7.253e-05	-6.411e-05	-5.351e-05	-4.062e-05	-2.491e-05		-0.768	-2.9908	-2.8988	-2.77424	-2.61571	-2.477	-2.30007	-2.10757	-1.87544	-1.58386	-1.15343		-0.768	-7.225e-05	-0.768	-6.843e-05	-0.768	-6.463e-05	-0.768	-6.006e-05	-0.758	-5.344e-05	-0.758	-4.827e-05	-0.758	-4.301e-05	-0.758	-3.666e-05	-0.758	-2.893e-05	-0.758	-1.922e-05		-0.632	0.00105	0.0009977	0.0009384	0.0008731
-0.769	-0.0001061	-0.0001027	-9.588e-05	-8.967e-05	-8.151e-05	-7.293e-05	-6.43e-05	-5.39e-05	-4.067e-05	-2.498e-05		-0.769	-2.98372	-2.8719	-2.75584	-2.63411	-2.50106	-2.31564	-2.12031	-1.8896	-1.59236	-1.15952		-0.769	-7.215e-05	-0.769	-6.816e-05	-0.769	-6.499e-05	-0.769	-6.093e-05	-0.759	-5.357e-05	-0.759	-4.851e-05	-0.759	-4.322e-05	-0.759	-3.672e-05	-0.759	-2.889e-05	-0.759	-1.931e-05		-0.631	0.00106	0.001	0.0009421	0.0008766
-0.77	-0.0001079	-0.0001018	-9.555e-05	-8.981e-05	-8.166e-05	-7.319e-05	-6.457e-05	-5.386e-05	-4.089e-05	-2.501e-05		-0.77	-3.03326	-2.93701	-2.79547	-2.67374	-2.52088	-2.32838	-2.13588	-1.90234	-1.60085	-1.1649		-0.77	-7.312e-05	-0.77	-6.96e-05	-0.77	-6.447e-05	-0.77	-6.165e-05	-0.76	-5.348e-05	-0.76	-4.872e-05	-0.76	-4.334e-05	-0.76	-3.698e-05	-0.76	-2.914e-05	-0.76	-1.939e-05		-0.63	0.00106	0.00101	0.000946	0.0008799
-0.771	-0.0001071	-0.0001032	-9.577e-05	-8.945e-05	-8.17e-05	-7.353e-05	-6.502e-05	-5.41e-05	-4.094e-05	-2.516e-05		-0.771	-3.02619	-2.91295	-2.81812	-2.68365	-2.53503	-2.34395	-2.15004	-1.908	-1.61076	-1.17098		-0.771	-7.307e-05	-0.771	-6.865e-05	-0.771	-6.593e-05	-0.771	-6.12e-05	-0.761	-5.368e-05	-0.761	-4.897e-05	-0.761	-4.354e-05	-0.761	-3.705e-05	-0.761	-2.917e-05	-0.761	-1.949e-05		-0.629	0.00107	0.00101	0.0009495	0.0008828
-0.772	-0.0001089	-0.0001034	-9.761e-05	-9.056e-05	-8.219e-05	-7.384e-05	-6.524e-05	-5.441e-05	-4.122e-05	-2.532e-05		-0.772	-3.07289	-2.95966	-2.80962	-2.68224	-2.54211	-2.35952	-2.15853	-1.92215	-1.62067	-1.17778		-0.772	-7.39e-05	-0.772	-7.045e-05	-0.772	-6.575e-05	-0.772	-6.144e-05	-0.762	-5.422e-05	-0.762	-4.931e-05	-0.762	-4.38e-05	-0.762	-3.717e-05	-0.762	-2.94e-05	-0.762	-1.957e-05		-0.628	0.00107	0.00101	0.0009534	0.0008861
-0.773	-0.0001082	-0.0001035	-9.671e-05	-9.147e-05	-8.275e-05	-7.421e-05	-6.541e-05	-5.443e-05	-4.119e-05	-2.533e-05		-0.773	-3.06582	-2.96815	-2.862	-2.71621	-2.5506	-2.37509	-2.16985	-1.93631	-1.62916	-1.18372		-0.773	-7.379e-05	-0.773	-6.923e-05	-0.773	-6.597e-05	-0.773	-6.257e-05	-0.763	-5.469e-05	-0.763	-4.954e-05	-0.763	-4.411e-05	-0.763	-3.749e-05	-0.763	-2.943e-05	-0.763	-1.962e-05		-0.627	0.00108	0.00102	0.0009568	0.0008893
-0.774	-0.0001099	-0.0001052	-9.795e-05	-9.092e-05	-8.347e-05	-7.454e-05	-6.565e-05	-5.466e-05	-4.152e-05	-2.543e-05		-0.774	-3.1097	-2.98372	-2.85775	-2.74593	-2.569	-2.39066	-2.18684	-1.94338	-1.63907	-1.18967		-0.774	-7.46e-05	-0.774	-7.083e-05	-0.774	-6.715e-05	-0.774	-6.255e-05	-0.764	-5.499e-05	-0.764	-4.976e-05	-0.764	-4.42e-05	-0.764	-3.754e-05	-0.764	-2.963e-05	-0.764	-1.969e-05		-0.626	0.00108	0.00102	0.0009604	0.0008926
-0.775	-0.0001093	-0.000104	-9.881e-05	-9.126e-05	-8.383e-05	-7.494e-05	-6.607e-05	-5.504e-05	-4.159e-05	-2.552e-05		-0.775	-3.10262	-3.02477	-2.87049	-2.73885	-2.59306	-2.40481	-2.20241	-1.95754	-1.64897	-1.19604		-0.775	-7.447e-05	-0.775	-7.034e-05	-0.775	-6.631e-05	-0.775	-6.213e-05	-0.765	-5.496e-05	-0.765	-4.989e-05	-0.765	-4.437e-05	-0.765	-3.774e-05	-0.765	-2.964e-05	-0.765	-1.973e-05		-0.625	0.00109	0.00103	0.0009642	0.0008958
-0.776	-0.0001111	-0.0001062	-9.796e-05	-9.252e-05	-8.396e-05	-7.537e-05	-6.633e-05	-5.521e-05	-4.183e-05	-2.558e-05		-0.776	-3.14791	-3.0092	-2.9172	-2.75725	-2.61288	-2.41897	-2.21231	-1.97028	-1.65747	-1.20226		-0.776	-7.527e-05	-0.776	-7.09e-05	-0.776	-6.73e-05	-0.776	-6.294e-05	-0.766	-5.506e-05	-0.766	-5.001e-05	-0.766	-4.464e-05	-0.766	-3.814e-05	-0.766	-2.989e-05	-0.766	-1.983e-05		-0.624	0.00109	0.00103	0.0009676	0.0008989
-0.777	-0.0001102	-0.0001048	-0.0001	-9.253e-05	-8.384e-05	-7.572e-05	-6.641e-05	-5.553e-05	-4.188e-05	-2.563e-05		-0.777	-3.13942	-3.07289	-2.8988	-2.79405	-2.62703	-2.43454	-2.22505	-1.97735	-1.66737	-1.20807		-0.777	-7.52e-05	-0.777	-7.15e-05	-0.777	-6.783e-05	-0.777	-6.369e-05	-0.767	-5.527e-05	-0.767	-5.022e-05	-0.767	-4.481e-05	-0.767	-3.818e-05	-0.767	-2.992e-05	-0.767	-1.989e-05		-0.623	0.00109	0.00103	0.0009714	0.0009021
-0.778	-0.000112	-0.0001071	-9.961e-05	-9.226e-05	-8.423e-05	-7.606e-05	-6.663e-05	-5.576e-05	-4.208e-05	-2.573e-05		-0.778	-3.18613	-3.04459	-2.93984	-2.80396	-2.63553	-2.45011	-2.24062	-1.99151	-1.67587	-1.21359		-0.778	-7.597e-05	-0.778	-7.117e-05	-0.778	-6.711e-05	-0.778	-6.331e-05	-0.768	-5.584e-05	-0.768	-5.048e-05	-0.768	-4.49e-05	-0.768	-3.828e-05	-0.768	-3.015e-05	-0.768	-1.996e-05		-0.622	0.0011	0.00104	0.000975	0.0009052
-0.779	-0.0001114	-0.0001063	-9.973e-05	-9.344e-05	-8.493e-05	-7.634e-05	-6.708e-05	-5.585e-05	-4.222e-05	-2.581e-05		-0.779	-3.17905	-3.11111	-2.96391	-2.80113	-2.64685	-2.46426	-2.25478	-2.00566	-1.68436	-1.21982		-0.779	-7.576e-05	-0.779	-7.256e-05	-0.779	-6.857e-05	-0.779	-6.352e-05	-0.769	-5.63e-05	-0.769	-5.074e-05	-0.769	-4.511e-05	-0.769	-3.851e-05	-0.769	-3.012e-05	-0.769	-2.002e-05		-0.621	0.0011	0.00104	0.0009784	0.0009084
-0.78	-0.0001133	-0.0001075	-0.0001016	-9.431e-05	-8.584e-05	-7.673e-05	-6.736e-05	-5.615e-05	-4.254e-05	-2.592e-05		-0.78	-3.22434	-3.08846	-2.95258	-2.83652	-2.66525	-2.47983	-2.26468	-2.01415	-1.69427	-1.22689		-0.78	-7.663e-05	-0.78	-7.156e-05	-0.78	-6.817e-05	-0.78	-6.452e-05	-0.77	-5.657e-05	-0.77	-5.1e-05	-0.77	-4.538e-05	-0.77	-3.858e-05	-0.77	-3.031e-05	-0.77	-2.007e-05		-0.62	0.00111	0.00105	0.0009823	0.0009117
-0.781	-0.0001126	-0.0001079	-0.0001005	-9.373e-05	-8.642e-05	-7.706e-05	-6.749e-05	-5.652e-05	-4.258e-05	-2.599e-05		-0.781	-3.21727	-3.13517	-3.00778	-2.86766	-2.68931	-2.4954	-2.27601	-2.02689	-1.70418	-1.23284		-0.781	-7.659e-05	-0.781	-7.346e-05	-0.781	-6.831e-05	-0.781	-6.452e-05	-0.771	-5.656e-05	-0.771	-5.127e-05	-0.771	-4.565e-05	-0.771	-3.876e-05	-0.771	-3.032e-05	-0.771	-2.011e-05		-0.619	0.00111	0.00105	0.0009855	0.0009145
-0.782	-0.0001144	-0.0001079	-0.0001019	-9.405e-05	-8.652e-05	-7.746e-05	-6.784e-05	-5.663e-05	-4.287e-05	-2.611e-05		-0.782	-3.26539	-3.14367	-3.00212	-2.85916	-2.71196	-2.50955	-2.29299	-2.04105	-1.71125	-1.23921		-0.782	-7.745e-05	-0.782	-7.245e-05	-0.782	-6.962e-05	-0.782	-6.423e-05	-0.772	-5.657e-05	-0.772	-5.151e-05	-0.772	-4.574e-05	-0.772	-3.906e-05	-0.772	-3.063e-05	-0.772	-2.022e-05		-0.618	0.00112	0.00105	0.000989	0.0009177
-0.783	-0.0001136	-0.0001095	-0.0001026	-9.524e-05	-8.653e-05	-7.777e-05	-6.823e-05	-5.676e-05	-4.297e-05	-2.621e-05		-0.783	-3.25832	-3.15924	-3.01911	-2.87757	-2.7247	-2.52512	-2.30715	-2.04812	-1.72116	-1.24473		-0.783	-7.739e-05	-0.783	-7.395e-05	-0.783	-6.868e-05	-0.783	-6.508e-05	-0.773	-5.685e-05	-0.773	-5.182e-05	-0.773	-4.586e-05	-0.773	-3.914e-05	-0.773	-3.066e-05	-0.773	-2.032e-05		-0.617	0.00112	0.00106	0.0009927	0.000921
-0.784	-0.0001152	-0.0001083	-0.0001018	-9.528e-05	-8.685e-05	-7.805e-05	-6.841e-05	-5.708e-05	-4.327e-05	-2.631e-05		-0.784	-3.30361	-3.19745	-3.06582	-2.91437	-2.73036	-2.54069	-2.31847	-2.05945	-1.72965	-1.25081		-0.784	-7.821e-05	-0.784	-7.356e-05	-0.784	-6.969e-05	-0.784	-6.577e-05	-0.774	-5.731e-05	-0.774	-5.21e-05	-0.774	-4.619e-05	-0.774	-3.931e-05	-0.774	-3.093e-05	-0.774	-2.04e-05		-0.616	0.00112	0.00106	0.000996	0.0009239
-0.785	-0.0001146	-0.0001108	-0.0001037	-9.489e-05	-8.752e-05	-7.843e-05	-6.86e-05	-5.718e-05	-4.326e-05	-2.644e-05		-0.785	-3.29512	-3.1833	-3.04742	-2.92569	-2.74168	-2.55768	-2.32979	-2.07219	-1.73815	-1.25619		-0.785	-7.814e-05	-0.785	-7.412e-05	-0.785	-7.019e-05	-0.785	-6.532e-05	-0.775	-5.788e-05	-0.775	-5.231e-05	-0.775	-4.64e-05	-0.775	-3.952e-05	-0.775	-3.096e-05	-0.775	-2.047e-05		-0.615	0.00113	0.00107	0.0009997	0.0009271
-0.786	-0.0001164	-0.0001094	-0.0001033	-9.606e-05	-8.827e-05	-7.876e-05	-6.889e-05	-5.742e-05	-4.356e-05	-2.652e-05		-0.786	-3.34324	-3.24558	-3.08846	-2.92003	-2.76008	-2.57042	-2.34536	-2.07926	-1.74805	-1.26185		-0.786	-7.901e-05	-0.786	-7.469e-05	-0.786	-6.947e-05	-0.786	-6.547e-05	-0.776	-5.81e-05	-0.776	-5.248e-05	-0.776	-4.648e-05	-0.776	-3.96e-05	-0.776	-3.116e-05	-0.776	-2.05e-05		-0.614	0.00113	0.00107	0.001	0.0009305
-0.787	-0.0001158	-0.0001118	-0.0001037	-9.709e-05	-8.87e-05	-7.906e-05	-6.928e-05	-5.778e-05	-4.359e-05	-2.659e-05		-0.787	-3.33475	-3.21585	-3.1097	-2.95683	-2.78415	-2.58457	-2.36093	-2.09483	-1.75655	-1.26851		-0.787	-7.879e-05	-0.787	-7.437e-05	-0.787	-7.093e-05	-0.787	-6.64e-05	-0.777	-5.812e-05	-0.777	-5.276e-05	-0.777	-4.674e-05	-0.777	-3.975e-05	-0.777	-3.116e-05	-0.777	-2.059e-05		-0.613	0.00114	0.00107	0.00101	0.0009335
-0.788	-0.0001177	-0.0001107	-0.0001056	-9.663e-05	-8.871e-05	-7.946e-05	-6.944e-05	-5.793e-05	-4.387e-05	-2.668e-05		-0.788	-3.38287	-3.28521	-3.09979	-2.98514	-2.80821	-2.59873	-2.37226	-2.10757	-1.76362	-1.27544		-0.788	-7.961e-05	-0.788	-7.584e-05	-0.788	-7.073e-05	-0.788	-6.643e-05	-0.778	-5.821e-05	-0.778	-5.294e-05	-0.778	-4.701e-05	-0.778	-4.005e-05	-0.778	-3.135e-05	-0.778	-2.064e-05		-0.612	0.00114	0.00108	0.00101	0.0009365
-0.789	-0.000117	-0.000112	-0.0001044	-9.717e-05	-8.86e-05	-7.978e-05	-6.959e-05	-5.814e-05	-4.391e-05	-2.676e-05		-0.789	-3.37155	-3.26115	-3.15357	-2.97381	-2.82095	-2.61288	-2.38641	-2.11465	-1.77212	-1.28068		-0.789	-7.945e-05	-0.789	-7.48e-05	-0.789	-7.092e-05	-0.789	-6.613e-05	-0.779	-5.847e-05	-0.779	-5.311e-05	-0.779	-4.728e-05	-0.779	-4.01e-05	-0.779	-3.141e-05	-0.779	-2.072e-05		-0.611	0.00115	0.00108	0.00101	0.0009394
-0.79	-0.0001188	-0.0001124	-0.0001056	-9.848e-05	-8.903e-05	-8.014e-05	-6.989e-05	-5.85e-05	-4.417e-05	-2.691e-05		-0.79	-3.41967	-3.30927	-3.1465	-2.9908	-2.82661	-2.62703	-2.4034	-2.13163	-1.78061	-1.28691		-0.79	-8.025e-05	-0.79	-7.661e-05	-0.79	-7.227e-05	-0.79	-6.692e-05	-0.78	-5.895e-05	-0.78	-5.341e-05	-0.78	-4.737e-05	-0.78	-4.019e-05	-0.78	-3.161e-05	-0.78	-2.08e-05		-0.61	0.00115	0.00109	0.00102	0.0009427
-0.791	-0.0001183	-0.0001123	-0.0001062	-9.881e-05	-8.963e-05	-8.039e-05	-7.032e-05	-5.851e-05	-4.419e-05	-2.698e-05		-0.791	-3.4126	-3.31352	-3.16348	-3.03185	-2.83652	-2.63977	-2.41755	-2.14437	-1.79052	-1.29243		-0.791	-8.007e-05	-0.791	-7.556e-05	-0.791	-7.141e-05	-0.791	-6.756e-05	-0.781	-5.951e-05	-0.781	-5.365e-05	-0.781	-4.76e-05	-0.781	-4.045e-05	-0.781	-3.165e-05	-0.781	-2.087e-05		-0.609	0.00115	0.00109	0.00102	0.0009456
-0.792	-0.0001202	-0.0001139	-0.0001054	-9.849e-05	-9.046e-05	-8.081e-05	-7.065e-05	-5.878e-05	-4.447e-05	-2.709e-05		-0.792	-3.46355	-3.33192	-3.21161	-3.04034	-2.85492	-2.65393	-2.42746	-2.15145	-1.79901	-1.29851		-0.792	-8.085e-05	-0.792	-7.701e-05	-0.792	-7.265e-05	-0.792	-6.724e-05	-0.782	-5.978e-05	-0.782	-5.386e-05	-0.782	-4.786e-05	-0.782	-4.058e-05	-0.782	-3.186e-05	-0.782	-2.095e-05		-0.608	0.00116	0.00109	0.00102	0.0009486
-0.793	-0.0001195	-0.0001129	-0.0001074	-9.96e-05	-9.088e-05	-8.126e-05	-7.084e-05	-5.908e-05	-4.453e-05	-2.718e-05		-0.793	-3.45506	-3.3673	-3.19037	-3.03892	-2.87757	-2.66808	-2.4402	-2.16277	-1.81033	-1.30488		-0.793	-8.07e-05	-0.793	-7.673e-05	-0.793	-7.322e-05	-0.793	-6.752e-05	-0.783	-5.98e-05	-0.783	-5.408e-05	-0.783	-4.809e-05	-0.783	-4.079e-05	-0.783	-3.187e-05	-0.783	-2.106e-05		-0.607	0.00116	0.0011	0.00103	0.0009518
-0.794	-0.0001212	-0.0001155	-0.0001071	-0.0001006	-9.1e-05	-8.161e-05	-7.114e-05	-5.926e-05	-4.478e-05	-2.727e-05		-0.794	-3.5046	-3.35598	-3.23425	-3.07289	-2.90021	-2.68507	-2.45718	-2.17551	-1.81741	-1.3104		-0.794	-8.155e-05	-0.794	-7.721e-05	-0.794	-7.275e-05	-0.794	-6.853e-05	-0.784	-5.99e-05	-0.784	-5.433e-05	-0.784	-4.815e-05	-0.784	-4.109e-05	-0.784	-3.217e-05	-0.784	-2.112e-05		-0.606	0.00117	0.0011	0.00103	0.0009547
-0.795	-0.0001206	-0.000114	-0.0001073	-9.982e-05	-9.116e-05	-8.198e-05	-7.158e-05	-5.951e-05	-4.479e-05	-2.736e-05		-0.795	-3.49894	-3.41967	-3.25407	-3.10262	-2.9172	-2.70205	-2.47134	-2.18401	-1.82732	-1.31635		-0.795	-8.151e-05	-0.795	-7.784e-05	-0.795	-7.413e-05	-0.795	-6.865e-05	-0.785	-6.015e-05	-0.785	-5.46e-05	-0.785	-4.84e-05	-0.785	-4.118e-05	-0.785	-3.22e-05	-0.785	-2.123e-05		-0.605	0.00117	0.00111	0.00103	0.0009577
-0.796	-0.0001222	-0.0001166	-0.0001092	-0.0001004	-9.152e-05	-8.224e-05	-7.17e-05	-5.971e-05	-4.509e-05	-2.743e-05		-0.796	-3.54848	-3.39137	-3.24558	-3.09413	-2.92427	-2.71621	-2.48125	-2.19816	-1.83581	-1.32201		-0.796	-8.253e-05	-0.796	-7.75e-05	-0.796	-7.369e-05	-0.796	-6.835e-05	-0.786	-6.061e-05	-0.786	-5.488e-05	-0.786	-4.868e-05	-0.786	-4.13e-05	-0.786	-3.244e-05	-0.786	-2.131e-05		-0.604	0.00118	0.00111	0.00104	0.0009608
-0.797	-0.0001214	-0.0001156	-0.0001081	-0.0001016	-9.201e-05	-8.245e-05	-7.185e-05	-5.978e-05	-4.519e-05	-2.746e-05		-0.797	-3.53999	-3.46072	-3.29936	-3.11253	-2.93418	-2.73036	-2.49398	-2.2109	-1.8443	-1.32611		-0.797	-8.238e-05	-0.797	-7.895e-05	-0.797	-7.375e-05	-0.797	-6.916e-05	-0.787	-6.121e-05	-0.787	-5.518e-05	-0.787	-4.889e-05	-0.787	-4.159e-05	-0.787	-3.24e-05	-0.787	-2.137e-05		-0.603	0.00118	0.00111	0.00104	0.0009636
-0.798	-0.0001232	-0.0001169	-0.0001094	-0.0001017	-9.266e-05	-8.278e-05	-7.221e-05	-6.011e-05	-4.546e-05	-2.758e-05		-0.798	-3.58953	-3.43524	-3.29653	-3.15074	-2.95117	-2.74451	-2.51238	-2.21939	-1.85138	-1.33263		-0.798	-8.332e-05	-0.798	-7.793e-05	-0.798	-7.503e-05	-0.798	-6.982e-05	-0.788	-6.15e-05	-0.788	-5.534e-05	-0.788	-4.898e-05	-0.788	-4.167e-05	-0.788	-3.259e-05	-0.788	-2.145e-05		-0.602	0.00118	0.00112	0.00104	0.0009668
-0.799	-0.0001225	-0.0001172	-0.00011	-0.0001013	-9.312e-05	-8.319e-05	-7.248e-05	-6.048e-05	-4.55e-05	-2.769e-05		-0.799	-3.57962	-3.4862	-3.30927	-3.15499	-2.97806	-2.76008	-2.52654	-2.23213	-1.86129	-1.33829		-0.799	-8.314e-05	-0.799	-7.973e-05	-0.799	-7.411e-05	-0.799	-6.931e-05	-0.789	-6.152e-05	-0.789	-5.557e-05	-0.789	-4.906e-05	-0.789	-4.177e-05	-0.789	-3.261e-05	-0.789	-2.152e-05		-0.601	0.00119	0.00112	0.00105	0.0009697
																									--		--		--		--	-0.79	-6.162e-05	-0.79	-5.584e-05	-0.79	-4.938e-05	-0.79	-4.207e-05	-0.79	-3.291e-05	-0.79	-2.159e-05
																									--		--		--		--	-0.791	-6.184e-05	-0.791	-5.614e-05	-0.791	-4.964e-05	-0.791	-4.219e-05	-0.791	-3.29e-05	-0.791	-2.167e-05
																									--		--		--		--	-0.792	-6.236e-05	-0.792	-5.648e-05	-0.792	-4.979e-05	-0.792	-4.23e-05	-0.792	-3.317e-05	-0.792	-2.175e-05
																									--		--		--		--	-0.793	-6.28e-05	-0.793	-5.675e-05	-0.793	-5.001e-05	-0.793	-4.254e-05	-0.793	-3.325e-05	-0.793	-2.182e-05
																									--		--		--		--	-0.794	-6.308e-05	-0.794	-5.705e-05	-0.794	-5.025e-05	-0.794	-4.267e-05	-0.794	-3.349e-05	-0.794	-2.188e-05
																									--		--		--		--	-0.795	-6.304e-05	-0.795	-5.737e-05	-0.795	-5.043e-05	-0.795	-4.283e-05	-0.795	-3.352e-05	-0.795	-2.198e-05
																									--		--		--		--	-0.796	-6.323e-05	-0.796	-5.758e-05	-0.796	-5.051e-05	-0.796	-4.31e-05	-0.796	-3.374e-05	-0.796	-2.21e-05
																									--		--		--		--	-0.797	-6.343e-05	-0.797	-5.791e-05	-0.797	-5.07e-05	-0.797	-4.318e-05	-0.797	-3.376e-05	-0.797	-2.215e-05
																									--		--		--		--	-0.798	-6.389e-05	-0.798	-5.811e-05	-0.798	-5.109e-05	-0.798	-4.333e-05	-0.798	-3.403e-05	-0.798	-2.225e-05
																									--		--		--		--	-0.799	-6.442e-05	-0.799	-5.832e-05	-0.799	-5.131e-05	-0.799	-4.353e-05	-0.799	-3.404e-05	-0.799	-2.237e-05
[truncated: 6 more columns]

## Sheet: Fig 3f
1.6	-0.7621		1.6	-1.1747		-0.8	0.0001413		-0.8	0.000109		-0.8	0.0001785		-0.8	0.00011
3.2	-0.9696		3.2	-1.17596		-0.801	0.000128		-0.801	9.74e-05		-0.801	0.0001521		-0.801	9.1e-05
4.8	-1.017		4.8	-1.17706		-0.802	0.0001185		-0.802	8.99e-05		-0.802	0.0001321		-0.802	7.76e-05
6.4	-1.035		6.4	-1.17787		-0.803	0.0001105		-0.803	8.36e-05		-0.803	0.0001161		-0.803	6.72e-05
8	-1.042		8	-1.17821		-0.804	0.0001035		-0.804	7.82e-05		-0.804	0.0001028		-0.804	5.88e-05
9.6	-1.046		9.6	-1.17822		-0.805	9.728e-05		-0.805	7.34e-05		-0.805	9.138e-05		-0.805	5.18e-05
11.2	-1.048		11.2	-1.17864		-0.806	9.163e-05		-0.806	6.91e-05		-0.806	8.141e-05		-0.806	4.56e-05
12.8	-1.049		12.8	-1.17901		-0.807	8.655e-05		-0.807	6.52e-05		-0.807	7.268e-05		-0.807	4.03e-05
14.4	-1.05		14.4	-1.17973		-0.808	8.19e-05		-0.808	6.16e-05		-0.808	6.497e-05		-0.808	3.57e-05
16	-1.051		16	-1.17783		-0.809	7.759e-05		-0.809	5.84e-05		-0.809	5.809e-05		-0.809	3.16e-05
17.6	-1.052		17.6	-1.17821		-0.81	7.36e-05		-0.81	5.54e-05		-0.81	5.205e-05		-0.81	2.79e-05
19.2	-1.053		19.2	-1.17812		-0.811	6.994e-05		-0.811	5.27e-05		-0.811	4.646e-05		-0.811	2.45e-05
20.8	-1.053		20.8	-1.17824		-0.812	6.654e-05		-0.812	5.02e-05		-0.812	4.142e-05		-0.812	2.15e-05
22.4	-1.054		22.4	-1.17921		-0.813	6.333e-05		-0.813	4.79e-05		-0.813	3.698e-05		-0.813	1.87e-05
24	-1.054		24	-1.17964		-0.814	6.032e-05		-0.814	4.56e-05		-0.814	3.28e-05		-0.814	1.62e-05
25.6	-1.055		25.6	-1.1789		-0.815	5.751e-05		-0.815	4.35e-05		-0.815	2.903e-05		-0.815	1.4e-05
27.2	-1.055		27.2	-1.17928		-0.816	5.489e-05		-0.816	4.16e-05		-0.816	2.551e-05		-0.816	1.18e-05
28.8	-1.056		28.8	-1.17964		-0.817	5.24e-05		-0.817	3.97e-05		-0.817	2.228e-05		-0.817	9.76e-06
30.4	-1.056		30.4	-1.17974		-0.818	5.009e-05		-0.818	3.81e-05		-0.818	1.932e-05		-0.818	7.92e-06
32	-1.056		32	-1.17987		-0.819	4.778e-05		-0.819	3.64e-05		-0.819	1.635e-05		-0.819	5.93e-06
33.6	-1.057		33.6	-1.17976		-0.82	4.57e-05		-0.82	3.48e-05		-0.82	1.369e-05		-0.82	4.18e-06
35.2	-1.057		35.2	-1.18004		-0.821	4.378e-05		-0.821	3.34e-05		-0.821	1.147e-05		-0.821	2.73e-06
36.8	-1.058		36.8	-1.18017		-0.822	4.188e-05		-0.822	3.2e-05		-0.822	9.237e-06		-0.822	1.23e-06
38.4	-1.058		38.4	-1.18041		-0.823	4.014e-05		-0.823	3.07e-05		-0.823	7.204e-06		-0.823	-2.3e-07
40	-1.058		40	-1.18077		-0.824	3.846e-05		-0.824	2.94e-05		-0.824	5.233e-06		-0.824	-1.58e-06
41.6	-1.059		41.6	-1.18044		-0.825	3.685e-05		-0.825	2.82e-05		-0.825	3.39e-06		-0.825	-3.01e-06
43.2	-1.059		43.2	-1.18089		-0.826	3.533e-05		-0.826	2.7e-05		-0.826	1.694e-06		-0.826	-4.33e-06
44.8	-1.059		44.8	-1.18099		-0.827	3.385e-05		-0.827	2.59e-05		-0.827	5.75e-08		-0.827	-5.63e-06
46.4	-1.059		46.4	-1.18108		-0.828	3.246e-05		-0.828	2.48e-05		-0.828	-1.462e-06		-0.828	-6.83e-06
48	-1.06		48	-1.18115		-0.829	3.115e-05		-0.829	2.39e-05		-0.829	-2.888e-06		-0.829	-7.94e-06
49.6	-1.06		49.6	-1.18112		-0.83	2.983e-05		-0.83	2.29e-05		-0.83	-4.35e-06		-0.83	-9.01e-06
51.2	-1.06		51.2	-1.18085		-0.831	2.856e-05		-0.831	2.19e-05		-0.831	-5.623e-06		-0.831	-1e-05
52.8	-1.06		52.8	-1.18179		-0.832	2.739e-05		-0.832	2.11e-05		-0.832	-6.881e-06		-0.832	-1.09e-05
54.4	-1.061		54.4	-1.18164		-0.833	2.62e-05		-0.833	2.01e-05		-0.833	-8.089e-06		-0.833	-1.18e-05
56	-1.06		56	-1.18194		-0.834	2.516e-05		-0.834	1.93e-05		-0.834	-9.208e-06		-0.834	-1.25e-05
57.6	-1.059		57.6	-1.18197		-0.835	2.41e-05		-0.835	1.85e-05		-0.835	-1.029e-05		-0.835	-1.34e-05
59.2	-1.059		59.2	-1.1821		-0.836	2.304e-05		-0.836	1.78e-05		-0.836	-1.13e-05		-0.836	-1.41e-05
60.8	-1.06		60.8	-1.182		-0.837	2.21e-05		-0.837	1.7e-05		-0.837	-1.224e-05		-0.837	-1.47e-05
62.4	-1.06		62.4	-1.18187		-0.838	2.114e-05		-0.838	1.63e-05		-0.838	-1.325e-05		-0.838	-1.54e-05
64	-1.06		64	-1.18203		-0.839	2.022e-05		-0.839	1.56e-05		-0.839	-1.413e-05		-0.839	-1.6e-05
65.6	-1.06		65.6	-1.18255		-0.84	1.934e-05		-0.84	1.49e-05		-0.84	-1.497e-05		-0.84	-1.66e-05
67.2	-1.06		67.2	-1.18282		-0.841	1.85e-05		-0.841	1.43e-05		-0.841	-1.579e-05		-0.841	-1.71e-05
68.8	-1.06		68.8	-1.18284		-0.842	1.773e-05		-0.842	1.37e-05		-0.842	-1.656e-05		-0.842	-1.76e-05
70.4	-1.061		70.4	-1.18264		-0.843	1.693e-05		-0.843	1.3e-05		-0.843	-1.731e-05		-0.843	-1.81e-05
72	-1.061		72	-1.18276		-0.844	1.616e-05		-0.844	1.24e-05		-0.844	-1.807e-05		-0.844	-1.86e-05
73.6	-1.061		73.6	-1.18244		-0.845	1.545e-05		-0.845	1.19e-05		-0.845	-1.872e-05		-0.845	-1.9e-05
75.2	-1.061		75.2	-1.18312		-0.846	1.471e-05		-0.846	1.13e-05		-0.846	-1.943e-05		-0.846	-1.95e-05
76.8	-1.061		76.8	-1.18326		-0.847	1.4e-05		-0.847	1.07e-05		-0.847	-2.003e-05		-0.847	-1.99e-05
78.4	-1.061		78.4	-1.18313		-0.848	1.331e-05		-0.848	1.02e-05		-0.848	-2.067e-05		-0.848	-2.03e-05
80	-1.061		80	-1.1832		-0.849	1.267e-05		-0.849	9.67e-06		-0.849	-2.127e-05		-0.849	-2.07e-05
81.6	-1.061		81.6	-1.18308		-0.85	1.205e-05		-0.85	9.19e-06		-0.85	-2.177e-05		-0.85	-2.1e-05
83.2	-1.061		83.2	-1.18367		-0.851	1.143e-05		-0.851	8.7e-06		-0.851	-2.235e-05		-0.851	-2.15e-05
84.8	-1.062		84.8	-1.18351		-0.852	1.082e-05		-0.852	8.2e-06		-0.852	-2.296e-05		-0.852	-2.18e-05
86.4	-1.062		86.4	-1.18348		-0.853	1.025e-05		-0.853	7.77e-06		-0.853	-2.343e-05		-0.853	-2.21e-05
88	-1.062		87.9999	-1.18344		-0.854	9.678e-06		-0.854	7.26e-06		-0.854	-2.398e-05		-0.854	-2.25e-05
89.6	-1.062		89.6	-1.18311		-0.855	9.156e-06		-0.855	6.84e-06		-0.855	-2.443e-05		-0.855	-2.28e-05
91.2	-1.062		91.2	-1.18339		-0.856	8.627e-06		-0.856	6.41e-06		-0.856	-2.49e-05		-0.856	-2.32e-05
92.8	-1.063		92.7999	-1.18342		-0.857	8.098e-06		-0.857	5.97e-06		-0.857	-2.541e-05		-0.857	-2.35e-05
94.4	-1.063		94.4	-1.18362		-0.858	7.627e-06		-0.858	5.59e-06		-0.858	-2.581e-05		-0.858	-2.38e-05
96	-1.063		95.9999	-1.18354		-0.859	7.097e-06		-0.859	5.18e-06		-0.859	-2.631e-05		-0.859	-2.4e-05
97.6	-1.063		97.6	-1.18341		-0.86	6.598e-06		-0.86	4.74e-06		-0.86	-2.671e-05		-0.86	-2.43e-05
99.2	-1.063		99.1999	-1.18374		-0.861	6.157e-06		-0.861	4.4e-06		-0.861	-2.709e-05		-0.861	-2.46e-05
100.8	-1.063		100.8	-1.18383		-0.862	5.66e-06		-0.862	4.01e-06		-0.862	-2.754e-05		-0.862	-2.49e-05
102.4	-1.063		102.4	-1.18369		-0.863	5.229e-06		-0.863	3.67e-06		-0.863	-2.788e-05		-0.863	-2.52e-05
104	-1.063		104	-1.18435		-0.864	4.795e-06		-0.864	3.31e-06		-0.864	-2.829e-05		-0.864	-2.55e-05
105.6	-1.064		105.6	-1.18459		-0.865	4.339e-06		-0.865	2.95e-06		-0.865	-2.867e-05		-0.865	-2.57e-05
107.2	-1.064		107.2	-1.18446		-0.866	3.983e-06		-0.866	2.66e-06		-0.866	-2.901e-05		-0.866	-2.6e-05
108.8	-1.064		108.8	-1.18453		-0.867	3.571e-06		-0.867	2.31e-06		-0.867	-2.941e-05		-0.867	-2.63e-05
110.4	-1.063		110.4	-1.18451		-0.868	3.159e-06		-0.868	1.97e-06		-0.868	-2.986e-05		-0.868	-2.65e-05
112	-1.063		112	-1.18405		-0.869	2.809e-06		-0.869	1.64e-06		-0.869	-3.004e-05		-0.869	-2.67e-05
113.6	-1.064		113.6	-1.18456		-0.87	2.378e-06		-0.87	1.31e-06		-0.87	-3.035e-05		-0.87	-2.7e-05
115.2	-1.064		115.2	-1.18451		-0.871	2.054e-06		-0.871	1.03e-06		-0.871	-3.074e-05		-0.871	-2.72e-05
116.8	-1.064		116.8	-1.18482		-0.872	1.709e-06		-0.872	7.31e-07		-0.872	-3.104e-05		-0.872	-2.75e-05
118.4	-1.064		118.4	-1.18441		-0.873	1.313e-06		-0.873	4.24e-07		-0.873	-3.135e-05		-0.873	-2.77e-05
120	-1.064		120	-1.18464		-0.874	9.988e-07		-0.874	1.62e-07		-0.874	-3.164e-05		-0.874	-2.79e-05
121.6	-1.064		121.6	-1.18513		-0.875	6.609e-07		-0.875	-1.69e-07		-0.875	-3.194e-05		-0.875	-2.81e-05
123.2	-1.064		123.2	-1.18569		-0.876	3.245e-07		-0.876	-4.4e-07		-0.876	-3.226e-05		-0.876	-2.84e-05
124.8	-1.065		124.8	-1.18551		-0.877	7.877e-09		-0.877	-6.95e-07		-0.877	-3.25e-05		-0.877	-2.86e-05
126.4	-1.065		126.4	-1.18514		-0.878	-3.718e-07		-0.878	-9.59e-07		-0.878	-3.282e-05		-0.878	-2.88e-05
128	-1.065		128	-1.18572		-0.879	-6.388e-07		-0.879	-1.21e-06		-0.879	-3.305e-05		-0.879	-2.9e-05
129.6	-1.065		129.6	-1.18603		-0.88	-9.389e-07		-0.88	-1.47e-06		-0.88	-3.334e-05		-0.88	-2.92e-05
131.2	-1.065		131.2	-1.18518		-0.881	-1.249e-06		-0.881	-1.73e-06		-0.881	-3.366e-05		-0.881	-2.94e-05
132.8	-1.066		132.8	-1.18513		-0.882	-1.512e-06		-0.882	-1.98e-06		-0.882	-3.386e-05		-0.882	-2.96e-05
134.4	-1.065		134.4	-1.18562		-0.883	-1.827e-06		-0.883	-2.26e-06		-0.883	-3.411e-05		-0.883	-2.98e-05
136	-1.065		136	-1.1844		-0.884	-2.144e-06		-0.884	-2.51e-06		-0.884	-3.435e-05		-0.884	-3e-05
137.6	-1.065		137.6	-1.18465		-0.885	-2.38e-06		-0.885	-2.76e-06		-0.885	-3.455e-05		-0.885	-3.02e-05
139.2	-1.065		139.2	-1.18432		-0.886	-2.707e-06		-0.886	-3.01e-06		-0.886	-3.485e-05		-0.886	-3.04e-05
140.8	-1.065		140.8	-1.18426		-0.887	-2.981e-06		-0.887	-3.27e-06		-0.887	-3.506e-05		-0.887	-3.06e-05
142.4	-1.065		142.4	-1.18465		-0.888	-3.242e-06		-0.888	-3.51e-06		-0.888	-3.527e-05		-0.888	-3.08e-05
144	-1.066		144	-1.18487		-0.889	-3.527e-06		-0.889	-3.77e-06		-0.889	-3.556e-05		-0.889	-3.1e-05
145.6	-1.066		145.6	-1.18426		-0.89	-3.771e-06		-0.89	-3.94e-06		-0.89	-3.584e-05		-0.89	-3.12e-05
147.2	-1.066		147.2	-1.18462		-0.891	-4.044e-06		-0.891	-4.18e-06		-0.891	-3.6e-05		-0.891	-3.14e-05
148.8	-1.066		148.8	-1.18426		-0.892	-4.29e-06		-0.892	-4.43e-06		-0.892	-3.622e-05		-0.892	-3.15e-05
150.4	-1.066		150.4	-1.18551		-0.893	-4.502e-06		-0.893	-4.57e-06		-0.893	-3.641e-05		-0.893	-3.16e-05
152	-1.066		152	-1.18477		-0.894	-4.775e-06		-0.894	-4.82e-06		-0.894	-3.665e-05		-0.894	-3.19e-05
153.6	-1.067		153.6	-1.18588		-0.895	-4.987e-06		-0.895	-5.03e-06		-0.895	-3.684e-05		-0.895	-3.2e-05
155.2	-1.066		155.2	-1.18605		-0.896	-5.207e-06		-0.896	-5.24e-06		-0.896	-3.704e-05		-0.896	-3.22e-05
156.8	-1.067		156.8	-1.18587		-0.897	-5.481e-06		-0.897	-5.44e-06		-0.897	-3.729e-05		-0.897	-3.24e-05
158.4	-1.067		158.4	-1.18521		-0.898	-5.675e-06		-0.898	-5.61e-06		-0.898	-3.744e-05		-0.898	-3.26e-05
160	-1.066		160	-1.18527		-0.899	-5.909e-06		-0.899	-5.82e-06		-0.899	-3.771e-05		-0.899	-3.28e-05
161.6	-1.066		161.6	-1.18514		-0.9	-6.12e-06		-0.9	-6.03e-06		-0.9	-3.788e-05		-0.9	-3.29e-05
163.2	-1.067		163.2	-1.18605		-0.901	-6.318e-06		-0.901	-6.18e-06		-0.901	-3.804e-05		-0.901	-3.31e-05
164.8	-1.067		164.8	-1.18591		-0.902	-6.568e-06		-0.902	-6.41e-06		-0.902	-3.833e-05		-0.902	-3.33e-05
166.4	-1.067		166.4	-1.18575		-0.903	-6.76e-06		-0.903	-6.58e-06		-0.903	-3.851e-05		-0.903	-3.35e-05
168	-1.067		168	-1.1861		-0.904	-6.943e-06		-0.904	-6.74e-06		-0.904	-3.865e-05		-0.904	-3.36e-05
169.6	-1.067		169.6	-1.18617		-0.905	-7.167e-06		-0.905	-6.96e-06		-0.905	-3.886e-05		-0.905	-3.38e-05
171.2	-1.067		171.2	-1.18667		-0.906	-7.315e-06		-0.906	-7.09e-06		-0.906	-3.903e-05		-0.906	-3.39e-05
172.8	-1.067		172.8	-1.18623		-0.907	-7.535e-06		-0.907	-7.29e-06		-0.907	-3.92e-05		-0.907	-3.41e-05
174.4	-1.068		174.4	-1.18668		-0.908	-7.723e-06		-0.908	-7.46e-06		-0.908	-3.943e-05		-0.908	-3.43e-05
176	-1.068		176	-1.18646		-0.909	-7.871e-06		-0.909	-7.59e-06		-0.909	-3.957e-05		-0.909	-3.44e-05
177.6	-1.068		177.6	-1.18647		-0.91	-8.075e-06		-0.91	-7.78e-06		-0.91	-3.979e-05		-0.91	-3.46e-05
179.2	-1.068		179.2	-1.18638		-0.911	-8.265e-06		-0.911	-7.93e-06		-0.911	-3.995e-05		-0.911	-3.48e-05
180.8	-1.068		180.8	-1.18654		-0.912	-8.445e-06		-0.912	-8.1e-06		-0.912	-4.014e-05		-0.912	-3.49e-05
182.4	-1.068		182.4	-1.18647		-0.913	-8.658e-06		-0.913	-8.32e-06		-0.913	-4.036e-05		-0.913	-3.51e-05
184	-1.069		184	-1.18664		-0.914	-8.805e-06		-0.914	-8.44e-06		-0.914	-4.047e-05		-0.914	-3.52e-05
185.6	-1.069		185.6	-1.18689		-0.915	-8.974e-06		-0.915	-8.6e-06		-0.915	-4.069e-05		-0.915	-3.54e-05
187.2	-1.07		187.2	-1.18723		-0.916	-9.155e-06		-0.916	-8.76e-06		-0.916	-4.088e-05		-0.916	-3.56e-05
188.8	-1.07		188.8	-1.1867		-0.917	-9.278e-06		-0.917	-8.89e-06		-0.917	-4.103e-05		-0.917	-3.57e-05
190.4	-1.069		190.4	-1.18708		-0.918	-9.48e-06		-0.918	-9.06e-06		-0.918	-4.123e-05		-0.918	-3.59e-05
192	-1.069		192	-1.18751		-0.919	-9.637e-06		-0.919	-9.22e-06		-0.919	-4.137e-05		-0.919	-3.61e-05
193.6	-1.07		193.6	-1.18756		-0.92	-9.8e-06		-0.92	-9.34e-06		-0.92	-4.156e-05		-0.92	-3.63e-05
195.2	-1.07		195.2	-1.18688		-0.921	-9.975e-06		-0.921	-9.51e-06		-0.921	-4.173e-05		-0.921	-3.65e-05
196.8	-1.071		196.8	-1.18712		-0.922	-1.012e-05		-0.922	-9.65e-06		-0.922	-4.196e-05		-0.922	-3.66e-05
198.4	-1.07		198.4	-1.18728		-0.923	-1.03e-05		-0.923	-9.79e-06		-0.923	-4.21e-05		-0.923	-3.68e-05
200	-1.07		200	-1.18749		-0.924	-1.044e-05		-0.924	-9.94e-06		-0.924	-4.231e-05		-0.924	-3.7e-05
201.6	-1.071		201.6	-1.18756		-0.925	-1.056e-05		-0.925	-1e-05		-0.925	-4.241e-05		-0.925	-3.71e-05
203.2	-1.071		203.2	-1.18781		-0.926	-1.073e-05		-0.926	-1.02e-05		-0.926	-4.26e-05		-0.926	-3.73e-05
204.8	-1.071		204.8	-1.18823		-0.927	-1.088e-05		-0.927	-1.03e-05		-0.927	-4.277e-05		-0.927	-3.74e-05
206.4	-1.071		206.4	-1.18833		-0.928	-1.1e-05		-0.928	-1.05e-05		-0.928	-4.296e-05		-0.928	-3.76e-05
208	-1.071		208	-1.18827		-0.929	-1.118e-05		-0.929	-1.06e-05		-0.929	-4.317e-05		-0.929	-3.78e-05
209.6	-1.071		209.6	-1.18777		-0.93	-1.132e-05		-0.93	-1.08e-05		-0.93	-4.329e-05		-0.93	-3.79e-05
211.2	-1.071		211.2	-1.18805		-0.931	-1.145e-05		-0.931	-1.09e-05		-0.931	-4.344e-05		-0.931	-3.81e-05
212.8	-1.072		212.8	-1.18839		-0.932	-1.159e-05		-0.932	-1.1e-05		-0.932	-4.361e-05		-0.932	-3.82e-05
214.4	-1.072		214.4	-1.18837		-0.933	-1.169e-05		-0.933	-1.11e-05		-0.933	-4.377e-05		-0.933	-3.84e-05
216	-1.072		216	-1.18873		-0.934	-1.187e-05		-0.934	-1.13e-05		-0.934	-4.395e-05		-0.934	-3.86e-05
217.6	-1.072		217.6	-1.18934		-0.935	-1.199e-05		-0.935	-1.14e-05		-0.935	-4.411e-05		-0.935	-3.87e-05
219.2	-1.073		219.2	-1.18837		-0.936	-1.21e-05		-0.936	-1.15e-05		-0.936	-4.431e-05		-0.936	-3.89e-05
220.8	-1.072		220.8	-1.18945		-0.937	-1.227e-05		-0.937	-1.17e-05		-0.937	-4.449e-05		-0.937	-3.91e-05
222.4	-1.073		222.4	-1.18857		-0.938	-1.234e-05		-0.938	-1.17e-05		-0.938	-4.459e-05		-0.938	-3.92e-05
224	-1.073		224	-1.18868		-0.939	-1.247e-05		-0.939	-1.19e-05		-0.939	-4.481e-05		-0.939	-3.94e-05
225.6	-1.073		225.6	-1.18907		-0.94	-1.265e-05		-0.94	-1.21e-05		-0.94	-4.498e-05		-0.94	-3.96e-05
227.2	-1.065		227.2	-1.18925		-0.941	-1.273e-05		-0.941	-1.22e-05		-0.941	-4.511e-05		-0.941	-3.97e-05
228.8	-1.065		228.8	-1.18888		-0.942	-1.292e-05		-0.942	-1.23e-05		-0.942	-4.536e-05		-0.942	-4e-05
230.4	-1.066		230.4	-1.18899		-0.943	-1.302e-05		-0.943	-1.24e-05		-0.943	-4.547e-05		-0.943	-4.01e-05
232	-1.066		232	-1.18887		-0.944	-1.313e-05		-0.944	-1.26e-05		-0.944	-4.56e-05		-0.944	-4.02e-05
233.6	-1.066		233.6	-1.18946		-0.945	-1.329e-05		-0.945	-1.28e-05		-0.945	-4.578e-05		-0.945	-4.04e-05
235.2	-1.066		235.2	-1.18917		-0.946	-1.338e-05		-0.946	-1.29e-05		-0.946	-4.597e-05		-0.946	-4.05e-05
236.8	-1.066		236.8	-1.18948		-0.947	-1.351e-05		-0.947	-1.3e-05		-0.947	-4.612e-05		-0.947	-4.08e-05
238.4	-1.066		238.4	-1.1892		-0.948	-1.365e-05		-0.948	-1.31e-05		-0.948	-4.635e-05		-0.948	-4.1e-05
240	-1.066		240	-1.1892		-0.949	-1.375e-05		-0.949	-1.32e-05		-0.949	-4.649e-05		-0.949	-4.11e-05
241.6	-1.067		241.6	-1.18927		-0.95	-1.39e-05		-0.95	-1.34e-05		-0.95	-4.667e-05		-0.95	-4.13e-05
243.2	-1.067		243.2	-1.18919		-0.951	-1.398e-05		-0.951	-1.34e-05		-0.951	-4.679e-05		-0.951	-4.15e-05
244.8	-1.067		244.8	-1.18922		-0.952	-1.407e-05		-0.952	-1.35e-05		-0.952	-4.693e-05		-0.952	-4.16e-05
246.4	-1.067		246.4	-1.18961		-0.953	-1.426e-05		-0.953	-1.37e-05		-0.953	-4.715e-05		-0.953	-4.19e-05
248	-1.067		248	-1.1897		-0.954	-1.434e-05		-0.954	-1.38e-05		-0.954	-4.73e-05		-0.954	-4.2e-05
249.6	-1.067		249.6	-1.18985		-0.955	-1.445e-05		-0.955	-1.39e-05		-0.955	-4.747e-05		-0.955	-4.22e-05
251.2	-1.068		251.2	-1.19001		-0.956	-1.458e-05		-0.956	-1.4e-05		-0.956	-4.766e-05		-0.956	-4.24e-05
252.8	-1.068		252.8	-1.18963		-0.957	-1.466e-05		-0.957	-1.41e-05		-0.957	-4.776e-05		-0.957	-4.26e-05
254.4	-1.067		254.4	-1.18982		-0.958	-1.477e-05		-0.958	-1.42e-05		-0.958	-4.798e-05		-0.958	-4.28e-05
256	-1.067		256	-1.19005		-0.959	-1.487e-05		-0.959	-1.43e-05		-0.959	-4.813e-05		-0.959	-4.3e-05
257.6	-1.066		257.6	-1.18969		-0.96	-1.496e-05		-0.96	-1.45e-05		-0.96	-4.828e-05		-0.96	-4.32e-05
259.2	-1.067		259.2	-1.18965		-0.961	-1.509e-05		-0.961	-1.46e-05		-0.961	-4.851e-05		-0.961	-4.34e-05
260.8	-1.067		260.8	-1.19014		-0.962	-1.516e-05		-0.962	-1.47e-05		-0.962	-4.861e-05		-0.962	-4.35e-05
262.4	-1.067		262.4	-1.19022		-0.963	-1.531e-05		-0.963	-1.48e-05		-0.963	-4.88e-05		-0.963	-4.38e-05
264	-1.067		264	-1.1898		-0.964	-1.547e-05		-0.964	-1.49e-05		-0.964	-4.896e-05		-0.964	-4.4e-05
265.6	-1.068		265.6	-1.1893		-0.965	-1.552e-05		-0.965	-1.5e-05		-0.965	-4.913e-05		-0.965	-4.41e-05
267.2	-1.068		267.2	-1.18935		-0.966	-1.57e-05		-0.966	-1.51e-05		-0.966	-4.933e-05		-0.966	-4.44e-05
268.8	-1.068		268.8	-1.18905		-0.967	-1.578e-05		-0.967	-1.53e-05		-0.967	-4.954e-05		-0.967	-4.45e-05
270.4	-1.068		270.401	-1.18924		-0.968	-1.588e-05		-0.968	-1.53e-05		-0.968	-4.969e-05		-0.968	-4.47e-05
272	-1.068		272	-1.18956		-0.969	-1.6e-05		-0.969	-1.55e-05		-0.969	-4.991e-05		-0.969	-4.5e-05
273.6	-1.069		273.601	-1.18962		-0.97	-1.607e-05		-0.97	-1.56e-05		-0.97	-5.007e-05		-0.97	-4.52e-05
275.2	-1.069		275.2	-1.19068		-0.971	-1.617e-05		-0.971	-1.57e-05		-0.971	-5.032e-05		-0.971	-4.54e-05
276.8	-1.069		276.8	-1.1901		-0.972	-1.631e-05		-0.972	-1.58e-05		-0.972	-5.051e-05		-0.972	-4.56e-05
278.4	-1.066		278.401	-1.19076		-0.973	-1.637e-05		-0.973	-1.59e-05		-0.973	-5.069e-05		-0.973	-4.59e-05
280	-1.067		280	-1.19108		-0.974	-1.651e-05		-0.974	-1.6e-05		-0.974	-5.09e-05		-0.974	-4.62e-05
281.6	-1.067		281.601	-1.19052		-0.975	-1.66e-05		-0.975	-1.61e-05		-0.975	-5.107e-05		-0.975	-4.64e-05
283.2	-1.067		283.2	-1.18997		-0.976	-1.668e-05		-0.976	-1.62e-05		-0.976	-5.128e-05		-0.976	-4.66e-05
284.8	-1.067		284.8	-1.18897		-0.977	-1.681e-05		-0.977	-1.63e-05		-0.977	-5.156e-05		-0.977	-4.69e-05
286.4	-1.068		286.401	-1.19073		-0.978	-1.688e-05		-0.978	-1.64e-05		-0.978	-5.168e-05		-0.978	-4.7e-05
288	-1.068		288	-1.18966		-0.979	-1.701e-05		-0.979	-1.66e-05		-0.979	-5.2e-05		-0.979	-4.74e-05
289.6	-1.068		289.601	-1.18931		-0.98	-1.713e-05		-0.98	-1.67e-05		-0.98	-5.228e-05		-0.98	-4.77e-05
291.2	-1.069		291.2	-1.18975		-0.981	-1.721e-05		-0.981	-1.68e-05		-0.981	-5.252e-05		-0.981	-4.79e-05
292.8	-1.069		292.8	-1.18971		-0.982	-1.733e-05		-0.982	-1.69e-05		-0.982	-5.281e-05		-0.982	-4.82e-05
294.4	-1.069		294.401	-1.18921		-0.983	-1.738e-05		-0.983	-1.7e-05		-0.983	-5.301e-05		-0.983	-4.85e-05
296	-1.069		296	-1.18981		-0.984	-1.75e-05		-0.984	-1.71e-05		-0.984	-5.334e-05		-0.984	-4.88e-05
297.6	-1.07		297.601	-1.18964		-0.985	-1.764e-05		-0.985	-1.72e-05		-0.985	-5.368e-05		-0.985	-4.92e-05
299.2	-1.067		299.201	-1.18999		-0.986	-1.769e-05		-0.986	-1.73e-05		-0.986	-5.391e-05		-0.986	-4.95e-05
300.8	-1.066		300.801	-1.19057		-0.987	-1.781e-05		-0.987	-1.74e-05		-0.987	-5.43e-05		-0.987	-4.99e-05
302.4	-1.067		302.401	-1.18992		-0.988	-1.794e-05		-0.988	-1.76e-05		-0.988	-5.466e-05		-0.988	-5.03e-05
304	-1.065		304.001	-1.19043		-0.989	-1.801e-05		-0.989	-1.77e-05		-0.989	-5.5e-05		-0.989	-5.06e-05
305.6	-1.062		305.601	-1.19032		-0.99	-1.813e-05		-0.99	-1.78e-05		-0.99	-5.543e-05		-0.99	-5.11e-05
307.2	-1.062		307.201	-1.19002		-0.991	-1.824e-05		-0.991	-1.79e-05		-0.991	-5.581e-05		-0.991	-5.15e-05
308.8	-1.061		308.801	-1.18988		-0.992	-1.835e-05		-0.992	-1.8e-05		-0.992	-5.628e-05		-0.992	-5.2e-05
310.4	-1.062		310.401	-1.18956		-0.993	-1.846e-05		-0.993	-1.82e-05		-0.993	-5.676e-05		-0.993	-5.25e-05
312	-1.061		312.001	-1.19092		-0.994	-1.852e-05		-0.994	-1.82e-05		-0.994	-5.722e-05		-0.994	-5.3e-05
313.6	-1.061		313.601	-1.19033		-0.995	-1.863e-05		-0.995	-1.83e-05		-0.995	-5.775e-05		-0.995	-5.36e-05
315.2	-1.062		315.201	-1.19148		-0.996	-1.875e-05		-0.996	-1.85e-05		-0.996	-5.83e-05		-0.996	-5.41e-05
316.8	-1.062		316.801	-1.19053		-0.997	-1.885e-05		-0.997	-1.86e-05		-0.997	-5.882e-05		-0.997	-5.47e-05
318.4	-1.062		318.401	-1.19112		-0.998	-1.901e-05		-0.998	-1.87e-05		-0.998	-5.95e-05		-0.998	-5.54e-05
320	-1.062		320.001	-1.19027		-0.999	-1.909e-05		-0.999	-1.88e-05		-0.999	-6.013e-05		-0.999	-5.6e-05
321.6	-1.062		321.601	-1.19108		-1	-1.92e-05		-1	-1.9e-05		-1	-6.081e-05		-1	-5.68e-05
323.2	-1.062		323.201	-1.1909		-1.001	-1.933e-05		-1.001	-1.91e-05		-1.001	-6.15e-05		-1.001	-5.75e-05
324.8	-1.062		324.801	-1.19113		-1.002	-1.939e-05		-1.002	-1.92e-05		-1.002	-6.224e-05		-1.002	-5.83e-05
326.4	-1.062		326.401	-1.19081		-1.003	-1.953e-05		-1.003	-1.93e-05		-1.003	-6.311e-05		-1.003	-5.92e-05
328	-1.062		328.001	-1.19114		-1.004	-1.966e-05		-1.004	-1.94e-05		-1.004	-6.405e-05		-1.004	-6.01e-05
329.6	-1.062		329.601	-1.19153		-1.005	-1.979e-05		-1.005	-1.96e-05		-1.005	-6.5e-05		-1.005	-6.11e-05
331.2	-1.062		331.201	-1.19211		-1.006	-1.991e-05		-1.006	-1.97e-05		-1.006	-6.601e-05		-1.006	-6.22e-05
332.8	-1.062		332.801	-1.19224		-1.007	-2.001e-05		-1.007	-1.99e-05		-1.007	-6.706e-05		-1.007	-6.32e-05
334.4	-1.062		334.401	-1.19202		-1.008	-2.013e-05		-1.008	-2e-05		-1.008	-6.82e-05		-1.008	-6.44e-05
336	-1.062		336.001	-1.19168		-1.009	-2.028e-05		-1.009	-2.01e-05		-1.009	-6.944e-05		-1.009	-6.56e-05
337.6	-1.062		337.601	-1.19193		-1.01	-2.039e-05		-1.01	-2.02e-05		-1.01	-7.068e-05		-1.01	-6.7e-05
339.2	-1.062		339.201	-1.19211		-1.011	-2.051e-05		-1.011	-2.04e-05		-1.011	-7.206e-05		-1.011	-6.84e-05
340.8	-1.062		340.801	-1.19162		-1.012	-2.064e-05		-1.012	-2.05e-05		-1.012	-7.348e-05		-1.012	-6.99e-05
342.4	-1.062		342.401	-1.19176		-1.013	-2.07e-05		-1.013	-2.06e-05		-1.013	-7.502e-05		-1.013	-7.14e-05
344	-1.062		344.001	-1.19226		-1.014	-2.087e-05		-1.014	-2.08e-05		-1.014	-7.673e-05		-1.014	-7.32e-05
345.6	-1.062		345.601	-1.19223		-1.015	-2.098e-05		-1.015	-2.09e-05		-1.015	-7.839e-05		-1.015	-7.49e-05
347.2	-1.062		347.201	-1.19183		-1.016	-2.113e-05		-1.016	-2.11e-05		-1.016	-8.026e-05		-1.016	-7.68e-05
348.8	-1.062		348.801	-1.19283		-1.017	-2.13e-05		-1.017	-2.12e-05		-1.017	-8.229e-05		-1.017	-7.88e-05
350.4	-1.062		350.401	-1.193		-1.018	-2.142e-05		-1.018	-2.14e-05		-1.018	-8.438e-05		-1.018	-8.1e-05
352	-1.062		352.001	-1.19289		-1.019	-2.156e-05		-1.019	-2.15e-05		-1.019	-8.66e-05		-1.019	-8.33e-05
353.6	-1.062		353.601	-1.19273		-1.02	-2.173e-05		-1.02	-2.17e-05		-1.02	-8.893e-05		-1.02	-8.57e-05
355.2	-1.062		355.201	-1.19257		-1.021	-2.182e-05		-1.021	-2.19e-05		-1.021	-9.137e-05		-1.021	-8.81e-05
356.8	-1.062		356.801	-1.19311		-1.022	-2.204e-05		-1.022	-2.2e-05		-1.022	-9.407e-05		-1.022	-9.08e-05
358.4	-1.062		358.401	-1.19378		-1.023	-2.221e-05		-1.023	-2.22e-05		-1.023	-9.671e-05		-1.023	-9.36e-05
360	-1.062		360.001	-1.19341		-1.024	-2.24e-05		-1.024	-2.24e-05		-1.024	-9.97e-05		-1.024	-9.66e-05
361.6	-1.062		361.601	-1.19316		-1.025	-2.258e-05		-1.025	-2.26e-05		-1.025	-0.0001028		-1.025	-9.98e-05
363.2	-1.062		363.201	-1.19283		-1.026	-2.269e-05		-1.026	-2.27e-05		-1.026	-0.0001059		-1.026	-0.000103
364.8	-1.062		364.801	-1.19291		-1.027	-2.284e-05		-1.027	-2.29e-05		-1.027	-0.0001093		-1.027	-0.000106
366.4	-1.063		366.401	-1.18973		-1.028	-2.305e-05		-1.028	-2.31e-05		-1.028	-0.0001129		-1.028	-0.00011
368	-1.062		368.001	-1.18988		-1.029	-2.319e-05		-1.029	-2.33e-05		-1.029	-0.0001166		-1.029	-0.000114
369.6	-1.062		369.601	-1.18968		-1.03	-2.343e-05		-1.03	-2.35e-05		-1.03	-0.0001205		-1.03	-0.000118
371.2	-1.062		371.201	-1.19012		-1.031	-2.363e-05		-1.031	-2.37e-05		-1.031	-0.0001246		-1.031	-0.000122
372.8	-1.062		372.801	-1.19059		-1.032	-2.382e-05		-1.032	-2.38e-05		-1.032	-0.0001289		-1.032	-0.000126
374.4	-1.062		374.401	-1.19		-1.033	-2.405e-05		-1.033	-2.4e-05		-1.033	-0.0001335		-1.033	-0.000131
376	-1.062		376.001	-1.19034		-1.034	-2.42e-05		-1.034	-2.42e-05		-1.034	-0.0001382		-1.034	-0.000136
377.6	-1.062		377.601	-1.19084		-1.035	-2.448e-05		-1.035	-2.45e-05		-1.035	-0.0001432		-1.035	-0.000141
379.2	-1.062		379.201	-1.19102		-1.036	-2.472e-05		-1.036	-2.47e-05		-1.036	-0.0001484		-1.036	-0.000146
380.8	-1.063		380.801	-1.19027		-1.037	-2.491e-05		-1.037	-2.49e-05		-1.037	-0.0001538		-1.037	-0.000151
382.4	-1.063		382.401	-1.18983		-1.038	-2.517e-05		-1.038	-2.52e-05		-1.038	-0.0001595		-1.038	-0.000157
384	-1.063		384.001	-1.18993		-1.039	-2.542e-05		-1.039	-2.54e-05		-1.039	-0.0001654		-1.039	-0.000163
385.6	-1.063		385.601	-1.1899		-1.04	-2.566e-05		-1.04	-2.56e-05		-1.04	-0.0001716		-1.04	-0.00017
387.2	-1.063		387.201	-1.19037		-1.041	-2.596e-05		-1.041	-2.59e-05		-1.041	-0.0001781		-1.041	-0.000176
388.8	-1.063		388.801	-1.19023		-1.042	-2.622e-05		-1.042	-2.62e-05		-1.042	-0.0001847		-1.042	-0.000183
390.4	-1.063		390.401	-1.18991		-1.043	-2.648e-05		-1.043	-2.65e-05		-1.043	-0.0001918		-1.043	-0.00019
392	-1.063		392.001	-1.19046		-1.044	-2.68e-05		-1.044	-2.68e-05		-1.044	-0.0001994		-1.044	-0.000197
393.6	-1.062		393.601	-1.19039		-1.045	-2.706e-05		-1.045	-2.7e-05		-1.045	-0.0002074		-1.045	-0.000205
395.2	-1.063		395.201	-1.19024		-1.046	-2.738e-05		-1.046	-2.74e-05		-1.046	-0.0002158		-1.046	-0.000214
396.8	-1.063		396.801	-1.19036		-1.047	-2.769e-05		-1.047	-2.76e-05		-1.047	-0.0002246		-1.047	-0.000223
398.4	-1.063		398.401	-1.19067		-1.048	-2.801e-05		-1.048	-2.8e-05		-1.048	-0.0002339		-1.048	-0.000232
400	-1.063		400.001	-1.1905		-1.049	-2.834e-05		-1.049	-2.83e-05		-1.049	-0.0002437		-1.049	-0.000242
401.6	-1.063		401.601	-1.19016		-1.05	-2.866e-05		-1.05	-2.86e-05		-1.05	-0.0002551		-1.05	-0.000252
403.2	-1.063		403.201	-1.19066		-1.051	-2.904e-05		-1.051	-2.9e-05		-1.051	-0.0002689		-1.051	-0.000265
404.8	-1.063		404.801	-1.1907		-1.052	-2.943e-05		-1.052	-2.93e-05		-1.052	-0.000284		-1.052	-0.000279
406.4	-1.063		406.401	-1.19115		-1.053	-2.975e-05		-1.053	-2.97e-05		-1.053	-0.0003009		-1.053	-0.000295
408	-1.063		408.001	-1.19121		-1.054	-3.018e-05		-1.054	-3.01e-05		-1.054	-0.0003188		-1.054	-0.000313
409.6	-1.063		409.601	-1.19102		-1.055	-3.059e-05		-1.055	-3.05e-05		-1.055	-0.0003365		-1.055	-0.000331
411.2	-1.063		411.201	-1.19126		-1.056	-3.101e-05		-1.056	-3.09e-05		-1.056	-0.0003547		-1.056	-0.000349
412.8	-1.063		412.801	-1.19155		-1.057	-3.147e-05		-1.057	-3.13e-05		-1.057	-0.0003733		-1.057	-0.000368
414.4	-1.063		414.401	-1.19151		-1.058	-3.186e-05		-1.058	-3.17e-05		-1.058	-0.0003924		-1.058	-0.000387
416	-1.063		416.001	-1.19217		-1.059	-3.234e-05		-1.059	-3.22e-05		-1.059	-0.0004126		-1.059	-0.00041
417.6	-1.064		417.601	-1.19164		-1.06	-3.283e-05		-1.06	-3.27e-05		-1.06	-0.0004363		-1.06	-0.000435
419.2	-1.064		419.201	-1.19196		-1.061	-3.331e-05		-1.061	-3.32e-05		-1.061	-0.0004579		-1.061	-0.000457
420.8	-1.063		420.801	-1.1919		-1.062	-3.383e-05		-1.062	-3.37e-05		-1.062	-0.0004783		-1.062	-0.000477
422.4	-1.063		422.401	-1.1922		-1.063	-3.431e-05		-1.063	-3.42e-05		-1.063	-0.0004984		-1.063	-0.000498
424	-1.063		424.001	-1.19185		-1.064	-3.483e-05		-1.064	-3.47e-05		-1.064	-0.000519		-1.064	-0.000518
425.6	-1.064		425.601	-1.19156		-1.065	-3.543e-05		-1.065	-3.53e-05		-1.065	-0.0005393		-1.065	-0.000538
427.2	-1.064		427.201	-1.19214		-1.066	-3.597e-05		-1.066	-3.59e-05		-1.066	-0.0005598		-1.066	-0.000559
428.8	-1.063		428.801	-1.19252		-1.067	-3.66e-05		-1.067	-3.65e-05		-1.067	-0.0005807		-1.067	-0.00058
430.4	-1.063		430.401	-1.1925		-1.068	-3.723e-05		-1.068	-3.71e-05		-1.068	-0.0006012		-1.068	-0.0006
432	-1.063		432.001	-1.19143		-1.069	-3.784e-05		-1.069	-3.77e-05		-1.069	-0.0006226		-1.069	-0.000619
433.6	-1.063		433.601	-1.192		-1.07	-3.854e-05		-1.07	-3.84e-05		-1.07	-0.0006445		-1.07	-0.000639
435.2	-1.063		435.201	-1.19241		-1.071	-3.916e-05		-1.071	-3.91e-05		-1.071	-0.0006655		-1.071	-0.000663
436.8	-1.063		436.801	-1.19227		-1.072	-3.988e-05		-1.072	-3.98e-05		-1.072	-0.0006872		-1.072	-0.000684
438.4	-1.062		438.401	-1.19261		-1.073	-4.065e-05		-1.073	-4.05e-05		-1.073	-0.0007094		-1.073	-0.000707
440	-1.063		440.001	-1.1925		-1.074	-4.138e-05		-1.074	-4.13e-05		-1.074	-0.0007314		-1.074	-0.000729
441.6	-1.063		441.601	-1.19307		-1.075	-4.219e-05		-1.075	-4.21e-05		-1.075	-0.0007556		-1.075	-0.000752
443.2	-1.062		443.201	-1.19189		-1.076	-4.302e-05		-1.076	-4.29e-05		-1.076	-0.0007783		-1.076	-0.000774
444.8	-1.062		444.801	-1.19231		-1.077	-4.383e-05		-1.077	-4.38e-05		-1.077	-0.0008009		-1.077	-0.000798
446.4	-1.062		446.401	-1.19181		-1.078	-4.469e-05		-1.078	-4.47e-05		-1.078	-0.0008241		-1.078	-0.000822
448	-1.062		448.001	-1.19203		-1.079	-4.562e-05		-1.079	-4.56e-05		-1.079	-0.0008471		-1.079	-0.000844
449.6	-1.062		449.601	-1.19171		-1.08	-4.653e-05		-1.08	-4.66e-05		-1.08	-0.0008698		-1.08	-0.000867
451.2	-1.062		451.201	-1.19195		-1.081	-4.753e-05		-1.081	-4.75e-05		-1.081	-0.0008929		-1.081	-0.000891
452.8	-1.062		452.801	-1.19209		-1.082	-4.845e-05		-1.082	-4.85e-05		-1.082	-0.0009166		-1.082	-0.000914
454.4	-1.062		454.401	-1.19145		-1.083	-4.947e-05		-1.083	-4.96e-05		-1.083	-0.0009398		-1.083	-0.000938
456	-1.062		456.001	-1.19229		-1.084	-5.053e-05		-1.084	-5.07e-05		-1.084	-0.0009635		-1.084	-0.000961
457.6	-1.062		457.601	-1.19161		-1.085	-5.157e-05		-1.085	-5.18e-05		-1.085	-0.000986		-1.085	-0.000985
459.2	-1.062		459.201	-1.19204		-1.086	-5.272e-05		-1.086	-5.3e-05		-1.086	-0.00101		-1.086	-0.00101
460.8	-1.062		460.801	-1.19221		-1.087	-5.387e-05		-1.087	-5.42e-05		-1.087	-0.00103		-1.087	-0.00103
462.4	-1.062		462.401	-1.19235		-1.088	-5.505e-05		-1.088	-5.54e-05		-1.088	-0.00106		-1.088	-0.00105
464	-1.062		464.001	-1.19236		-1.089	-5.631e-05		-1.089	-5.67e-05		-1.089	-0.00108		-1.089	-0.00108
465.6	-1.062		465.601	-1.19254		-1.09	-5.755e-05		-1.09	-5.8e-05		-1.09	-0.00111		-1.09	-0.0011
467.2	-1.062		467.201	-1.19272		-1.091	-5.886e-05		-1.091	-5.94e-05		-1.091	-0.00113		-1.091	-0.00113
468.8	-1.062		468.801	-1.19259		-1.092	-6.022e-05		-1.092	-6.08e-05		-1.092	-0.00115		-1.092	-0.00115
470.4	-1.062		470.401	-1.19319		-1.093	-6.155e-05		-1.093	-6.23e-05		-1.093	-0.00118		-1.093	-0.00118
472	-1.062		472.001	-1.19307		-1.094	-6.3e-05		-1.094	-6.38e-05		-1.094	-0.0012		-1.094	-0.0012
473.6	-1.062		473.601	-1.19291		-1.095	-6.445e-05		-1.095	-6.54e-05		-1.095	-0.00123		-1.095	-0.00122
475.2	-1.062		475.201	-1.19339		-1.096	-6.596e-05		-1.096	-6.7e-05		-1.096	-0.00125		-1.096	-0.00125
476.8	-1.062		476.801	-1.19344		-1.097	-6.756e-05		-1.097	-6.87e-05		-1.097	-0.00127		-1.097	-0.00127
478.4	-1.062		478.401	-1.19373		-1.098	-6.917e-05		-1.098	-7.03e-05		-1.098	-0.0013		-1.098	-0.0013
480	-1.062		480.001	-1.19382		-1.099	-7.084e-05		-1.099	-7.21e-05		-1.099	-0.00132		-1.099	-0.00132
481.6	-1.062		481.601	-1.1932		-1.1	-7.26e-05		-1.1	-7.39e-05		-1.1	-0.00135		-1.1	-0.00135
483.2	-1.062		483.201	-1.19313		-1.101	-7.431e-05		-1.101	-7.56e-05		-1.101	-0.00137		-1.101	-0.00137
484.8	-1.062		484.801	-1.19388		-1.102	-7.62e-05		-1.102	-7.75e-05		-1.102	-0.0014		-1.102	-0.0014
486.4	-1.062		486.401	-1.19381		-1.103	-7.815e-05		-1.103	-7.96e-05		-1.103	-0.00142		-1.103	-0.00142
488	-1.062		488.001	-1.19412		-1.104	-8.009e-05		-1.104	-8.18e-05		-1.104	-0.00145		-1.104	-0.00145
489.6	-1.062		489.601	-1.19399		-1.105	-8.213e-05		-1.105	-8.38e-05		-1.105	-0.00147		-1.105	-0.00147
491.2	-1.062		491.201	-1.19381		-1.106	-8.419e-05		-1.106	-8.63e-05		-1.106	-0.00149		-1.106	-0.0015
492.8	-1.062		492.801	-1.19361		-1.107	-8.634e-05		-1.107	-8.86e-05		-1.107	-0.00152		-1.107	-0.00153
494.4	-1.062		494.401	-1.19413		-1.108	-8.851e-05		-1.108	-9.1e-05		-1.108	-0.00154		-1.108	-0.00155
496	-1.062		496.001	-1.19413		-1.109	-9.064e-05		-1.109	-9.34e-05		-1.109	-0.00157		-1.109	-0.00158
497.6	-1.062		497.601	-1.19365		-1.11	-9.295e-05		-1.11	-9.59e-05		-1.11	-0.00159		-1.11	-0.0016
499.2	-1.062		499.201	-1.19398		-1.111	-9.528e-05		-1.111	-9.86e-05		-1.111	-0.00162		-1.111	-0.00163
500.8	-1.063		500.801	-1.19368		-1.112	-9.772e-05		-1.112	-0.000101		-1.112	-0.00164		-1.112	-0.00165
502.4	-1.063		502.401	-1.19413		-1.113	-0.0001002		-1.113	-0.000104		-1.113	-0.00167		-1.113	-0.00168
504	-1.062		504.001	-1.19472		-1.114	-0.0001027		-1.114	-0.000107		-1.114	-0.00169		-1.114	-0.00171
505.6	-1.063		505.601	-1.19435		-1.115	-0.0001054		-1.115	-0.00011		-1.115	-0.00172		-1.115	-0.00174
507.2	-1.062		507.201	-1.19479		-1.116	-0.0001081		-1.116	-0.000113		-1.116	-0.00174		-1.116	-0.00176
508.8	-1.063		508.801	-1.19311		-1.117	-0.0001108		-1.117	-0.000116		-1.117	-0.00177		-1.117	-0.00179
510.4	-1.062		510.401	-1.1938		-1.118	-0.0001138		-1.118	-0.000119		-1.118	-0.00179		-1.118	-0.00182
512	-1.063		512.001	-1.19366		-1.119	-0.0001166		-1.119	-0.000122		-1.119	-0.00182		-1.119	-0.00184
513.6	-1.062		513.601	-1.19385		-1.12	-0.0001197		-1.12	-0.000125		-1.12	-0.00184		-1.12	-0.00187
515.2	-1.063		515.201	-1.19379		-1.121	-0.0001226		-1.121	-0.000129		-1.121	-0.00187		-1.121	-0.00189
516.8	-1.063		516.801	-1.19373		-1.122	-0.0001257		-1.122	-0.000132		-1.122	-0.00189		-1.122	-0.00192
518.4	-1.063		518.401	-1.19377		-1.123	-0.000129		-1.123	-0.000136		-1.123	-0.00192		-1.123	-0.00195
520	-1.063		520.001	-1.1939		-1.124	-0.0001323		-1.124	-0.00014		-1.124	-0.00194		-1.124	-0.00197
521.6	-1.063		521.601	-1.19405		-1.125	-0.0001357		-1.125	-0.000144		-1.125	-0.00196		-1.125	-0.002
523.2	-1.063		523.201	-1.1942		-1.126	-0.0001393		-1.126	-0.000148		-1.126	-0.00199		-1.126	-0.00202
524.8	-1.062		524.801	-1.19376		-1.127	-0.0001428		-1.127	-0.000152		-1.127	-0.00201		-1.127	-0.00205
526.4	-1.063		526.401	-1.19422		-1.128	-0.0001465		-1.128	-0.000156		-1.128	-0.00204		-1.128	-0.00208
528	-1.063		528.001	-1.19433		-1.129	-0.0001502		-1.129	-0.000161		-1.129	-0.00206		-1.129	-0.0021
529.6	-1.063		529.601	-1.19374		-1.13	-0.0001539		-1.13	-0.000165		-1.13	-0.00209		-1.13	-0.00213
531.2	-1.063		531.201	-1.1942		-1.131	-0.0001579		-1.131	-0.000169		-1.131	-0.00211		-1.131	-0.00216
532.8	-1.063		532.801	-1.19416		-1.132	-0.0001621		-1.132	-0.000174		-1.132	-0.00213		-1.132	-0.00219
534.4	-1.063		534.401	-1.19432		-1.133	-0.0001662		-1.133	-0.000178		-1.133	-0.00216		-1.133	-0.00222
536	-1.063		536.001	-1.19429		-1.134	-0.0001704		-1.134	-0.000183		-1.134	-0.00219		-1.134	-0.00225
537.6	-1.063		537.601	-1.19491		-1.135	-0.0001747		-1.135	-0.000188		-1.135	-0.00222		-1.135	-0.00228
539.2	-1.063		539.201	-1.19474		-1.136	-0.000179		-1.136	-0.000193		-1.136	-0.00225		-1.136	-0.00231
540.8	-1.063		540.801	-1.19456		-1.137	-0.0001833		-1.137	-0.000198		-1.137	-0.00228		-1.137	-0.00233
542.4	-1.063		542.401	-1.19448		-1.138	-0.0001875		-1.138	-0.000203		-1.138	-0.0023		-1.138	-0.00235
544	-1.063		544.001	-1.19471		-1.139	-0.0001926		-1.139	-0.000208		-1.139	-0.00233		-1.139	-0.00238
545.6	-1.063		545.601	-1.19446		-1.14	-0.0001969		-1.14	-0.000213		-1.14	-0.00235		-1.14	-0.0024
547.2	-1.063		547.201	-1.1944		-1.141	-0.0002022		-1.141	-0.000219		-1.141	-0.00237		-1.141	-0.00242
548.8	-1.063		548.801	-1.19484		-1.142	-0.0002072		-1.142	-0.000225		-1.142	-0.00241		-1.142	-0.00244
550.4	-1.063		550.401	-1.19438		-1.143	-0.0002124		-1.143	-0.00023		-1.143	-0.00244		-1.143	-0.00246
552	-1.063		552.001	-1.19485		-1.144	-0.0002174		-1.144	-0.000236		-1.144	-0.00246		-1.144	-0.00249
553.6	-1.063		553.601	-1.19459		-1.145	-0.0002229		-1.145	-0.000243		-1.145	-0.00248		-1.145	-0.00251
555.2	-1.063		555.201	-1.19535		-1.146	-0.0002283		-1.146	-0.000248		-1.146	-0.00251		-1.146	-0.00255
556.8	-1.063		556.801	-1.19494		-1.147	-0.0002338		-1.147	-0.000255		-1.147	-0.00253		-1.147	-0.00257
558.4	-1.063		558.401	-1.19597		-1.148	-0.0002396		-1.148	-0.000261		-1.148	-0.00255		-1.148	-0.00259
560	-1.063		560.001	-1.19526		-1.149	-0.0002452		-1.149	-0.000268		-1.149	-0.00257		-1.149	-0.00263
561.6	-1.063		561.601	-1.19496		-1.15	-0.0002512		-1.15	-0.000275		-1.15	-0.0026		-1.15	-0.00266
563.2	-1.063		563.201	-1.19545		-1.151	-0.0002572		-1.151	-0.000281		-1.151	-0.00262		-1.151	-0.00269
564.8	-1.062		564.801	-1.19558		-1.152	-0.0002633		-1.152	-0.000288		-1.152	-0.00264		-1.152	-0.00272
566.4	-1.063		566.4	-1.19569		-1.153	-0.0002696		-1.153	-0.000295		-1.153	-0.00267		-1.153	-0.00274
568	-1.063		568	-1.19572		-1.154	-0.0002758		-1.154	-0.000303		-1.154	-0.00269		-1.154	-0.00276
569.6	-1.063		569.601	-1.19589		-1.155	-0.000282		-1.155	-0.000312		-1.155	-0.00271		-1.155	-0.00278
571.2	-1.063		571.2	-1.19593		-1.156	-0.0002885		-1.156	-0.000319		-1.156	-0.00275		-1.156	-0.0028
572.8	-1.063		572.8	-1.19606		-1.157	-0.0002952		-1.157	-0.000327		-1.157	-0.00278		-1.157	-0.00287
574.4	-1.063		574.4	-1.19562		-1.158	-0.0003018		-1.158	-0.000335		-1.158	-0.00281		-1.158	-0.0029
576	-1.063		576	-1.19577		-1.159	-0.0003092		-1.159	-0.000343		-1.159	-0.00284		-1.159	-0.00293
577.6	-1.063		577.6	-1.19579		-1.16	-0.0003161		-1.16	-0.00035		-1.16	-0.00287		-1.16	-0.00294
579.2	-1.063		579.2	-1.19607		-1.161	-0.0003232		-1.161	-0.000359		-1.161	-0.00292		-1.161	-0.00296
580.8	-1.063		580.8	-1.19609		-1.162	-0.0003303		-1.162	-0.000367		-1.162	-0.00296		-1.162	-0.00299
582.4	-1.063		582.4	-1.19608		-1.163	-0.0003376		-1.163	-0.000375		-1.163	-0.00299		-1.163	-0.00301
584	-1.063		584	-1.19575		-1.164	-0.0003454		-1.164	-0.000383		-1.164	-0.003		-1.164	-0.00304
585.6	-1.063		585.6	-1.19575		-1.165	-0.0003529		-1.165	-0.000392		-1.165	-0.00302		-1.165	-0.00305
587.2	-1.063		587.2	-1.19584		-1.166	-0.0003608		-1.166	-0.000401		-1.166	-0.00305		-1.166	-0.00308
588.8	-1.063		588.8	-1.19623		-1.167	-0.0003685		-1.167	-0.000409		-1.167	-0.00308		-1.167	-0.00309
590.4	-1.063		590.4	-1.19617		-1.168	-0.0003764		-1.168	-0.000419		-1.168	-0.00311		-1.168	-0.00311
592	-1.063		592	-1.19611		-1.169	-0.0003845		-1.169	-0.000427		-1.169	-0.00314		-1.169	-0.00312
593.6	-1.063		593.6	-1.19601		-1.17	-0.0003932		-1.17	-0.000436		-1.17	-0.00316		-1.17	-0.00314
595.2	-1.064		595.2	-1.1967		-1.171	-0.0004018		-1.171	-0.000445		-1.171	-0.00318		-1.171	-0.00317
596.8	-1.064		596.8	-1.19695		-1.172	-0.0004103		-1.172	-0.000455		-1.172	-0.0032		-1.172	-0.00319
598.4	-1.064		598.4	-1.19654		-1.173	-0.0004186		-1.173	-0.000466		-1.173	-0.00322		-1.173	-0.00321
600	-1.064		600	-1.1962		-1.174	-0.0004272		-1.174	-0.000479		-1.174	-0.00325		-1.174	-0.00324
601.6	-1.063		601.6	-1.19702		-1.175	-0.0004359		-1.175	-0.00049		-1.175	-0.00328		-1.175	-0.00327
603.2	-1.063		603.2	-1.19743		-1.176	-0.0004447		-1.176	-0.0005		-1.176	-0.0033		-1.176	-0.00327
604.8	-1.063		604.8	-1.19671		-1.177	-0.0004535		-1.177	-0.00051		-1.177	-0.00332		-1.177	-0.00332
606.4	-1.063		606.4	-1.19695		-1.178	-0.0004625		-1.178	-0.000519		-1.178	-0.00334		-1.178	-0.00343
608	-1.063		608	-1.19676		-1.179	-0.0004718		-1.179	-0.000529		-1.179	-0.00336		-1.179	-0.0035
609.6	-1.063		609.6	-1.19677		-1.18	-0.0004814		-1.18	-0.00054		-1.18	-0.00339		-1.18	-0.00352
611.2	-1.064		611.2	-1.19608		-1.181	-0.0004904		-1.181	-0.000551		-1.181	-0.00342		-1.181	-0.00352
612.8	-1.064		612.8	-1.19629		-1.182	-0.0005003		-1.182	-0.000562		-1.182	-0.00345		-1.182	-0.00355
614.4	-1.064		614.4	-1.19582		-1.183	-0.0005106		-1.183	-0.000572		-1.183	-0.00348		-1.183	-0.00358
616	-1.064		616	-1.19469		-1.184	-0.0005209		-1.184	-0.000584		-1.184	-0.00352		-1.184	-0.0036
617.6	-1.064		617.6	-1.19442		-1.185	-0.000531		-1.185	-0.000595		-1.185	-0.00353		-1.185	-0.00363
619.2	-1.064		619.2	-1.19468		-1.186	-0.0005407		-1.186	-0.000607		-1.186	-0.00355		-1.186	-0.00369
620.8	-1.064		620.8	-1.19434		-1.187	-0.0005509		-1.187	-0.000618		-1.187	-0.00358		-1.187	-0.00372
622.4	-1.064		622.4	-1.19465		-1.188	-0.0005614		-1.188	-0.000629		-1.188	-0.00365		-1.188	-0.00372
624	-1.064		624	-1.19432		-1.189	-0.0005723		-1.189	-0.000641		-1.189	-0.00368		-1.189	-0.00373
625.6	-1.065		625.6	-1.19484		-1.19	-0.0005834		-1.19	-0.000653		-1.19	-0.00369		-1.19	-0.00381
627.2	-1.064		627.2	-1.19523		-1.191	-0.0005937		-1.191	-0.000666		-1.191	-0.00371		-1.191	-0.00384
628.8	-1.064		628.8	-1.19464		-1.192	-0.0006049		-1.192	-0.000679		-1.192	-0.00373		-1.192	-0.00384
630.4	-1.064		630.399	-1.1948		-1.193	-0.0006161		-1.193	-0.000693		-1.193	-0.00376		-1.193	-0.00384
632	-1.064		632	-1.19482		-1.194	-0.000627		-1.194	-0.000705		-1.194	-0.00379		-1.194	-0.00384
633.6	-1.064		633.6	-1.1951		-1.195	-0.0006381		-1.195	-0.000723		-1.195	-0.00384		-1.195	-0.00387
635.2	-1.064		635.199	-1.19444		-1.196	-0.0006494		-1.196	-0.000736		-1.196	-0.00388		-1.196	-0.00392
636.8	-1.064		636.799	-1.19486		-1.197	-0.0006605		-1.197	-0.000748		-1.197	-0.00391		-1.197	-0.004
638.4	-1.064		638.399	-1.19468		-1.198	-0.0006731		-1.198	-0.00076		-1.198	-0.00394		-1.198	-0.00401
640	-1.064		639.999	-1.19484		-1.199	-0.0006849		-1.199	-0.000773		-1.199	-0.00395		-1.199	-0.00402
641.6	-1.064		641.599	-1.19477		-1.2	-0.0006965		-1.2	-0.000785		-1.2	-0.00397		-1.2	-0.00409
643.2	-1.064		643.199	-1.19513		-1.201	-0.0007083		-1.201	-0.000798		-1.201	-0.00399		-1.201	-0.0041
644.8	-1.065		644.799	-1.19491		-1.202	-0.0007197		-1.202	-0.000811		-1.202	-0.00401		-1.202	-0.00412
646.4	-1.065		646.399	-1.19471		-1.203	-0.0007316		-1.203	-0.000823		-1.203	-0.00402		-1.203	-0.00415
648	-1.065		647.999	-1.19452		-1.204	-0.0007429		-1.204	-0.000835		-1.204	-0.00401		-1.204	-0.00418
649.6	-1.065		649.599	-1.19488		-1.205	-0.0007548		-1.205	-0.000847		-1.205	-0.00403		-1.205	-0.00419
651.2	-1.066		651.199	-1.19457		-1.206	-0.0007665		-1.206	-0.000859		-1.206	-0.00407		-1.206	-0.00419
652.8	-1.066		652.799	-1.19482		-1.207	-0.0007803		-1.207	-0.000874		-1.207	-0.00408		-1.207	-0.00419
654.4	-1.065		654.399	-1.1948		-1.208	-0.0007943		-1.208	-0.00089		-1.208	-0.0041		-1.208	-0.0042
656	-1.065		655.999	-1.19456		-1.209	-0.0008067		-1.209	-0.000902		-1.209	-0.00411		-1.209	-0.00421
657.6	-1.064		657.599	-1.19467		-1.21	-0.0008194		-1.21	-0.000913		-1.21	-0.00413		-1.21	-0.00422
659.2	-1.064		659.199	-1.19512		-1.211	-0.0008326		-1.211	-0.000926		-1.211	-0.00414		-1.211	-0.00426
660.8	-1.064		660.799	-1.19518		-1.212	-0.0008463		-1.212	-0.000939		-1.212	-0.00416		-1.212	-0.00428
662.4	-1.064		662.399	-1.1951		-1.213	-0.0008589		-1.213	-0.000954		-1.213	-0.00418		-1.213	-0.0043
664	-1.064		663.999	-1.19531		-1.214	-0.0008717		-1.214	-0.000969		-1.214	-0.00421		-1.214	-0.00432
665.6	-1.065		665.599	-1.19516		-1.215	-0.0008838		-1.215	-0.000983		-1.215	-0.00426		-1.215	-0.00435
667.2	-1.065		667.199	-1.19514		-1.216	-0.0008999		-1.216	-0.000997		-1.216	-0.00426		-1.216	-0.00438
668.8	-1.065		668.799	-1.19542		-1.217	-0.0009152		-1.217	-0.00101		-1.217	-0.00425		-1.217	-0.00437
670.4	-1.065		670.399	-1.19591		-1.218	-0.0009296		-1.218	-0.00104					-1.218	-0.00443
672	-1.065		671.999	-1.19586		-1.219	-0.000943		-1.219	-0.00106					-1.219	-0.00448
673.6	-1.065		673.599	-1.19598		-1.22	-0.0009576		-1.22	-0.00109					-1.22	-0.00459
675.2	-1.065		675.199	-1.19574		-1.221	-0.000973		-1.221	-0.0011					-1.221	-0.00464
676.8	-1.065		676.799	-1.19549		-1.222	-0.0009863		-1.222	-0.00112					-1.222	-0.00464
678.4	-1.065		678.399	-1.19587		-1.223	-0.0009993		-1.223	-0.00114					-1.223	-0.00463
680	-1.066		679.999	-1.19592		-1.224	-0.00101		-1.224	-0.00116					-1.224	-0.00462
681.6	-1.066		681.599	-1.19568		-1.225	-0.00103		-1.225	-0.00117					-1.225	-0.00465
683.2	-1.066		683.199	-1.19543		-1.226	-0.00104		-1.226	-0.00119
684.8	-1.066		684.799	-1.19564		-1.227	-0.00106		-1.227	-0.0012
686.4	-1.066		686.399	-1.19548		-1.228	-0.00107		-1.228	-0.00122
688	-1.066		687.999	-1.19543		-1.229	-0.00109		-1.229	-0.00124
689.6	-1.066		689.599	-1.19549		-1.23	-0.0011		-1.23	-0.00125
691.2	-1.066		691.199	-1.19577		-1.231	-0.00112		-1.231	-0.00127
692.8	-1.066		692.799	-1.19521		-1.232	-0.00115		-1.232	-0.00129
694.4	-1.066		694.399	-1.19476		-1.233	-0.00116		-1.233	-0.00131
696	-1.067		695.999	-1.19424		-1.234	-0.00118		-1.234	-0.00133
697.6	-1.067		697.598	-1.19456		-1.235	-0.0012		-1.235	-0.00134
699.2	-1.067		699.198	-1.19398		-1.236	-0.00122		-1.236	-0.00136
700.8	-1.067		700.798	-1.19445		-1.237	-0.00123		-1.237	-0.00137
702.4	-1.067		702.398	-1.19423		-1.238	-0.00125		-1.238	-0.0014
704	-1.067		703.998	-1.19395		-1.239	-0.00126		-1.239	-0.00141
705.6	-1.067		705.598	-1.19423		-1.24	-0.00127		-1.24	-0.00143
707.2	-1.067		707.198	-1.19379		-1.241	-0.00129		-1.241	-0.00144
708.8	-1.067		708.798	-1.19421		-1.242	-0.00131		-1.242	-0.00145
710.4	-1.067		710.398	-1.19448		-1.243	-0.00132		-1.243	-0.00149
712	-1.067		711.998	-1.19437		-1.244	-0.00134		-1.244	-0.00151
713.6	-1.067		713.598	-1.19465		-1.245	-0.00135		-1.245	-0.00152
715.2	-1.067		715.198	-1.19491		-1.246	-0.00138		-1.246	-0.00153
716.8	-1.066		716.798	-1.19437		-1.247	-0.00139		-1.247	-0.00155
718.4	-1.067		718.398	-1.19444		-1.248	-0.00141		-1.248	-0.00157
720	-1.067		719.998	-1.19445		-1.249	-0.00142		-1.249	-0.00159
721.6	-1.067		721.598	-1.19491		-1.25	-0.00143		-1.25	-0.0016
723.2	-1.067		723.198	-1.19484		-1.251	-0.00145		-1.251	-0.00162
724.8	-1.067		724.798	-1.19443		-1.252	-0.00146		-1.252	-0.00164
726.4	-1.067		726.398	-1.19421		-1.253	-0.00147		-1.253	-0.00165
728	-1.067		727.998	-1.19511		-1.254	-0.00149		-1.254	-0.00166
729.6	-1.068		729.598	-1.1961		-1.255	-0.00152		-1.255	-0.00169
731.2	-1.067		731.198	-1.19608		-1.256	-0.00154		-1.256	-0.0017
732.8	-1.067		732.798	-1.19599		-1.257	-0.00155		-1.257	-0.00172
734.4	-1.067		734.398	-1.1966		-1.258	-0.00157		-1.258	-0.00173
736	-1.067		735.998	-1.19586		-1.259	-0.00159		-1.259	-0.00175
737.6	-1.067		737.598	-1.19595		-1.26	-0.0016		-1.26	-0.00176
739.2	-1.067		739.198	-1.19626		-1.261	-0.00161		-1.261	-0.00177
740.8	-1.068		740.798	-1.19654		-1.262	-0.00163		-1.262	-0.00179
742.4	-1.068		742.398	-1.19667		-1.263	-0.00164		-1.263	-0.00181
744	-1.067		743.998	-1.19662		-1.264	-0.00166		-1.264	-0.00185
745.6	-1.067		745.598	-1.19677		-1.265	-0.00168		-1.265	-0.00185
747.2	-1.067		747.198	-1.1971		-1.266	-0.00169		-1.266	-0.00187
748.8	-1.067		748.798	-1.19702		-1.267	-0.0017		-1.267	-0.00187
750.4	-1.068		750.398	-1.19708		-1.268	-0.00172		-1.268	-0.00188
752	-1.068		751.998	-1.19703		-1.269	-0.00174		-1.269	-0.00191
753.6	-1.068		753.598	-1.19755		-1.27	-0.00176		-1.27	-0.00195
755.2	-1.068		755.198	-1.19708		-1.271	-0.00178		-1.271	-0.00198
756.8	-1.067		756.798	-1.19777		-1.272	-0.00181		-1.272	-0.00199
758.4	-1.067		758.398	-1.19819		-1.273	-0.00184		-1.273	-0.002
760	-1.067		759.998	-1.19763		-1.274	-0.00185		-1.274	-0.00203
761.6	-1.067		761.597	-1.1983		-1.275	-0.00188		-1.275	-0.00205
763.2	-1.067		763.197	-1.19706		-1.276	-0.00193		-1.276	-0.0021
764.8	-1.068		764.798	-1.19818		-1.277	-0.00195		-1.277	-0.00211
766.4	-1.068		766.398	-1.19767		-1.278	-0.00196		-1.278	-0.00211
768	-1.068		767.997	-1.19762		-1.279	-0.00198		-1.279	-0.00212
769.6	-1.068		769.597	-1.19794		-1.28	-0.002		-1.28	-0.00213
771.2	-1.068		771.197	-1.19817		-1.281	-0.00203		-1.281	-0.00214
772.8	-1.068		772.797	-1.19787		-1.282	-0.00205		-1.282	-0.00218
774.4	-1.068		774.397	-1.1979		-1.283	-0.00206		-1.283	-0.00223
776	-1.068		775.997	-1.1981		-1.284	-0.00208		-1.284	-0.00224
777.6	-1.069		777.597	-1.19768		-1.285	-0.00209		-1.285	-0.00224
779.2	-1.069		779.197	-1.19797		-1.286	-0.00212		-1.286	-0.00226
780.8	-1.067		780.797	-1.19839		-1.287	-0.00213		-1.287	-0.00228
782.4	-1.067		782.397	-1.1975		-1.288	-0.00214		-1.288	-0.00229
784	-1.067		783.997	-1.19777		-1.289	-0.00216		-1.289	-0.00231
785.6	-1.068		785.597	-1.19818		-1.29	-0.00218		-1.29	-0.00232
787.2	-1.068		787.197	-1.19799		-1.291	-0.00219		-1.291	-0.00232
788.8	-1.068		788.797	-1.19746		-1.292	-0.0022		-1.292	-0.00233
790.4	-1.068		790.397	-1.19753		-1.293	-0.00221		-1.293	-0.00233
792	-1.068		791.997	-1.19819		-1.294	-0.00222		-1.294	-0.00233
793.6	-1.068		793.597	-1.19781		-1.295	-0.00223		-1.295	-0.00236
795.2	-1.068		795.197	-1.1986		-1.296	-0.00226		-1.296	-0.00243
796.8	-1.068		796.797	-1.19843		-1.297	-0.00228		-1.297	-0.00246
798.4	-1.068		798.397	-1.19853		-1.298	-0.00229		-1.298	-0.00252
800	-1.068		799.997	-1.19836		-1.299	-0.0023		-1.299	-0.00259
801.6	-1.068		801.597	-1.19807		-1.3	-0.00233		-1.3	-0.0026
803.2	-1.068		803.197	-1.19784		-1.301	-0.00234		-1.301	-0.00258
804.8	-1.069		804.797	-1.19799		-1.302	-0.00234		-1.302	-0.00259
806.4	-1.069		806.397	-1.19824		-1.303	-0.00236		-1.303	-0.00259
808	-1.069		807.997	-1.19839		-1.304	-0.00238		-1.304	-0.00263
809.6	-1.069		809.597	-1.19855		-1.305	-0.00243		-1.305	-0.00264
811.2	-1.069		811.197	-1.1978		-1.306	-0.00246		-1.306	-0.00264
812.8	-1.068		812.797	-1.19827		-1.307	-0.00248		-1.307	-0.00268
814.4	-1.068		814.397	-1.19805		-1.308	-0.00252		-1.308	-0.00272
816	-1.069		815.997	-1.19876		-1.309	-0.00253		-1.309	-0.00275
817.6	-1.068		817.597	-1.19878		-1.31	-0.00255		-1.31	-0.00276
819.2	-1.068		819.197	-1.19888		-1.311	-0.00257		-1.311	-0.00279
820.8	-1.068		820.797	-1.19841		-1.312	-0.00259		-1.312	-0.00287
822.4	-1.068		822.397	-1.19847		-1.313	-0.00259		-1.313	-0.00288
824	-1.067		823.997	-1.1987		-1.314	-0.00259		-1.314	-0.00287
825.6	-1.066		825.597	-1.19823		-1.315	-0.00261		-1.315	-0.00288
827.2	-1.066		827.197	-1.19851		-1.316	-0.00263		-1.316	-0.00289
828.8	-1.067		828.797	-1.19881		-1.317	-0.00272		-1.317	-0.00292
830.4	-1.067		830.396	-1.19892		-1.318	-0.00279		-1.318	-0.00292
832	-1.067		831.996	-1.19667		-1.319	-0.0028		-1.319	-0.00296
833.6	-1.067		833.596	-1.19636		-1.32	-0.00284		-1.32	-0.00298
835.2	-1.067		835.196	-1.19681		-1.321	-0.00284		-1.321	-0.00298
836.8	-1.067		836.796	-1.19707		-1.322	-0.00286		-1.322	-0.003
838.4	-1.067		838.396	-1.19758		-1.323	-0.0029		-1.323	-0.00303
840	-1.067		839.996	-1.19673		-1.324	-0.00293		-1.324	-0.00304
841.6	-1.067		841.596	-1.1972		-1.325	-0.00293		-1.325	-0.00304
843.2	-1.067		843.196	-1.19738		-1.326	-0.00292		-1.326	-0.00303
844.8	-1.067		844.796	-1.19733		-1.327	-0.00294		-1.327	-0.00303
846.4	-1.067		846.396	-1.19773		-1.328	-0.00294		-1.328	-0.00305
848	-1.067		847.996	-1.19788		-1.329	-0.00296		-1.329	-0.00314
849.6	-1.067		849.596	-1.19726		-1.33	-0.00299		-1.33	-0.00321
851.2	-1.067		851.196	-1.19779		-1.331	-0.00306		-1.331	-0.00321
852.8	-1.067		852.796	-1.19763		-1.332	-0.00308		-1.332	-0.0033
854.4	-1.067		854.396	-1.1982		-1.333	-0.00308		-1.333	-0.00333
856	-1.067		855.996	-1.19827		-1.334	-0.00309		-1.334	-0.00333
857.6	-1.067		857.596	-1.19805		-1.335	-0.00315		-1.335	-0.00332
859.2	-1.066		859.196	-1.19832		-1.336	-0.00319		-1.336	-0.00337
860.8	-1.066		860.796	-1.1969		-1.337	-0.00323		-1.337	-0.00339
862.4	-1.066		862.396	-1.19688		-1.338	-0.00328		-1.338	-0.00338
864	-1.067		863.996	-1.1966		-1.339	-0.0033		-1.339	-0.00338
865.6	-1.067		865.596	-1.197		-1.34	-0.0033		-1.34	-0.00342
867.2	-1.067		867.196	-1.19708		-1.341	-0.00331		-1.341	-0.00341
868.8	-1.067		868.796	-1.19703		-1.342	-0.00332		-1.342	-0.00339
870.4	-1.067		870.396	-1.19686		-1.343	-0.00333		-1.343	-0.00338
872	-1.066		871.996	-1.19731		-1.344	-0.00336		-1.344	-0.0034
873.6	-1.067		873.596	-1.19771		-1.345	-0.00336		-1.345	-0.00348
875.2	-1.067		875.196	-1.19726		-1.346	-0.0034		-1.346	-0.00352
876.8	-1.067		876.796	-1.19755		-1.347	-0.0034		-1.347	-0.00351
878.4	-1.067		878.396	-1.1973		-1.348	-0.00341		-1.348	-0.00348
880	-1.067		879.996	-1.19759		-1.349	-0.00343		-1.349	-0.0035
881.6	-1.067		881.596	-1.1974		-1.35	-0.00348		-1.35	-0.00354
883.2	-1.067		883.196	-1.19839		-1.351	-0.00351		-1.351	-0.00364
884.8	-1.067		884.796	-1.19758		-1.352	-0.00357
886.4	-1.067		886.396	-1.1976		-1.353	-0.00359
888	-1.067		887.996	-1.19746		-1.354	-0.00359
889.6	-1.067		889.596	-1.19705		-1.355	-0.00365
891.2	-1.066		891.196	-1.19795		-1.356	-0.00368
892.8	-1.067		892.795	-1.1983		-1.357	-0.00367
894.4	-1.067		894.395	-1.19804		-1.358	-0.00367
896	-1.067		895.995	-1.1975		-1.359	-0.00368
897.6	-1.067		897.596	-1.19798		-1.36	-0.00385
899.2	-1.067		899.195	-1.19845		-1.361	-0.00402
900.8	-1.067		900.795	-1.19806		-1.362	-0.00406
902.4	-1.067		902.395	-1.19796		-1.363	-0.00404
904	-1.067		903.995	-1.19785		-1.364	-0.00403
905.6	-1.067		905.595	-1.19756		-1.365	-0.00403
907.2	-1.067		907.195	-1.19846		-1.366	-0.00402
908.8	-1.067		908.795	-1.19842		-1.367	-0.00408
910.4	-1.068		910.395	-1.19796		-1.368	-0.00412
912	-1.068		911.995	-1.19844		-1.369	-0.00411
913.6	-1.068		913.595	-1.19786		-1.37	-0.0041
915.2	-1.067		915.195	-1.19869		-1.371	-0.00409
916.8	-1.067		916.795	-1.19785		-1.372	-0.0041
918.4	-1.067		918.395	-1.19785		-1.373	-0.00412
920	-1.067		919.995	-1.19869		-1.374	-0.00414
921.6	-1.067		921.595	-1.19856		-1.375	-0.00415
923.2	-1.067		923.195	-1.19792		-1.376	-0.00417
924.8	-1.068		924.795	-1.19834		-1.377	-0.0042
926.4	-1.068		926.395	-1.19833		-1.378	-0.00422
928	-1.068		927.995	-1.19858		-1.379	-0.00427
929.6	-1.068		929.595	-1.19893		-1.38	-0.00432
931.2	-1.068		931.195	-1.19878		-1.381	-0.00437
932.8	-1.068		932.795	-1.19825		-1.382	-0.00439
934.4	-1.068		934.395	-1.19899		-1.383	-0.00441
936	-1.067		935.995	-1.19868		-1.384	-0.00442
937.6	-1.067		937.595	-1.19914		-1.385	-0.00445
939.2	-1.068		939.195	-1.19959		-1.386	-0.00444
940.8	-1.068		940.795	-1.19914		-1.387	-0.00444
942.4	-1.068		942.395	-1.19924		-1.388	-0.00447
944	-1.068		943.995	-1.19905		-1.389	-0.00445
945.6	-1.068		945.595	-1.19919		-1.39	-0.00446
947.2	-1.068		947.195	-1.19898		-1.391	-0.00448
948.8	-1.068		948.795	-1.19906		-1.392	-0.00455
950.4	-1.068		950.395	-1.19894		-1.393	-0.00457
952	-1.068		951.995	-1.19872		-1.394	-0.00455
953.6	-1.068		953.595	-1.19882		-1.395	-0.00459
955.2	-1.068		955.195	-1.1985		-1.396	-0.00462
956.8	-1.068		956.795	-1.19889		-1.397	-0.00463
958.4	-1.068		958.394	-1.19869		-1.398	-0.00461
960	-1.068		959.995	-1.19874		-1.399	-0.00462
961.6	-1.069		961.595	-1.1988		-1.4	-0.00465
963.2	-1.069		963.194	-1.19863		-1.401	-0.00469
964.8	-1.069		964.794	-1.19899		-1.402	-0.0047
966.4	-1.069		966.394	-1.19911		-1.403	-0.00469
968	-1.069		967.994	-1.19879		-1.404	-0.00476
969.6	-1.069		969.594	-1.19866		-1.405	-0.00479
971.2	-1.069		971.194	-1.19963		-1.406	-0.00485
972.8	-1.069		972.794	-1.19934		-1.407	-0.00492
974.4	-1.069		974.394	-1.19809		-1.408	-0.00491
976	-1.069		975.994	-1.1978		-1.409	-0.00487
977.6	-1.069		977.594	-1.19752		-1.41	-0.0049
979.2	-1.069		979.194	-1.19756		-1.411	-0.00493
980.8	-1.069		980.794	-1.19648		-1.412	-0.00495
982.4	-1.07		982.394	-1.19747		-1.413	-0.00493
984	-1.07		983.994	-1.19777		-1.414	-0.00493
985.6	-1.07		985.594	-1.19807		-1.415	-0.00501
987.2	-1.07		987.194	-1.1979		-1.416	-0.00504
988.8	-1.07		988.794	-1.19788		-1.417	-0.00503
990.4	-1.068		990.394	-1.19764		-1.418	-0.00509
992	-1.068		991.994	-1.19748		-1.419	-0.00514
993.6	-1.068		993.594	-1.19748		-1.42	-0.00514
995.2	-1.068		995.194	-1.19811		-1.421	-0.00513
996.8	-1.068		996.794	-1.19719		-1.422	-0.00513
998.4	-1.068		998.394	-1.19805		-1.423	-0.00512
1000	-1.068		999.994	-1.1978		-1.424	-0.00523
1002	-1.068		1001.59	-1.19795		-1.425	-0.00539
1003	-1.069		1003.19	-1.19768		-1.426	-0.0054
1005	-1.069		1004.79	-1.19765		-1.427	-0.00542
1006	-1.069		1006.39	-1.19805		-1.428	-0.0054
1008	-1.069		1007.99	-1.1979		-1.429	-0.00542
1010	-1.069		1009.59	-1.19821		-1.43	-0.00547
1011	-1.069		1011.19	-1.19819		-1.431	-0.00563
1013	-1.069		1012.79	-1.1981		-1.432	-0.00578
1014	-1.069		1014.39	-1.19813		-1.433	-0.00584
1016	-1.069		1015.99	-1.19835		-1.434	-0.0058
1018	-1.069		1017.59	-1.19768		-1.435	-0.00586
1019	-1.069		1019.19	-1.19829		-1.436	-0.00582
1021	-1.069		1020.79	-1.19847		-1.437	-0.00588
1022	-1.07		1022.39	-1.19844		-1.438	-0.00591
1024	-1.07		1023.99	-1.19884		-1.439	-0.00584
1026	-1.069		1025.59	-1.19849		-1.44	-0.00578
1027	-1.069		1027.19	-1.19884		-1.441	-0.00587
1029	-1.069		1028.79	-1.19887		-1.442	-0.00591
1030	-1.068		1030.39	-1.19938		-1.443	-0.00587
1032	-1.068		1031.99	-1.19917		-1.444	-0.00599
1034	-1.069		1033.59	-1.19965		-1.445	-0.00603
1035	-1.069		1035.19	-1.19977		-1.446	-0.00592
1037	-1.069		1036.79	-1.19917		-1.447	-0.0059
1038	-1.069		1038.39	-1.19937		-1.448	-0.00596
1040	-1.069		1039.99	-1.19951		-1.449	-0.00597
1042	-1.069		1041.59	-1.19944		-1.45	-0.00602
1043	-1.069		1043.19	-1.2001		-1.451	-0.00601
1045	-1.069		1044.79	-1.19987		-1.452	-0.00599
1046	-1.069		1046.39	-1.19924		-1.453	-0.00603
1048	-1.069		1047.99	-1.19992		-1.454	-0.00613
1050	-1.069		1049.59	-1.20034		-1.455	-0.00617
1051	-1.07		1051.19	-1.20042		-1.456	-0.00616
1053	-1.07		1052.79	-1.20039		-1.457	-0.00615
1054	-1.07		1054.39	-1.20062		-1.458	-0.00621
1056	-1.07		1055.99	-1.20037		-1.459	-0.0063
1058	-1.07		1057.59	-1.20067		-1.46	-0.00639
1059	-1.071		1059.19	-1.20057		-1.461	-0.00645
1061	-1.071		1060.79	-1.20067		-1.462	-0.00639
1062	-1.069		1062.39	-1.2004		-1.463	-0.00638
1064	-1.07		1063.99	-1.20102		-1.464	-0.00641
1066	-1.07		1065.59	-1.20111		-1.465	-0.00634
1067	-1.07		1067.19	-1.20088		-1.466	-0.00637
1069	-1.07		1068.79	-1.20129		-1.467	-0.00648
1070	-1.07		1070.39	-1.20195		-1.468	-0.00656
1072	-1.07		1071.99	-1.20156		-1.469	-0.00664
1074	-1.069		1073.59	-1.20161		-1.47	-0.00663
1075	-1.069		1075.19	-1.20195		-1.471	-0.00665
1077	-1.069		1076.79	-1.20177		-1.472	-0.00661
1078	-1.069		1078.39	-1.20186		-1.473	-0.00661
1080	-1.07		1079.99	-1.20217		-1.474	-0.00669
1082	-1.07		1081.59	-1.20171		-1.475	-0.00672
1083	-1.07		1083.19	-1.20195		-1.476	-0.00677
1085	-1.07		1084.79	-1.20171		-1.477	-0.00682
1086	-1.07		1086.39	-1.20232		-1.478	-0.00685
1088	-1.07		1087.99	-1.20192		-1.479	-0.00687
1090	-1.07		1089.59	-1.20221		-1.48	-0.00686
1091	-1.07		1091.19	-1.2021		-1.481	-0.0069
1093	-1.071		1092.79	-1.20253		-1.482	-0.00701
1094	-1.071		1094.39	-1.20223		-1.483	-0.00704
1096	-1.071		1095.99	-1.20185		-1.484	-0.00691
1098	-1.071		1097.59	-1.2007		-1.485	-0.00691
1099	-1.07		1099.19	-1.20043		-1.486	-0.007
1101	-1.07		1100.79	-1.20023		-1.487	-0.00702
1102	-1.07		1102.39	-1.20105		-1.488	-0.00711
1104	-1.07		1103.99	-1.20089		-1.489	-0.00717
1106	-1.07		1105.59	-1.20087		-1.49	-0.00719
1107	-1.071		1107.19	-1.20095		-1.491	-0.00711
1109	-1.071		1108.79	-1.20111		-1.492	-0.00705
1110	-1.07		1110.39	-1.20129		-1.493	-0.00712
1112	-1.071		1111.99	-1.20119		-1.494	-0.0072
1114	-1.071		1113.59	-1.20079		-1.495	-0.00713
1115	-1.071		1115.19	-1.2009		-1.496	-0.00703
1117	-1.071		1116.79	-1.2012		-1.497	-0.00693
1118	-1.071		1118.39	-1.20169		-1.498	-0.00705
1120	-1.071		1119.99	-1.20088		-1.499	-0.00693
1122	-1.071		1121.59	-1.20097		-1.5	-0.00694
1123	-1.071		1123.19	-1.19966		-1.501	-0.00705
1125	-1.071		1124.79	-1.19811		-1.502	-0.00706
1126	-1.071		1126.39	-1.19877		-1.503	-0.00733
1128	-1.071		1127.99	-1.19887		-1.504	-0.00734
1130	-1.071		1129.59	-1.19861		-1.505	-0.00726
1131	-1.071		1131.19	-1.1993		-1.506	-0.00732
1133	-1.072		1132.79	-1.19917		-1.507	-0.00742
1134	-1.071		1134.39	-1.19863		-1.508	-0.0074
1136	-1.071		1135.99	-1.19883		-1.509	-0.00795
1138	-1.071		1137.59	-1.19929		-1.51	-0.00803
1139	-1.071		1139.19	-1.19909		-1.511	-0.00801
1141	-1.071		1140.79	-1.19872		-1.512	-0.00792
1142	-1.071		1142.39	-1.19941		-1.513	-0.00791
1144	-1.071		1143.99	-1.19934		-1.514	-0.00781
1146	-1.071		1145.59	-1.19969		-1.515	-0.00772
1147	-1.071		1147.19	-1.19949		-1.516	-0.00774
1149	-1.072		1148.79	-1.1996		-1.517	-0.00777
1150	-1.072		1150.39	-1.19957		-1.518	-0.00769
1152	-1.072		1151.99	-1.19978		-1.519	-0.00762
1154	-1.069		1153.59	-1.19948		-1.52	-0.00781
1155	-1.069		1155.19	-1.19956		-1.521	-0.00769
1157	-1.069		1156.79	-1.19989		-1.522	-0.00765
1158	-1.069		1158.39	-1.19987		-1.523	-0.00765
1160	-1.069		1159.99	-1.19993		-1.524	-0.00768
1162	-1.069		1161.59	-1.20008		-1.525	-0.0077
1163	-1.069		1163.19	-1.19976		-1.526	-0.00762
1165	-1.069		1164.79	-1.1989		-1.527	-0.00767
1166	-1.069		1166.39	-1.19938		-1.528	-0.00772
1168	-1.069		1167.99	-1.20019		-1.529	-0.00805
1170	-1.067		1169.59	-1.19999		-1.53	-0.00801
1171	-1.067		1171.19	-1.20008		-1.531	-0.00798
1173	-1.067		1172.79	-1.1997		-1.532	-0.00804
1174	-1.067		1174.39	-1.20016		-1.533	-0.00805
1176	-1.067		1175.99	-1.20005		-1.534	-0.00809
1178	-1.067		1177.59	-1.2003		-1.535	-0.00806
1179	-1.067		1179.19	-1.20022		-1.536	-0.00803
1181	-1.068		1180.79	-1.20034		-1.537	-0.00797
1182	-1.068		1182.39	-1.2002		-1.538	-0.00788
1184	-1.068		1183.99	-1.19995		-1.539	-0.00783
1186	-1.068		1185.59	-1.19962		-1.54	-0.00772
1187	-1.068		1187.19	-1.19974		-1.541	-0.00774
1189	-1.068		1188.79	-1.19892		-1.542	-0.00804
1190	-1.067		1190.39	-1.19877		-1.543	-0.00817
1192	-1.067		1191.99	-1.20007		-1.544	-0.00819
1194	-1.068		1193.59	-1.20023		-1.545	-0.00826
1195	-1.068		1195.19	-1.2004		-1.546	-0.00861
1197	-1.068		1196.79	-1.20031		-1.547	-0.00854
1198	-1.068		1198.39	-1.20008		-1.548	-0.00838
1200	-1.068		1199.99	-1.2006		-1.549	-0.00831
1202	-1.068		1201.59	-1.20124		-1.55	-0.00831
1203	-1.068		1203.19	-1.20123		-1.551	-0.00823
1205	-1.068		1204.79	-1.20031		-1.552	-0.00809
1206	-1.068		1206.39	-1.20084		-1.553	-0.00818
1208	-1.068		1207.99	-1.20097		-1.554	-0.00836
1210	-1.068		1209.59	-1.20077		-1.555	-0.00834
1211	-1.068		1211.19	-1.2021		-1.556	-0.00845
1213	-1.068		1212.79	-1.20114		-1.557	-0.00836
1214	-1.068		1214.39	-1.20124		-1.558	-0.00839
1216	-1.068		1215.99	-1.20155		-1.559	-0.00844
1218	-1.068		1217.59	-1.20145		-1.56	-0.00829
1219	-1.068		1219.19	-1.20122		-1.561	-0.00846
1221	-1.068		1220.79	-1.20153		-1.562	-0.00832
1222	-1.068		1222.39	-1.20186		-1.563	-0.00842
1224	-1.068		1223.99	-1.20206		-1.564	-0.00846
1226	-1.068		1225.59	-1.20195		-1.565	-0.00845
1227	-1.068		1227.19	-1.20172		-1.566	-0.00832
1229	-1.069		1228.79	-1.20196		-1.567	-0.00826
1230	-1.069		1230.39	-1.20165		-1.568	-0.00909
1232	-1.069		1231.99	-1.20161		-1.569	-0.00911
1234	-1.069		1233.59	-1.20141		-1.57	-0.00896
1235	-1.069		1235.19	-1.20178		-1.571	-0.00888
1237	-1.068		1236.79	-1.20143		-1.572	-0.0088
1238	-1.068		1238.39	-1.20142		-1.573	-0.0087
1240	-1.068		1239.99	-1.20145		-1.574	-0.00866
1242	-1.068		1241.59	-1.20216		-1.575	-0.00868
1243	-1.068		1243.19	-1.20193		-1.576	-0.00857
1245	-1.069		1244.79	-1.20152		-1.577	-0.00874
1246	-1.069		1246.39	-1.20203		-1.578	-0.00974
1248	-1.069		1247.99	-1.20235		-1.579	-0.01007
1250	-1.069		1249.59	-1.20261		-1.58	-0.0098
1251	-1.069		1251.19	-1.20222		-1.581	-0.00963
1253	-1.069		1252.79	-1.20244		-1.582	-0.00954
1254	-1.069		1254.39	-1.20203		-1.583	-0.0096
1256	-1.069		1255.99	-1.20212		-1.584	-0.00954
1258	-1.069		1257.59	-1.20265		-1.585	-0.00938
1259	-1.069		1259.19	-1.20202		-1.586	-0.00953
1261	-1.069		1260.79	-1.20216		-1.587	-0.00943
1262	-1.069		1262.39	-1.20237		-1.588	-0.00928
1264	-1.069		1263.99	-1.20238		-1.589	-0.00925
1266	-1.069		1265.59	-1.20217		-1.59	-0.00944
1267	-1.069		1267.19	-1.20235		-1.591	-0.00944
1269	-1.069		1268.79	-1.20226		-1.592	-0.00914
1270	-1.069		1270.39	-1.20254		-1.593	-0.00903
1272	-1.069		1271.99	-1.20222		-1.594	-0.00918
1274	-1.069		1273.59	-1.20269		-1.595	-0.00891
1275	-1.07		1275.19	-1.20184		-1.596	-0.0089
1277	-1.07		1276.79	-1.2021		-1.597	-0.00889
1278	-1.07		1278.39	-1.20236		-1.598	-0.00877
1280	-1.07		1279.99	-1.20252		-1.599	-0.00888
1282	-1.068		1281.59	-1.20215		-1.6	-0.0088
1283	-1.068		1283.19	-1.20268		-1.601	-0.00925
1285	-1.069		1284.79	-1.20243		-1.602	-0.00949
1286	-1.069		1286.39	-1.20247		-1.603	-0.00972
1288	-1.069		1287.99	-1.20229		-1.604	-0.0095
1290	-1.069		1289.59	-1.20298		-1.605	-0.00935
1291	-1.069		1291.19	-1.2026		-1.606	-0.00925
1293	-1.069		1292.79	-1.20241		-1.607	-0.00983
1294	-1.07		1294.39	-1.20254		-1.608	-0.00984
1296	-1.069		1295.99	-1.2029		-1.609	-0.00982
1298	-1.069		1297.59	-1.20258		-1.61	-0.00963
1299	-1.07		1299.19	-1.20076		-1.611	-0.00943
1301	-1.069		1300.79	-1.2005		-1.612	-0.0095
1302	-1.07		1302.39	-1.20005		-1.613	-0.01007
1304	-1.07		1303.99	-1.20133		-1.614	-0.00987
1306	-1.069		1305.59	-1.20201		-1.615	-0.00996
1307	-1.069		1307.19	-1.20219		-1.616	-0.00983
1309	-1.07		1308.79	-1.20242		-1.617	-0.00969
1310	-1.07		1310.39	-1.20267		-1.618	-0.00956
1312	-1.07		1311.99	-1.20279		-1.619	-0.0095
1314	-1.07		1313.59	-1.20272		-1.62	-0.00931
1315	-1.07		1315.19	-1.20295		-1.621	-0.00939
1317	-1.07		1316.79	-1.20345		-1.622	-0.00931
1318	-1.071		1318.39	-1.20283		-1.623	-0.0092
1320	-1.069		1319.99	-1.20287		-1.624	-0.00914
1322	-1.069		1321.59	-1.20274		-1.625	-0.00924
1323	-1.07		1323.19	-1.20363		-1.626	-0.00914
1325	-1.07		1324.79	-1.20329		-1.627	-0.00906
1326	-1.07		1326.39	-1.20326		-1.628	-0.00906
1328	-1.07		1327.99	-1.20392		-1.629	-0.00907
1330	-1.07		1329.59	-1.20275		-1.63	-0.00942
1331	-1.071		1331.19	-1.20303		-1.631	-0.00994
1333	-1.07		1332.79	-1.20317		-1.632	-0.00976
1334	-1.07		1334.39	-1.20341		-1.633	-0.00951
1336	-1.07		1335.99	-1.20429		-1.634	-0.00946
1338	-1.07		1337.59	-1.20343		-1.635	-0.00939
1339	-1.07		1339.19	-1.20403		-1.636	-0.0094
1341	-1.07		1340.79	-1.20268		-1.637	-0.0099
1342	-1.07		1342.39	-1.20292		-1.638	-0.00966
1344	-1.07		1343.99	-1.20265		-1.639	-0.0094
1346	-1.07		1345.59	-1.20207		-1.64	-0.00984
1347	-1.07		1347.19	-1.20247		-1.641	-0.01009
1349	-1.071		1348.79	-1.2025		-1.642	-0.01009
1350	-1.071		1350.39	-1.20195		-1.643	-0.01009
1352	-1.071		1351.99	-1.20268		-1.644	-0.01009
1354	-1.071		1353.59	-1.20242		-1.645	-0.01009
1355	-1.071		1355.19	-1.20246		-1.646	-0.01009
1357	-1.071		1356.79	-1.20246		-1.647	-0.01009
1358	-1.071		1358.39	-1.20293		-1.648	-0.01009
1360	-1.07		1359.99	-1.20328		-1.649	-0.01009
1362	-1.07		1361.59	-1.20344		-1.65	-0.01009
1363	-1.07		1363.19	-1.20255		-1.651	-0.01009
1365	-1.071		1364.79	-1.2029		-1.652	-0.01009
1366	-1.071		1366.39	-1.20321		-1.653	-0.01009
1368	-1.071		1367.99	-1.2026		-1.654	-0.01009
1370	-1.07		1369.59	-1.20282		-1.655	-0.01009
1371	-1.07		1371.19	-1.20306		-1.656	-0.01009
1373	-1.07		1372.79	-1.20303		-1.657	-0.01009
1374	-1.071		1374.39	-1.20269		-1.658	-0.01009
1376	-1.071		1375.99	-1.20338		-1.659	-0.01009
1378	-1.071		1377.59	-1.20334		-1.66	-0.01009
1379	-1.07		1379.19	-1.20307		-1.661	-0.01009
1381	-1.071		1380.79	-1.20326		-1.662	-0.01009
1382	-1.071		1382.39	-1.20334		-1.663	-0.01009
1384	-1.071		1383.99	-1.20311		-1.664	-0.01009
1386	-1.071		1385.59	-1.20368		-1.665	-0.01009
1387	-1.071		1387.19	-1.20351		-1.666	-0.01009
1389	-1.071		1388.79	-1.20364		-1.667	-0.01009
1390	-1.071		1390.39	-1.20343		-1.668	-0.01009
1392	-1.071		1391.99	-1.20351		-1.669	-0.01009
1394	-1.071		1393.59	-1.20345		-1.67	-0.01009
1395	-1.072		1395.19	-1.20347		-1.671	-0.01009
1397	-1.071		1396.79	-1.20384		-1.672	-0.01009
1398	-1.072		1398.39	-1.20348		-1.673	-0.01009
1400	-1.072		1399.99	-1.20215		-1.674	-0.01009
1402	-1.071		1401.59	-1.20191		-1.675	-0.01009
1403	-1.071		1403.19	-1.20172		-1.676	-0.01009
1405	-1.072		1404.79	-1.20227		-1.677	-0.01009
1406	-1.072		1406.39	-1.20257		-1.678	-0.01009
1408	-1.071		1407.99	-1.20183		-1.679	-0.01009
1410	-1.071		1409.59	-1.20208		-1.68	-0.01009
1411	-1.071		1411.19	-1.20205		-1.681	-0.01009
1413	-1.072		1412.79	-1.20236		-1.682	-0.01009
1414	-1.072		1414.39	-1.20289		-1.683	-0.01009
1416	-1.071		1415.99	-1.20275		-1.684	-0.01009
1418	-1.071		1417.59	-1.20244		-1.685	-0.01009
1419	-1.071		1419.19	-1.20277		-1.686	-0.01009
1421	-1.072		1420.79	-1.20218		-1.687	-0.01009
1422	-1.072		1422.39	-1.20266		-1.688	-0.01009
1424	-1.072		1423.99	-1.20251		-1.689	-0.01009
1426	-1.071		1425.59	-1.20245		-1.69	-0.01009
1427	-1.071		1427.19	-1.20324		-1.691	-0.01009
1429	-1.071		1428.79	-1.20279		-1.692	-0.01009
1430	-1.071		1430.39	-1.20248		-1.693	-0.01009
1432	-1.071		1431.99	-1.20262		-1.694	-0.01009
1434	-1.071		1433.59	-1.20239		-1.695	-0.01009
1435	-1.071		1435.19	-1.20249		-1.696	-0.01009
1437	-1.071		1436.79	-1.2025		-1.697	-0.01009
1438	-1.072		1438.39	-1.20299		-1.698	-0.01009
1440	-1.072		1439.99	-1.20294		-1.699	-0.01009
1442	-1.071		1441.59	-1.20266		-1.7	-0.01009
1443	-1.071		1443.19	-1.20304		-1.701	-0.01009
1445	-1.071		1444.79	-1.20278		-1.702	-0.01009
1446	-1.071		1446.39	-1.20295		-1.703	-0.01009
1448	-1.072		1447.99	-1.20292		-1.704	-0.01009
1450	-1.071		1449.59	-1.20312		-1.705	-0.01009
1451	-1.071		1451.19	-1.2032		-1.706	-0.01009
1453	-1.071		1452.79	-1.20373		-1.707	-0.01009
1454	-1.072		1454.39	-1.20362		-1.708	-0.01009
1456	-1.072		1455.99	-1.20339		-1.709	-0.01009
1458	-1.072		1457.59	-1.20337		-1.71	-0.01009
1459	-1.07		1459.19	-1.20351		-1.711	-0.01009
1461	-1.07		1460.79	-1.2033		-1.712	-0.01009
1462	-1.07		1462.39	-1.20348		-1.713	-0.01009
1464	-1.071		1463.99	-1.20368		-1.714	-0.01009
1466	-1.071		1465.59	-1.20357		-1.715	-0.01009
1467	-1.071		1467.19	-1.20384		-1.716	-0.01009
1469	-1.071		1468.79	-1.2039		-1.717	-0.01009
1470	-1.071		1470.39	-1.204		-1.718	-0.01009
1472	-1.071		1471.99	-1.20411		-1.719	-0.01009
1474	-1.071		1473.59	-1.20429		-1.72	-0.01009
1475	-1.071		1475.19	-1.20418		-1.721	-0.01009
1477	-1.072		1476.79	-1.20414		-1.722	-0.01009
1478	-1.072		1478.39	-1.20421		-1.723	-0.01009
1480	-1.072		1479.99	-1.2043		-1.724	-0.01009
1482	-1.071		1481.59	-1.20401		-1.725	-0.01009
1483	-1.07		1483.19	-1.20411		-1.726	-0.01009
1485	-1.071		1484.79	-1.20448		-1.727	-0.01009
1486	-1.071		1486.39	-1.20415		-1.728	-0.01009
1488	-1.071		1487.99	-1.20444		-1.729	-0.01009
1490	-1.071		1489.59	-1.20428		-1.73	-0.01009
1491	-1.071		1491.19	-1.20424		-1.731	-0.01009
1493	-1.072		1492.79	-1.20444		-1.732	-0.01009
1494	-1.071		1494.39	-1.20398		-1.733	-0.01009
1496	-1.072		1495.99	-1.20453		-1.734	-0.01009
1498	-1.072		1497.59	-1.2042		-1.735	-0.01009
1499	-1.072		1499.19	-1.2044		-1.736	-0.01009
1501	-1.072		1500.79	-1.20449		-1.737	-0.01009
1502	-1.071		1502.39	-1.20508		-1.738	-0.01009
1504	-1.071		1503.99	-1.20509		-1.739	-0.01009
1506	-1.071		1505.59	-1.2047		-1.74	-0.01009
1507	-1.071		1507.19	-1.20462		-1.741	-0.01009
1509	-1.071		1508.79	-1.20476		-1.742	-0.01009
1510	-1.07		1510.39	-1.2042		-1.743	-0.01009
1512	-1.071		1511.99	-1.20509		-1.744	-0.01009
1514	-1.071		1513.59	-1.20491		-1.745	-0.01009
1515	-1.07		1515.19	-1.20454		-1.746	-0.01009
1517	-1.07		1516.79	-1.20458		-1.747	-0.01009
1518	-1.071		1518.39	-1.20469		-1.748	-0.01009
1520	-1.071		1519.99	-1.20477		-1.749	-0.01009
1522	-1.071		1521.59	-1.20483		-1.75	-0.01009
1523	-1.07		1523.19	-1.20507		-1.751	-0.01009
1525	-1.071		1524.79	-1.20548		-1.752	-0.01009
1526	-1.071		1526.39	-1.20536		-1.753	-0.01009
1528	-1.071		1527.99	-1.20536		-1.754	-0.01009
1530	-1.071		1529.59	-1.20536		-1.755	-0.01009
1531	-1.07		1531.19	-1.20507		-1.756	-0.01009
1533	-1.069		1532.79	-1.20506		-1.757	-0.01009
1534	-1.069		1534.39	-1.20508		-1.758	-0.01009
1536	-1.069		1535.99	-1.20537		-1.759	-0.01009
1538	-1.069		1537.59	-1.20545		-1.76	-0.01009
1539	-1.069		1539.19	-1.20535		-1.761	-0.01009
1541	-1.069		1540.79	-1.20536		-1.762	-0.01009
1542	-1.069		1542.39	-1.20525		-1.763	-0.01009
1544	-1.069		1543.99	-1.20541		-1.764	-0.01009
1546	-1.069		1545.59	-1.20547		-1.765	-0.01009
1547	-1.07		1547.19	-1.20609		-1.766	-0.01009
1549	-1.07		1548.79	-1.20585		-1.767	-0.01009
1550	-1.07		1550.38	-1.20564		-1.768	-0.01009
1552	-1.07		1551.98	-1.20589		-1.769	-0.01009
1554	-1.069		1553.59	-1.20616		-1.77	-0.01009
1555	-1.068		1555.18	-1.20605		-1.771	-0.01009
1557	-1.068		1556.79	-1.20613		-1.772	-0.01009
1558	-1.068		1558.38	-1.20622		-1.773	-0.01009
1560	-1.068		1559.98	-1.20667		-1.774	-0.01009
1562	-1.069		1561.59	-1.20576		-1.775	-0.01009
1563	-1.068		1563.18	-1.20616		-1.776	-0.01009
1565	-1.069		1564.79	-1.20645		-1.777	-0.01009
1566	-1.069		1566.38	-1.20646		-1.778	-0.01009
1568	-1.069		1567.98	-1.20625		-1.779	-0.01009
1570	-1.069		1569.59	-1.20626		-1.78	-0.01009
1571	-1.069		1571.18	-1.20658		-1.781	-0.01009
1573	-1.069		1572.79	-1.20683		-1.782	-0.01009
1574	-1.069		1574.38	-1.2066		-1.783	-0.01009
1576	-1.069		1575.98	-1.20719		-1.784	-0.01009
1578	-1.069		1577.59	-1.20723		-1.785	-0.01009
1579	-1.069		1579.18	-1.20714		-1.786	-0.01009
1581	-1.069		1580.79	-1.20712		-1.787	-0.01009
1582	-1.069		1582.38	-1.20755		-1.788	-0.01009
1584	-1.069		1583.98	-1.20853		-1.789	-0.01009
1586	-1.069		1585.59	-1.20761		-1.79	-0.01009
1587	-1.069		1587.18	-1.2079		-1.791	-0.01009
1589	-1.069		1588.79	-1.20824		-1.792	-0.01009
1590	-1.069		1590.38	-1.20814		-1.793	-0.01009
1592	-1.069		1591.98	-1.20844		-1.794	-0.01009
1594	-1.07		1593.59	-1.20753		-1.795	-0.01009
1595	-1.069		1595.18	-1.20522		-1.796	-0.01009
1597	-1.069		1596.79	-1.20459		-1.797	-0.01009
1598	-1.069		1598.38	-1.20418		-1.798	-0.01009
1600	-1.069		1599.98	-1.20289		-1.799	-0.01009
1602	-1.07		1601.59	-1.2043
1603	-1.07		1603.18	-1.20413
1605	-1.07		1604.79	-1.20363
1606	-1.07		1606.38	-1.2038
1608	-1.07		1607.98	-1.20418
1610	-1.07		1609.59	-1.2043
1611	-1.07		1611.18	-1.20386
1613	-1.07		1612.79	-1.20396
1614	-1.069		1614.38	-1.20351
1616	-1.069		1615.98	-1.20348
1618	-1.069		1617.58	-1.20372
1619	-1.069		1619.18	-1.2041
1621	-1.069		1620.78	-1.20398
1622	-1.069		1622.38	-1.20406
1624	-1.069		1623.98	-1.20442
1626	-1.069		1625.58	-1.20453
1627	-1.069		1627.18	-1.20453
1629	-1.069		1628.78	-1.20465
1630	-1.069		1630.38	-1.20397
1632	-1.069		1631.98	-1.20434
1634	-1.069		1633.58	-1.20457
1635	-1.069		1635.18	-1.20449
1637	-1.069		1636.78	-1.20509
1638	-1.069		1638.38	-1.20492
1640	-1.069		1639.98	-1.20457
1642	-1.069		1641.58	-1.20459
1643	-1.069		1643.18	-1.20484
1645	-1.069		1644.78	-1.20488
1646	-1.069		1646.38	-1.2051
1648	-1.069		1647.98	-1.20498
1650	-1.069		1649.58	-1.20434
1651	-1.069		1651.18	-1.20451
1653	-1.069		1652.78	-1.20454
1654	-1.069		1654.38	-1.20494
1656	-1.069		1655.98	-1.20456
1658	-1.069		1657.58	-1.20477
1659	-1.069		1659.18	-1.20473
1661	-1.07		1660.78	-1.20526
1662	-1.07		1662.38	-1.20502
1664	-1.07		1663.98	-1.2046
1666	-1.07		1665.58	-1.20526
1667	-1.069		1667.18	-1.20543
1669	-1.069		1668.78	-1.20526
1670	-1.07		1670.38	-1.20466
1672	-1.07		1671.98	-1.2053
1674	-1.07		1673.58	-1.20532
1675	-1.07		1675.18	-1.20563
1677	-1.07		1676.78	-1.20543
1678	-1.07		1678.38	-1.20547
1680	-1.07		1679.98	-1.20523
1682	-1.07		1681.58	-1.20596
1683	-1.07		1683.18	-1.20587
1685	-1.07		1684.78	-1.20532
1686	-1.07		1686.38	-1.20528
1688	-1.07		1687.98	-1.20507
1690	-1.071		1689.58	-1.20425
1691	-1.071		1691.18	-1.20438
1693	-1.07		1692.78	-1.20415
1694	-1.071		1694.38	-1.20402
1696	-1.07		1695.98	-1.20432
1698	-1.069		1697.58	-1.2037
1699	-1.069		1699.18	-1.20436
1701	-1.07		1700.78	-1.20405
1702	-1.07		1702.38	-1.20463
1704	-1.07		1703.98	-1.2053
1706	-1.07		1705.58	-1.20575
1707	-1.07		1707.18	-1.20592
1709	-1.07		1708.78	-1.20685
1710	-1.071		1710.38	-1.20648
1712	-1.07		1711.98	-1.20631
1714	-1.07		1713.58	-1.20619
1715	-1.07		1715.18	-1.20624
1717	-1.07		1716.78	-1.2065
1718	-1.07		1718.38	-1.2064
1720	-1.07		1719.98	-1.2064
1722	-1.07		1721.58	-1.20664
1723	-1.071		1723.18	-1.20658
1725	-1.071		1724.78	-1.20664
1726	-1.071		1726.38	-1.20689
1728	-1.07		1727.98	-1.20722
1730	-1.07		1729.58	-1.20675
1731	-1.07		1731.18	-1.20715
1733	-1.07		1732.78	-1.20721
1734	-1.07		1734.38	-1.20692
1736	-1.07		1735.98	-1.20717
1738	-1.069		1737.58	-1.20691
1739	-1.069		1739.18	-1.20702
1741	-1.069		1740.78	-1.20717
1742	-1.069		1742.38	-1.2071
1744	-1.069		1743.98	-1.20731
1746	-1.069		1745.58	-1.20744
1747	-1.07		1747.18	-1.20743
1749	-1.07		1748.78	-1.20752
1750	-1.07		1750.38	-1.20701
1752	-1.07		1751.98	-1.20738
1754	-1.07		1753.58	-1.20702
1755	-1.07		1755.18	-1.20684
1757	-1.07		1756.78	-1.207
1758	-1.07		1758.38	-1.20717
1760	-1.07		1759.98	-1.20709
1762	-1.071		1761.58	-1.2072
1763	-1.07		1763.18	-1.20742
1765	-1.07		1764.78	-1.20736
1766	-1.07		1766.38	-1.20732
1768	-1.07		1767.98	-1.20739
1770	-1.07		1769.58	-1.20751
1771	-1.07		1771.18	-1.20821
1773	-1.07		1772.78	-1.20808
1774	-1.07		1774.38	-1.20848
1776	-1.071		1775.98	-1.20817
1778	-1.07		1777.58	-1.2083
1779	-1.07		1779.18	-1.20833
1781	-1.071		1780.78	-1.20803
1782	-1.071		1782.38	-1.20813
1784	-1.071		1783.98	-1.20811
1786	-1.071		1785.58	-1.20838
1787	-1.07		1787.18	-1.20878
1789	-1.07		1788.78	-1.20709
1790	-1.07		1790.38	-1.20627
1792	-1.07		1791.98	-1.20609
1794	-1.07		1793.58	-1.20588
1795	-1.07		1795.18	-1.20573
1797	-1.07		1796.78	-1.20675
1798	-1.069		1798.38	-1.20626
1800	-1.07		1799.98	-1.20651
1802	-1.068		1801.58	-1.20702
1803	-1.069		1803.18	-1.20677
1805	-1.069		1804.78	-1.20682
1806	-1.069		1806.38	-1.20669
1808	-1.069		1807.98	-1.20638
1810	-1.069		1809.58	-1.20709
1811	-1.069		1811.18	-1.20669
1813	-1.069		1812.78	-1.2071
1814	-1.069		1814.38	-1.20747
1816	-1.069		1815.98	-1.20724
1818	-1.069		1817.58	-1.20752
1819	-1.069		1819.18	-1.20727
1821	-1.069		1820.78	-1.20748
1822	-1.07		1822.38	-1.20735
1824	-1.07		1823.98	-1.20712
1826	-1.069		1825.58	-1.20707
1827	-1.069		1827.18	-1.20727
1829	-1.069		1828.78	-1.20742
1830	-1.069		1830.38	-1.20765
1832	-1.069		1831.98	-1.20765
1834	-1.069		1833.58	-1.20764
1835	-1.069		1835.18	-1.20771
1837	-1.069		1836.78	-1.20742
1838	-1.069		1838.38	-1.20726
1840	-1.069		1839.98	-1.20747
1842	-1.069		1841.58	-1.2078
1843	-1.069		1843.18	-1.20767
1845	-1.069		1844.78	-1.20801
1846	-1.069		1846.38	-1.20755
1848	-1.069		1847.98	-1.20799
1850	-1.069		1849.58	-1.20849
1851	-1.069		1851.18	-1.20876
1853	-1.069		1852.78	-1.20872
1854	-1.069		1854.38	-1.20842
1856	-1.069		1855.98	-1.20868
1858	-1.069		1857.58	-1.20886
1859	-1.069		1859.18	-1.2091
1861	-1.069		1860.78	-1.20926
1862	-1.07		1862.38	-1.20952
1864	-1.07		1863.98	-1.20977
1866	-1.07		1865.58	-1.20936
1867	-1.07		1867.18	-1.20983
1869	-1.07		1868.78	-1.21012
1870	-1.07		1870.38	-1.20974
1872	-1.07		1871.98	-1.20981
1874	-1.07		1873.58	-1.20954
1875	-1.07		1875.18	-1.20988
1877	-1.07		1876.78	-1.20974
1878	-1.069		1878.38	-1.20987
1880	-1.069		1879.98	-1.21002
1882	-1.069		1881.58	-1.21068
1883	-1.07		1883.18	-1.21059
1885	-1.07		1884.78	-1.21075
1886	-1.07		1886.38	-1.21062
1888	-1.07		1887.98	-1.21078
1890	-1.07		1889.58	-1.21042
1891	-1.07		1891.18	-1.21101
1893	-1.07		1892.78	-1.21079
1894	-1.07		1894.38	-1.21122
1896	-1.07		1895.98	-1.21095
1898	-1.07		1897.58	-1.2104
1899	-1.07		1899.18	-1.21106
1901	-1.07		1900.78	-1.21108
1902	-1.07		1902.38	-1.2111
1904	-1.07		1903.98	-1.21124
1906	-1.07		1905.58	-1.21166
1907	-1.07		1907.18	-1.21187
1909	-1.071		1908.78	-1.21167
1910	-1.07		1910.38	-1.21145
1912	-1.07		1911.98	-1.21122
1914	-1.07		1913.58	-1.21178
1915	-1.07		1915.18	-1.21227
1917	-1.07		1916.78	-1.21272
1918	-1.07		1918.38	-1.21047
1920	-1.071		1919.98	-1.21141
1922	-1.07		1921.58	-1.21125
1923	-1.071		1923.18	-1.21181
1925	-1.07		1924.78	-1.21239
1926	-1.068		1926.38	-1.21178
1928	-1.069		1927.98	-1.21169
1930	-1.069		1929.58	-1.21177
1931	-1.069		1931.18	-1.21225
1933	-1.069		1932.78	-1.21217
1934	-1.07		1934.38	-1.21297
1936	-1.069		1935.98	-1.21361
1938	-1.068		1937.58	-1.213
1939	-1.068		1939.18	-1.21319
1941	-1.068		1940.78	-1.21102
1942	-1.068		1942.38	-1.21003
1944	-1.068		1943.98	-1.20865
1946	-1.068		1945.58	-1.20947
1947	-1.069		1947.18	-1.20922
1949	-1.069		1948.78	-1.20928
1950	-1.069		1950.38	-1.20912
1952	-1.069		1951.98	-1.20921
1954	-1.069		1953.58	-1.21013
1955	-1.069		1955.18	-1.20947
1957	-1.069		1956.78	-1.20971
1958	-1.069		1958.38	-1.2099
1960	-1.069		1959.98	-1.20935
1962	-1.069		1961.58	-1.20977
1963	-1.069		1963.18	-1.2102
1965	-1.069		1964.78	-1.20943
1966	-1.069		1966.38	-1.21014
1968	-1.069		1967.98	-1.20932
1970	-1.069		1969.58	-1.21035
1971	-1.069		1971.18	-1.21033
1973	-1.069		1972.78	-1.21177
1974	-1.068		1974.38	-1.21093
1976	-1.069		1975.98	-1.21209
1978	-1.069		1977.58	-1.21139
1979	-1.069		1979.18	-1.21232
1981	-1.069		1980.78	-1.21267
1982	-1.069		1982.38	-1.21142
1984	-1.069		1983.98	-1.212
1986	-1.069		1985.58	-1.21175
1987	-1.069		1987.18	-1.21245
1989	-1.069		1988.78	-1.21307
1990	-1.069		1990.38	-1.21223
1992	-1.069		1991.98	-1.21232
1994	-1.069		1993.58	-1.21246
1995	-1.069		1995.18	-1.21276
1997	-1.069		1996.78	-1.21351
1998	-1.069		1998.38	-1.21291
2000	-1.069		1999.98	-1.2137
2002	-1.069		2001.58	-1.21267
2003	-1.069		2003.18	-1.21273
2005	-1.069		2004.78	-1.21186
2006	-1.069		2006.38	-1.2128
2008	-1.068		2007.98	-1.21262
2010	-1.069		2009.58	-1.21224
2011	-1.069		2011.18	-1.21167
2013	-1.069		2012.78	-1.21252
2014	-1.069		2014.38	-1.21387
2016	-1.068		2015.98	-1.21209
2018	-1.069		2017.58	-1.21311
2019	-1.069		2019.18	-1.21271
2021	-1.069		2020.78	-1.21249
2022	-1.069		2022.38	-1.21305
2024	-1.069		2023.98	-1.21332
2026	-1.069		2025.58	-1.21241
2027	-1.069		2027.18	-1.21369
2029	-1.069		2028.78	-1.2132
2030	-1.069		2030.38	-1.21374
2032	-1.069		2031.98	-1.21357
2034	-1.069		2033.58	-1.21445
2035	-1.07		2035.18	-1.21388
2037	-1.07		2036.78	-1.21192
2038	-1.07		2038.38	-1.2108
2040	-1.07		2039.98	-1.21066
2042	-1.07		2041.58	-1.2082
2043	-1.069		2043.18	-1.20848
2045	-1.069		2044.78	-1.20868
2046	-1.07		2046.38	-1.20842
2048	-1.069		2047.98	-1.20747
2050	-1.069		2049.58	-1.20622
2051	-1.069		2051.18	-1.20643
2053	-1.07		2052.78	-1.20661
2054	-1.07		2054.38	-1.20637
2056	-1.07		2055.98	-1.20653
2058	-1.07		2057.58	-1.20663
2059	-1.07		2059.18	-1.20705
2061	-1.07		2060.78	-1.20751
2062	-1.07		2062.38	-1.2068
2064	-1.07		2063.98	-1.20733
2066	-1.07		2065.58	-1.20743
2067	-1.07		2067.18	-1.20741
2069	-1.07		2068.78	-1.20708
2070	-1.07		2070.38	-1.20772
2072	-1.07		2071.98	-1.20783
2074	-1.071		2073.58	-1.20801
2075	-1.07		2075.18	-1.20819
2077	-1.071		2076.78	-1.20819
2078	-1.071		2078.38	-1.2085
2080	-1.071		2079.98	-1.20828
2082	-1.071		2081.58	-1.20833
2083	-1.071		2083.18	-1.20816
2085	-1.071		2084.78	-1.20783
2086	-1.071		2086.38	-1.20803
2088	-1.071		2087.98	-1.20805
2090	-1.071		2089.58	-1.20837
2091	-1.071		2091.18	-1.20884
2093	-1.07		2092.78	-1.20864
2094	-1.07		2094.38	-1.20844
2096	-1.07		2095.98	-1.20847
2098	-1.07		2097.58	-1.2082
2099	-1.07		2099.18	-1.20884
2101	-1.071		2100.78	-1.20888
2102	-1.07		2102.38	-1.20879
2104	-1.071		2103.98	-1.2084
2106	-1.071		2105.58	-1.20849
2107	-1.071		2107.18	-1.20909
2109	-1.071		2108.78	-1.20864
2110	-1.071		2110.38	-1.20901
2112	-1.072		2111.98	-1.20892
2114	-1.072		2113.58	-1.20847
2115	-1.072		2115.18	-1.20937
2117	-1.072		2116.78	-1.20904
2118	-1.073		2118.38	-1.20886
2120	-1.072		2119.98	-1.2094
2122	-1.073		2121.58	-1.20955
2123	-1.072		2123.18	-1.20975
2125	-1.073		2124.78	-1.20923
2126	-1.073		2126.38	-1.20968
2128	-1.073		2127.98	-1.20976
2130	-1.073		2129.58	-1.20933
2131	-1.073		2131.18	-1.20948
2133	-1.073		2132.78	-1.20997
2134	-1.073		2134.38	-1.21021
2136	-1.073		2135.98	-1.20969
2138	-1.074		2137.58	-1.21095
2139	-1.074		2139.18	-1.20844
2141	-1.074		2140.78	-1.2089
2142	-1.074		2142.38	-1.20933
2144	-1.074		2143.98	-1.20997
2146	-1.074		2145.58	-1.21055
2147	-1.074		2147.18	-1.21036
2149	-1.074		2148.78	-1.21024
2150	-1.074		2150.38	-1.21041
2152	-1.075		2151.98	-1.21053
2154	-1.075		2153.58	-1.21088
2155	-1.072		2155.18	-1.21157
2157	-1.073		2156.78	-1.21078
2158	-1.072		2158.39	-1.21106
2160	-1.072		2159.99	-1.21124
2162	-1.073		2161.59	-1.21113
2163	-1.072		2163.18	-1.21138
2165	-1.073		2164.78	-1.2113
2166	-1.073		2166.39	-1.21125
2168	-1.073		2167.99	-1.21126
2170	-1.073		2169.59	-1.2112
2171	-1.073		2171.18	-1.21213
2173	-1.073		2172.78	-1.21185
2174	-1.073		2174.39	-1.21166
2176	-1.073		2175.99	-1.21165
2178	-1.073		2177.59	-1.21237
2179	-1.073		2179.19	-1.21239
2181	-1.073		2180.79	-1.21216
2182	-1.073		2182.39	-1.21181
2184	-1.074		2183.99	-1.21197
2186	-1.074		2185.59	-1.21232
2187	-1.074		2187.19	-1.21187
2189	-1.074		2188.79	-1.21233
2190	-1.073		2190.39	-1.21265
2192	-1.073		2191.99	-1.21197
2194	-1.073		2193.59	-1.21224
2195	-1.073		2195.19	-1.21271
2197	-1.074		2196.79	-1.21213
2198	-1.074		2198.39	-1.21212
2200	-1.074		2199.99	-1.21244
2202	-1.074		2201.59	-1.21144
2203	-1.073		2203.19	-1.21248
2205	-1.073		2204.79	-1.21254
2206	-1.074		2206.39	-1.21287
2208	-1.073		2207.99	-1.21296
2210	-1.073		2209.59	-1.21313
2211	-1.074		2211.19	-1.21331
2213	-1.074		2212.79	-1.21269
2214	-1.074		2214.39	-1.21256
2216	-1.073		2215.99	-1.21261
2218	-1.073		2217.59	-1.21292
2219	-1.073		2219.19	-1.21241
2221	-1.073		2220.79	-1.21304
2222	-1.073		2222.39	-1.21275
2224	-1.073		2223.99	-1.21312
2226	-1.073		2225.59	-1.21072
2227	-1.073		2227.19	-1.21078
2229	-1.073		2228.79	-1.21073
2230	-1.073		2230.39	-1.21033
2232	-1.073		2231.99	-1.21007
2234	-1.073		2233.59	-1.21084
2235	-1.073		2235.19	-1.21028
2237	-1.073		2236.79	-1.21092
2238	-1.074		2238.39	-1.21109
2240	-1.073		2239.99	-1.21158
2242	-1.074		2241.59	-1.21056
2243	-1.074		2243.19	-1.21087
2245	-1.074		2244.79	-1.21085
2246	-1.074		2246.39	-1.21089
2248	-1.073		2247.99	-1.21023
2250	-1.074		2249.59	-1.21064
2251	-1.074		2251.19	-1.2104
2253	-1.074		2252.79	-1.21064
2254	-1.074		2254.39	-1.21065
2256	-1.074		2255.99	-1.21102
2258	-1.074		2257.59	-1.21148
2259	-1.074		2259.19	-1.21108
2261	-1.072		2260.79	-1.21206
2262	-1.072		2262.39	-1.21188
2264	-1.072		2263.99	-1.21147
2266	-1.073		2265.59	-1.21195
2267	-1.073		2267.19	-1.21209
2269	-1.073		2268.79	-1.21205
2270	-1.073		2270.39	-1.21212
2272	-1.073		2271.99	-1.21221
2274	-1.073		2273.59	-1.21182
2275	-1.072		2275.19	-1.21214
2277	-1.072		2276.79	-1.21229
2278	-1.073		2278.39	-1.21224
2280	-1.073		2279.99	-1.21251
2282	-1.073		2281.59	-1.21266
2283	-1.073		2283.19	-1.21241
2285	-1.073		2284.79	-1.21214
2286	-1.072		2286.39	-1.21282
2288	-1.073		2287.99	-1.21277
2290	-1.073		2289.59	-1.21304
2291	-1.073		2291.19	-1.21244
2293	-1.073		2292.79	-1.21298
2294	-1.073		2294.39	-1.21222
2296	-1.073		2295.99	-1.21311
2298	-1.073		2297.59	-1.21294
2299	-1.072		2299.19	-1.21287
2301	-1.073		2300.79	-1.21354
2302	-1.072		2302.39	-1.21296
2304	-1.068		2303.99	-1.21374
2306	-1.068		2305.59	-1.21271
2307	-1.068		2307.19	-1.21273
2309	-1.068		2308.79	-1.21252
2310	-1.068		2310.39	-1.21269
2312	-1.068		2311.99	-1.21275
2314	-1.068		2313.59	-1.21294
2315	-1.068		2315.19	-1.21248
2317	-1.068		2316.79	-1.21276
2318	-1.068		2318.39	-1.21346
2320	-1.068		2319.99	-1.21279
2322	-1.068		2321.59	-1.21365
2323	-1.068		2323.2	-1.21155
2325	-1.068		2324.8	-1.21171
2326	-1.068		2326.39	-1.21169
2328	-1.068		2327.99	-1.21155
2330	-1.069		2329.59	-1.2105
2331	-1.068		2331.2	-1.21039
2333	-1.068		2332.8	-1.21013
2334	-1.068		2334.39	-1.2113
2336	-1.069		2335.99	-1.21066
2338	-1.069		2337.59	-1.21077
2339	-1.069		2339.2	-1.21089
2341	-1.069		2340.8	-1.21076
2342	-1.069		2342.4	-1.21119
2344	-1.069		2344	-1.21095
2346	-1.069		2345.6	-1.21135
2347	-1.069		2347.2	-1.211
2349	-1.069		2348.8	-1.21115
2350	-1.069		2350.4	-1.21135
2352	-1.069		2352	-1.21119
2354	-1.069		2353.6	-1.21107
2355	-1.069		2355.2	-1.21098
2357	-1.069		2356.8	-1.21257
2358	-1.069		2358.4	-1.2121
2360	-1.069		2360	-1.21171
2362	-1.069		2361.6	-1.21179
2363	-1.069		2363.2	-1.21184
2365	-1.069		2364.8	-1.21235
2366	-1.069		2366.4	-1.21148
2368	-1.069		2368	-1.2125
2370	-1.069		2369.6	-1.21205
2371	-1.069		2371.2	-1.21197
2373	-1.069		2372.8	-1.21254
2374	-1.069		2374.4	-1.21265
2376	-1.069		2376	-1.21244
2378	-1.07		2377.6	-1.21274
2379	-1.07		2379.2	-1.21242
2381	-1.07		2380.8	-1.21307
2382	-1.07		2382.4	-1.21265
2384	-1.07		2384	-1.21367
2386	-1.07		2385.6	-1.21317
2387	-1.07		2387.2	-1.21364
2389	-1.068		2388.8	-1.21328
2390	-1.068		2390.4	-1.21307
2392	-1.069		2392	-1.21264
2394	-1.069		2393.6	-1.2135
2395	-1.069		2395.2	-1.21347
2397	-1.068		2396.8	-1.21362
2398	-1.069		2398.4	-1.21306
2400	-1.069		2400	-1.21296
2402	-1.069		2401.6	-1.213
2403	-1.069		2403.2	-1.21373
2405	-1.069		2404.8	-1.21355
2406	-1.069		2406.4	-1.21393
2408	-1.069		2408	-1.21423
2410	-1.069		2409.6	-1.21377
2411	-1.069		2411.2	-1.21469
2413	-1.068		2412.8	-1.21398
2414	-1.068		2414.4	-1.21417
2416	-1.068		2416	-1.21398
2418	-1.069		2417.6	-1.21452
2419	-1.069		2419.2	-1.21429
2421	-1.069		2420.8	-1.21468
2422	-1.069		2422.4	-1.21401
2424	-1.069		2424	-1.21416
2426	-1.069		2425.6	-1.21382
2427	-1.069		2427.2	-1.21494
2429	-1.069		2428.8	-1.21415
2430	-1.069		2430.4	-1.2149
2432	-1.069		2432	-1.21494
2434	-1.069		2433.6	-1.21507
2435	-1.069		2435.2	-1.21596
2437	-1.069		2436.8	-1.21403
2438	-1.069		2438.4	-1.21497
2440	-1.069		2440	-1.21436
2442	-1.069		2441.6	-1.21528
2443	-1.069		2443.2	-1.21472
2445	-1.069		2444.8	-1.21514
2446	-1.069		2446.4	-1.21519
2448	-1.069		2448	-1.21555
2450	-1.07		2449.6	-1.21569
2451	-1.07		2451.2	-1.21558
2453	-1.07		2452.8	-1.21599
2454	-1.069		2454.4	-1.217
2456	-1.07		2456	-1.21605
2458	-1.07		2457.6	-1.21619
2459	-1.07		2459.2	-1.21643
2461	-1.07		2460.8	-1.2171
2462	-1.07		2462.4	-1.21671
2464	-1.07		2464	-1.21691
2466	-1.069		2465.6	-1.21729
2467	-1.069		2467.2	-1.21736
2469	-1.069		2468.8	-1.21477
2470	-1.07		2470.4	-1.2131
2472	-1.07		2472	-1.21393
2474	-1.069		2473.6	-1.2132
2475	-1.07		2475.2	-1.21317
2477	-1.07		2476.8	-1.21302
2478	-1.07		2478.4	-1.21325
2480	-1.07		2480	-1.21391
2482	-1.07		2481.6	-1.21346
2483	-1.07		2483.2	-1.21324
2485	-1.07		2484.8	-1.21356
2486	-1.07		2486.41	-1.21303
2488	-1.07		2488.01	-1.21343
2490	-1.07		2489.61	-1.21391
2491	-1.07		2491.2	-1.21306
2493	-1.07		2492.8	-1.21403
2494	-1.07		2494.41	-1.21339
2496	-1.07		2496.01	-1.2133
2498	-1.069		2497.61	-1.21445
2499	-1.069		2499.2	-1.21508
2501	-1.069		2500.8	-1.21424
2502	-1.069		2502.41	-1.21344
2504	-1.069		2504.01	-1.214
2506	-1.069		2505.61	-1.21499
2507	-1.069		2507.21	-1.21457
2509	-1.069		2508.81	-1.21542
2510	-1.069		2510.41	-1.21413
2512	-1.069		2512.01	-1.21474
2514	-1.069		2513.61	-1.214
2515	-1.07		2515.21	-1.21442
2517	-1.07		2516.81	-1.21315
2518	-1.07		2518.41	-1.2136
2520	-1.069		2520.01	-1.21409
2522	-1.069		2521.61	-1.21345
2523	-1.069		2523.21	-1.2134
2525	-1.069		2524.81	-1.21408
2526	-1.069		2526.41	-1.2139
2528	-1.069		2528.01	-1.21406
2530	-1.069		2529.61	-1.2133
2531	-1.069		2531.21	-1.21323
2533	-1.069		2532.81	-1.21374
2534	-1.068		2534.41	-1.21402
2536	-1.069		2536.01	-1.21372
2538	-1.069		2537.61	-1.21373
2539	-1.069		2539.21	-1.21336
2541	-1.069		2540.81	-1.21365
2542	-1.069		2542.41	-1.21381
2544	-1.069		2544.01	-1.21315
2546	-1.069		2545.61	-1.21321
2547	-1.069		2547.21	-1.21365
2549	-1.07		2548.81	-1.21333
2550	-1.07		2550.41	-1.2133
2552	-1.069		2552.01	-1.21323
2554	-1.07		2553.61	-1.21392
2555	-1.07		2555.21	-1.21436
2557	-1.07		2556.81	-1.21438
2558	-1.07		2558.41	-1.21404
2560	-1.07		2560.01	-1.21365
2562	-1.07		2561.61	-1.21384
2563	-1.07		2563.21	-1.21396
2565	-1.07		2564.81	-1.21437
2566	-1.07		2566.41	-1.21457
2568	-1.07		2568.01	-1.21335
2570	-1.07		2569.61	-1.21477
2571	-1.07		2571.21	-1.2138
2573	-1.07		2572.81	-1.21381
2574	-1.07		2574.41	-1.21457
2576	-1.07		2576.01	-1.21427
2578	-1.07		2577.61	-1.21465
2579	-1.07		2579.21	-1.21449
2581	-1.07		2580.81	-1.21419
2582	-1.07		2582.41	-1.21446
2584	-1.07		2584.01	-1.21502
2586	-1.07		2585.61	-1.21472
2587	-1.07		2587.21	-1.21466
2589	-1.071		2588.81	-1.21552
2590	-1.071		2590.41	-1.21539
2592	-1.071		2592.01	-1.21535
2594	-1.071		2593.61	-1.21504
2595	-1.071		2595.21	-1.21534
2597	-1.071		2596.81	-1.21566
2598	-1.071		2598.41	-1.2152
2600	-1.071		2600.01	-1.21545
2602	-1.069		2601.61	-1.21676
2603	-1.069		2603.21	-1.21569
2605	-1.069		2604.81	-1.21572
2606	-1.069		2606.41	-1.21556
2608	-1.069		2608.01	-1.21552
2610	-1.07		2609.61	-1.21588
2611	-1.07		2611.21	-1.21565
2613	-1.07		2612.81	-1.21583
2614	-1.07		2614.41	-1.21634
2616	-1.069		2616.01	-1.21711
2618	-1.07		2617.61	-1.21576
2619	-1.07		2619.21	-1.21804
2621	-1.069		2620.81	-1.21684
2622	-1.069		2622.41	-1.21586
2624	-1.069		2624.01	-1.21664
2626	-1.069		2625.61	-1.21633
2627	-1.069		2627.21	-1.21692
2629	-1.069		2628.81	-1.21666
2630	-1.07		2630.41	-1.21663
2632	-1.069		2632.01	-1.21709
2634	-1.069		2633.61	-1.21738
2635	-1.069		2635.21	-1.21741
2637	-1.07		2636.81	-1.21635
2638	-1.07		2638.41	-1.21813
2640	-1.07		2640.01	-1.21702
2642	-1.069		2641.61	-1.2173
2643	-1.069		2643.21	-1.21779
2645	-1.07		2644.81	-1.21691
2646	-1.069		2646.41	-1.21752
2648	-1.07		2648.01	-1.21722
2650	-1.07		2649.61	-1.21718
2651	-1.07		2651.22	-1.21595
2653	-1.07		2652.82	-1.21651
2654	-1.07		2654.41	-1.216
2656	-1.07		2656.01	-1.21703
2658	-1.07		2657.61	-1.21694
2659	-1.07		2659.22	-1.21598
2661	-1.07		2660.82	-1.2164
2662	-1.07		2662.41	-1.21655
2664	-1.07		2664.01	-1.2161
2666	-1.07		2665.61	-1.21636
2667	-1.07		2667.22	-1.21631
2669	-1.07		2668.82	-1.21678
2670	-1.07		2670.42	-1.21681
2672	-1.07		2672.02	-1.21659
2674	-1.07		2673.62	-1.21678
2675	-1.07		2675.22	-1.21632
2677	-1.07		2676.82	-1.21667
2678	-1.07		2678.42	-1.21617
2680	-1.07		2680.02	-1.2173
2682	-1.07		2681.62	-1.21772
2683	-1.071		2683.22	-1.21855
2685	-1.07		2684.82	-1.21774
2686	-1.07		2686.42	-1.21676
2688	-1.07		2688.02	-1.21632
2690	-1.07		2689.62	-1.21651
2691	-1.07		2691.22	-1.217
2693	-1.07		2692.82	-1.21678
2694	-1.07		2694.42	-1.21667
2696	-1.07		2696.02	-1.21723
2698	-1.07		2697.62	-1.21643
2699	-1.07		2699.22	-1.21702
2701	-1.07		2700.82	-1.21697
2702	-1.07		2702.42	-1.21727
2704	-1.07		2704.02	-1.21746
2706	-1.07		2705.62	-1.21728
2707	-1.07		2707.22	-1.21698
2709	-1.07		2708.82	-1.21764
2710	-1.07		2710.42	-1.21773
2712	-1.07		2712.02	-1.21774
2714	-1.07		2713.62	-1.21771
2715	-1.07		2715.22	-1.21822
2717	-1.07		2716.82	-1.21732
2718	-1.07		2718.42	-1.21721
2720	-1.07		2720.02	-1.21763
2722	-1.07		2721.62	-1.21759
2723	-1.07		2723.22	-1.21784
2725	-1.07		2724.82	-1.21798
2726	-1.07		2726.42	-1.2172
2728	-1.07		2728.02	-1.21781
2730	-1.069		2729.62	-1.21768
2731	-1.068		2731.22	-1.21761
2733	-1.068		2732.82	-1.21864
2734	-1.068		2734.42	-1.21778
2736	-1.069		2736.02	-1.21908
2738	-1.069		2737.62	-1.21832
2739	-1.069		2739.22	-1.21816
2741	-1.069		2740.82	-1.21794
2742	-1.069		2742.42	-1.22054
2744	-1.069		2744.02	-1.21754
2746	-1.069		2745.62	-1.21889
2747	-1.069		2747.22	-1.21775
2749	-1.069		2748.82	-1.22007
2750	-1.069		2750.42	-1.21865
2752	-1.069		2752.02	-1.22001
2754	-1.069		2753.62	-1.21997
2755	-1.069		2755.22	-1.22027
2757	-1.069		2756.82	-1.22076
2758	-1.069		2758.42	-1.22087
2760	-1.069		2760.02	-1.22162
2762	-1.069		2761.62	-1.21953
2763	-1.069		2763.22	-1.22212
2765	-1.069		2764.82	-1.22282
2766	-1.069		2766.42	-1.22144
2768	-1.069		2768.02	-1.22238
2770	-1.069		2769.62	-1.22157
2771	-1.07		2771.22	-1.22133
2773	-1.069		2772.82	-1.21952
2774	-1.068		2774.42	-1.22028
2776	-1.068		2776.02	-1.2214
2778	-1.068		2777.62	-1.22013
2779	-1.069		2779.22	-1.219
2781	-1.068		2780.82	-1.21875
2782	-1.069		2782.42	-1.21831
2784	-1.069		2784.02	-1.2193
2786	-1.069		2785.62	-1.21937
2787	-1.069		2787.22	-1.22022
2789	-1.069		2788.82	-1.21951
2790	-1.069		2790.42	-1.21974
2792	-1.069		2792.02	-1.21982
2794	-1.069		2793.62	-1.2196
2795	-1.069		2795.22	-1.21969
2797	-1.069		2796.82	-1.2198
2798	-1.069		2798.42	-1.21957
2800	-1.069		2800.02	-1.21702
2802	-1.07		2801.62	-1.21754
2803	-1.069		2803.22	-1.2171
2805	-1.069		2804.82	-1.21748
2806	-1.069		2806.42	-1.21806
2808	-1.069		2808.02	-1.21791
2810	-1.069		2809.62	-1.21812
2811	-1.069		2811.22	-1.2187
2813	-1.069		2812.82	-1.21874
2814	-1.069		2814.43	-1.21928
2816	-1.069		2816.03	-1.21606
2818	-1.069		2817.62	-1.21573
2819	-1.069		2819.22	-1.21596
2821	-1.069		2820.82	-1.21604
2822	-1.069		2822.43	-1.21552
2824	-1.07		2824.03	-1.21513
2826	-1.07		2825.62	-1.2154
2827	-1.07		2827.22	-1.21549
2829	-1.07		2828.82	-1.21529
2830	-1.07		2830.43	-1.21522
2832	-1.069		2832.03	-1.21434
2834	-1.069		2833.63	-1.21433
2835	-1.07		2835.23	-1.21457
2837	-1.069		2836.83	-1.21401
2838	-1.069		2838.43	-1.21462
2840	-1.069		2840.03	-1.21448
2842	-1.069		2841.63	-1.2146
2843	-1.069		2843.23	-1.21454
2845	-1.07		2844.83	-1.21425
2846	-1.07		2846.43	-1.2146
2848	-1.07		2848.03	-1.21412
2850	-1.07		2849.63	-1.21475
2851	-1.07		2851.23	-1.21421
2853	-1.07		2852.83	-1.21416
2854	-1.07		2854.43	-1.21351
2856	-1.07		2856.03	-1.21422
2858	-1.07		2857.63	-1.21408
2859	-1.07		2859.23	-1.2143
2861	-1.07		2860.83	-1.21407
2862	-1.07		2862.43	-1.2137
2864	-1.07		2864.03	-1.21381
2866	-1.07		2865.63	-1.21443
2867	-1.07		2867.23	-1.21437
2869	-1.07		2868.83	-1.21431
2870	-1.07		2870.43	-1.21358
2872	-1.07		2872.03	-1.21426
2874	-1.07		2873.63	-1.21351
2875	-1.07		2875.23	-1.21394
2877	-1.07		2876.83	-1.21401
2878	-1.071		2878.43	-1.21375
2880	-1.071		2880.03	-1.21337
2882	-1.071		2881.63	-1.2139
2883	-1.071		2883.23	-1.21428
2885	-1.071		2884.83	-1.21337
2886	-1.071		2886.43	-1.21412
2888	-1.07		2888.03	-1.21379
2890	-1.07		2889.63	-1.21451
2891	-1.07		2891.23	-1.21448
2893	-1.07		2892.83	-1.21369
2894	-1.071		2894.43	-1.21452
2896	-1.071		2896.03	-1.21408
2898	-1.071		2897.63	-1.21395
2899	-1.071		2899.23	-1.21449
2901	-1.071		2900.83	-1.21468
2902	-1.071		2902.43	-1.21514
2904	-1.071		2904.03	-1.2153
2906	-1.071		2905.63	-1.21539
2907	-1.071		2907.23	-1.21509
2909	-1.071		2908.83	-1.2151
2910	-1.071		2910.43	-1.21452
2912	-1.071		2912.03	-1.21438
2914	-1.071		2913.63	-1.2146
2915	-1.071		2915.23	-1.21514
2917	-1.071		2916.83	-1.2149
2918	-1.071		2918.43	-1.21575
2920	-1.071		2920.03	-1.21597
2922	-1.071		2921.63	-1.21537
2923	-1.071		2923.23	-1.21581
2925	-1.071		2924.83	-1.21439
2926	-1.071		2926.43	-1.21409
2928	-1.072		2928.03	-1.2137
2930	-1.071		2929.63	-1.21428
2931	-1.071		2931.23	-1.21358
2933	-1.071		2932.83	-1.21348
2934	-1.071		2934.43	-1.21316
2936	-1.072		2936.03	-1.21299
2938	-1.072		2937.63	-1.21268
2939	-1.071		2939.23	-1.21305
2941	-1.07		2940.83	-1.2111
2942	-1.071		2942.43	-1.2109
2944	-1.071		2944.03	-1.21161
2946	-1.071		2945.63	-1.21068
2947	-1.071		2947.23	-1.21159
2949	-1.071		2948.83	-1.21173
2950	-1.071		2950.43	-1.21184
2952	-1.071		2952.03	-1.21155
2954	-1.071		2953.63	-1.21209
2955	-1.071		2955.23	-1.21175
2957	-1.07		2956.83	-1.21234
2958	-1.07		2958.43	-1.21209
2960	-1.07		2960.03	-1.21232
2962	-1.07		2961.63	-1.21251
2963	-1.071		2963.23	-1.21239
2965	-1.071		2964.83	-1.21207
2966	-1.071		2966.43	-1.21211
2968	-1.07		2968.03	-1.21275
2970	-1.07		2969.63	-1.2125
2971	-1.07		2971.23	-1.21276
2973	-1.07		2972.83	-1.21248
2974	-1.07		2974.43	-1.21283
2976	-1.07		2976.03	-1.21236
2978	-1.07		2977.64	-1.21294
2979	-1.07		2979.24	-1.21372
2981	-1.07		2980.84	-1.21299
2982	-1.071		2982.43	-1.21296
2984	-1.071		2984.03	-1.21304
2986	-1.07		2985.64	-1.21352
2987	-1.07		2987.24	-1.21353
2989	-1.07		2988.84	-1.21317
2990	-1.07		2990.43	-1.21334
2992	-1.071		2992.03	-1.21409
2994	-1.071		2993.64	-1.21385
2995	-1.071		2995.24	-1.21354
2997	-1.071		2996.84	-1.21406
2998	-1.071		2998.44	-1.21365
3000	-1.071		3000.04	-1.2139
3002	-1.071		3001.64	-1.21388
3003	-1.07		3003.24	-1.21368
3005	-1.07		3004.84	-1.21411
3006	-1.07		3006.44	-1.21406
3008	-1.07		3008.04	-1.21347
3010	-1.071		3009.64	-1.21399
3011	-1.07		3011.24	-1.21447
3013	-1.071		3012.84	-1.21365
3014	-1.071		3014.44	-1.21404
3016	-1.071		3016.04	-1.21366
3018	-1.071		3017.64	-1.21439
3019	-1.071		3019.24	-1.21416
3021	-1.071		3020.84	-1.21466
3022	-1.071		3022.44	-1.21453
3024	-1.069		3024.04	-1.21441
3026	-1.068		3025.64	-1.21464
3027	-1.069		3027.24	-1.21452
3029	-1.069		3028.84	-1.21425
3030	-1.069		3030.44	-1.21463
3032	-1.069		3032.04	-1.2148
3034	-1.069		3033.64	-1.21541
3035	-1.069		3035.24	-1.21534
3037	-1.069		3036.84	-1.21553
3038	-1.069		3038.44	-1.21586
3040	-1.069		3040.04	-1.21546
3042	-1.069		3041.64	-1.21639
3043	-1.069		3043.24	-1.21607
3045	-1.069		3044.84	-1.2165
3046	-1.069		3046.44	-1.21563
3048	-1.07		3048.04	-1.21674
3050	-1.07		3049.64	-1.21652
3051	-1.069		3051.24	-1.21619
3053	-1.069		3052.84	-1.21635
3054	-1.069		3054.44	-1.21618
3056	-1.07		3056.04	-1.2168
3058	-1.07		3057.64	-1.21643
3059	-1.069		3059.24	-1.21736
3061	-1.069		3060.84	-1.21636
3062	-1.069		3062.44	-1.21702
3064	-1.069		3064.04	-1.21701
3066	-1.069		3065.64	-1.21684
3067	-1.069		3067.24	-1.21773
3069	-1.07		3068.84	-1.21737
3070	-1.07		3070.44	-1.21598
3072	-1.07		3072.04	-1.21572
3074	-1.069		3073.64	-1.21419
3075	-1.069		3075.24	-1.21398
3077	-1.069		3076.84	-1.21358
3078	-1.069		3078.44	-1.21321
3080	-1.069		3080.04	-1.21345
3082	-1.069		3081.64	-1.21264
3083	-1.069		3083.24	-1.2132
3085	-1.069		3084.84	-1.21383
3086	-1.069		3086.44	-1.21352
3088	-1.069		3088.04	-1.21327
3090	-1.069		3089.64	-1.21379
3091	-1.069		3091.24	-1.21421
3093	-1.069		3092.84	-1.21454
3094	-1.069		3094.44	-1.21404
3096	-1.069		3096.04	-1.21421
3098	-1.069		3097.64	-1.21456
3099	-1.069		3099.24	-1.21371
3101	-1.069		3100.84	-1.21407
3102	-1.069		3102.44	-1.21419
3104	-1.069		3104.04	-1.21423
3106	-1.069		3105.64	-1.21441
3107	-1.069		3107.24	-1.21485
3109	-1.069		3108.84	-1.21595
3110	-1.069		3110.44	-1.21617
3112	-1.069		3112.04	-1.2161
3114	-1.07		3113.64	-1.21549
3115	-1.07		3115.24	-1.21534
3117	-1.07		3116.84	-1.21623
3118	-1.069		3118.44	-1.21584
3120	-1.07		3120.04	-1.21633
3122	-1.07		3121.64	-1.21573
3123	-1.07		3123.24	-1.21621
3125	-1.07		3124.84	-1.21566
3126	-1.07		3126.44	-1.21552
3128	-1.07		3128.04	-1.21604
3130	-1.07		3129.64	-1.21729
3131	-1.07		3131.24	-1.21514
3133	-1.07		3132.84	-1.21517
3134	-1.07		3134.44	-1.21626
3136	-1.07		3136.04	-1.21621
3138	-1.07		3137.64	-1.21558
3139	-1.07		3139.24	-1.21621
3141	-1.07		3140.84	-1.21587
3142	-1.07		3142.45	-1.21653
3144	-1.07		3144.05	-1.21644
3146	-1.07		3145.64	-1.21576
3147	-1.07		3147.24	-1.21588
3149	-1.07		3148.84	-1.21568
3150	-1.07		3150.45	-1.21576
3152	-1.07		3152.05	-1.21596
3154	-1.07		3153.64	-1.21614
3155	-1.07		3155.24	-1.21653
3157	-1.071		3156.84	-1.21742
3158	-1.07		3158.45	-1.21653
3160	-1.07		3160.05	-1.21699
3162	-1.07		3161.65	-1.21664
3163	-1.07		3163.25	-1.21652
3165	-1.07		3164.85	-1.21661
3166	-1.07		3166.45	-1.21653
3168	-1.07		3168.05	-1.2163
3170	-1.071		3169.65	-1.21611
3171	-1.071		3171.25	-1.21658
3173	-1.071		3172.85	-1.21631
3174	-1.071		3174.45	-1.21567
3176	-1.071		3176.05	-1.21638
3178	-1.071		3177.65	-1.21745
3179	-1.071		3179.25	-1.21723
3181	-1.07		3180.85	-1.21724
3182	-1.071		3182.45	-1.21691
3184	-1.071		3184.05	-1.2167
3186	-1.071		3185.65	-1.21649
3187	-1.071		3187.25	-1.21643
3189	-1.071		3188.85	-1.21636
3190	-1.071		3190.45	-1.21645
3192	-1.071		3192.05	-1.21712
3194	-1.071		3193.65	-1.21716
3195	-1.071		3195.25	-1.21654
3197	-1.071		3196.85	-1.21708
3198	-1.071		3198.45	-1.21645
3200	-1.071		3200.05	-1.21648
[truncated: 60,500 more rows]

## Sheet: Fig 4b
54	124.962	54	136.103	54	96.329	54	94.2125	54	107.403
53.9	118.782	53.9	130.648	53.9	97.8455	53.9	102.585	53.9	90.932
53.8	135.754	53.8	115.591	53.8	97.7235	53.8	84.459	53.8	101.086
53.7	123.611	53.7	128.042	53.7	103.855	53.7	88.2215	53.7	90.982
53.6	127.249	53.6	147.294	53.6	103.661	53.6	108.128	53.6	103.35
53.5	124.662	53.5	128.291	53.5	109.427	53.5	97.6645	53.5	119.327
53.4	118.564	53.4	128.641	53.4	92.6465	53.4	103.906	53.4	120.501
53.3	125.647	53.3	116.464	53.3	96.282	53.3	96.759	53.3	109.52
53.2	122.959	53.2	114.319	53.2	116.326	53.2	78.045	53.2	96.597
53.1	116.918	53.1	128.577	53.1	91.099	53.1	93.802	53.1	88.4825
53	124.579	53	115.841	53	123.156	53	113.467	53	104.584
52.9	129.13	52.9	134.561	52.9	117.329	52.9	107.49	52.9	97.6905
52.8	113.695	52.8	127.665	52.8	104.284	52.8	90.041	52.8	103.13
52.7	120.163	52.7	119.192	52.7	142.208	52.7	95.9255	52.7	104.94
52.6	127.931	52.6	131.825	52.6	123.73	52.6	91.5305	52.6	92.65
52.5	127.656	52.5	119.316	52.5	119.175	52.5	107.503	52.5	103.287
52.4	115.572	52.4	138.687	52.4	120.941	52.4	114.939	52.4	99.073
52.3	123.772	52.3	129.516	52.3	115.925	52.3	98.2535	52.3	92.5635
52.2	121.465	52.2	144.165	52.2	114.65	52.2	92.761	52.2	99.8595
52.1	118.1	52.1	123.316	52.1	124.118	52.1	93.4335	52.1	97.3015
52	114.689	52	117.291	52	106.736	52	88.7295	52	112.84
51.9	116.065	51.9	117.853	51.9	109.6	51.9	99.6475	51.9	109.829
51.8	118.561	51.8	140.142	51.8	106.89	51.8	89.6245	51.8	80.663
51.7	122.407	51.7	123.471	51.7	121.615	51.7	118.545	51.7	93.354
51.6	120.621	51.6	123.355	51.6	121.086	51.6	123.035	51.6	88.6215
51.5	128.161	51.5	132.618	51.5	110.888	51.5	103.418	51.5	86.1255
51.4	118.153	51.4	125.632	51.4	109.368	51.4	107.482	51.4	86.707
51.3	113.665	51.3	114.308	51.3	91.4975	51.3	91.3125	51.3	89.7855
51.2	109.772	51.2	135.981	51.2	97.5605	51.2	91.58	51.2	117.125
51.1	107.724	51.1	119.335	51.1	105.043	51.1	105.638	51.1	108.227
51	117.47	51	125.523	51	119.764	51	93.3945	51	97.2845
50.9	112.508	50.9	133.934	50.9	119.921	50.9	84.881	50.9	85.4005
50.8	126.707	50.8	123.08	50.8	102.117	50.8	95.15	50.8	95.5785
50.7	120.672	50.7	121.447	50.7	97.2545	50.7	93.178	50.7	95.9745
50.6	123.27	50.6	118.741	50.6	124.796	50.6	93.8315	50.6	105.117
50.5	121.439	50.5	120.066	50.5	94.565	50.5	90.634	50.5	104.995
50.4	119.919	50.4	126.588	50.4	126.644	50.4	106.082	50.4	111.603
50.3	135.533	50.3	117.387	50.3	117.088	50.3	113.956	50.3	102.791
50.2	124.94	50.2	124.407	50.2	108.816	50.2	97.533	50.2	110.376
50.1	114.751	50.1	113.868	50.1	109.609	50.1	91.551	50.1	100.301
50	114.517	50	117.239	50	125.492	50	90.521	50	95.8875
49.9	128.321	49.9	158.213	49.9	108.085	49.9	115.318	49.9	86.083
49.8	118.299	49.8	137.494	49.8	113.314	49.8	78.7595	49.8	105.772
49.7	113.229	49.7	122.813	49.7	117.203	49.7	73.8155	49.7	106.323
49.6	111.052	49.6	122.382	49.6	115.084	49.6	85.865	49.6	96.6805
49.5	117.854	49.5	111.437	49.5	97.796	49.5	112.991	49.5	111.859
49.4	112.127	49.4	110.011	49.4	107.201	49.4	96.8515	49.4	112.165
49.3	111.064	49.3	111.067	49.3	139.914	49.3	95.1245	49.3	102.484
49.2	105.553	49.2	107.617	49.2	129.21	49.2	81.3745	49.2	90.036
49.1	114.787	49.1	123.162	49.1	114.213	49.1	88.3185	49.1	101.489
49	119.043	49	121.279	49	94.9045	49	94.923	49	92.259
48.9	108.645	48.9	145.144	48.9	75.231	48.9	88.6245	48.9	102.876
48.8	124.682	48.8	126.79	48.8	96.995	48.8	83.3775	48.8	114.328
48.7	120.401	48.7	134.47	48.7	111.183	48.7	76.5725	48.7	111.293
48.6	109.9	48.6	128.096	48.6	126.022	48.6	88.9085	48.6	118.874
48.5	113.422	48.5	139.592	48.5	114.065	48.5	109.588	48.5	103.314
48.4	116.409	48.4	137.139	48.4	91.7155	48.4	83.123	48.4	95.5755
48.3	122.609	48.3	138.399	48.3	112.314	48.3	79.3875	48.3	85.2685
48.2	112.83	48.2	133.121	48.2	122.267	48.2	102.687	48.2	99.7345
48.1	110.562	48.1	127.681	48.1	118.352	48.1	97.0685	48.1	101.709
48	112.577	48	114.754	48	100.633	48	91.4555	48	103.784
47.9	118.909	47.9	132.697	47.9	103.353	47.9	98.013	47.9	93.454
47.8	109.784	47.8	126.487	47.8	101.217	47.8	94.1125	47.8	111.424
47.7	122.517	47.7	144.16	47.7	109.865	47.7	100.558	47.7	93.8265
47.6	120.347	47.6	115.549	47.6	118.519	47.6	79.3355	47.6	92.1285
47.5	106.827	47.5	132.211	47.5	97.523	47.5	93.0905	47.5	98.7555
47.4	107.572	47.4	118.638	47.4	95.963	47.4	90.5225	47.4	107.721
47.3	116.808	47.3	127.106	47.3	103.935	47.3	89.214	47.3	88.4345
47.2	111.127	47.2	124.909	47.2	110.653	47.2	91.1975	47.2	90.3455
47.1	107.152	47.1	96.07	47.1	119.556	47.1	83.917	47.1	105.126
47	108.395	47	116.894	47	82.1745	47	89.633	47	97.6095
46.9	99.9635	46.9	114.748	46.9	102.79	46.9	91.498	46.9	101.298
46.8	99.4345	46.8	112.374	46.8	90.5285	46.8	97.7215	46.8	99.886
46.7	114.255	46.7	117.388	46.7	122.347	46.7	89.303	46.7	88.82
46.6	108.742	46.6	108.939	46.6	123.299	46.6	97.5	46.6	93.531
46.5	105.775	46.5	107.279	46.5	94.208	46.5	98.4485	46.5	86.3525
46.4	109.028	46.4	112.51	46.4	97.0895	46.4	91.8765	46.4	93.605
46.3	101.887	46.3	100.516	46.3	110.471	46.3	83.302	46.3	94.081
46.2	101.636	46.2	116.219	46.2	121.618	46.2	73.2885	46.2	73.185
46.1	97.9895	46.1	104.903	46.1	101.198	46.1	79.837	46.1	89.319
46	91.9765	46	114.564	46	89.909	46	80.5295	46	123.71
45.9	101.665	45.9	139.24	45.9	96.1275	45.9	77.41	45.9	118.864
45.8	106.046	45.8	105.65	45.8	106.013	45.8	91.053	45.8	99.1105
45.7	102.159	45.7	112.299	45.7	106.044	45.7	81.396	45.7	102.061
45.6	102.663	45.6	147.083	45.6	97.9945	45.6	88.2175	45.6	88.8225
45.5	99.8845	45.5	123.737	45.5	106.816	45.5	72.261	45.5	99.002
45.4	95.301	45.4	124.927	45.4	103.672	45.4	65.03	45.4	86.047
45.3	114.219	45.3	111.08	45.3	94.914	45.3	101.478	45.3	90.453
45.2	111.418	45.2	122.016	45.2	107.388	45.2	87.8275	45.2	94.931
45.1	89.4925	45.1	108.737	45.1	100.345	45.1	91.508	45.1	97.7775
45	98.2905	45	83.947	45	95.6825	45	98.69	45	84.8155
44.9	102.869	44.9	107.621	44.9	87.0115	44.9	76.8615	44.9	63.195
44.8	87.644	44.8	92.98	44.8	101.165	44.8	76.666	44.8	94.8055
44.7	97.741	44.7	95.9025	44.7	87.7555	44.7	110.389	44.7	99.511
44.6	98.4915	44.6	106.2	44.6	109.868	44.6	92.8565	44.6	101.337
44.5	95.565	44.5	119.618	44.5	98.742	44.5	89.0145	44.5	78.574
44.4	96.099	44.4	118.654	44.4	86.9555	44.4	95.3765	44.4	92.619
44.3	102.96	44.3	99.351	44.3	89.588	44.3	103.297	44.3	91.8765
44.2	102.183	44.2	94.8475	44.2	98.9475	44.2	105.686	44.2	92.0815
44.1	101.976	44.1	115.2	44.1	113.785	44.1	92.269	44.1	80.441
44	104.862	44	99.802	44	100.482	44	84.1605	44	97.9625
43.9	109.631	43.9	95.5825	43.9	77.476	43.9	96.177	43.9	79.395
43.8	104.569	43.8	101.93	43.8	102.494	43.8	83.5825	43.8	96.4615
43.7	99.984	43.7	98.8545	43.7	83.6895	43.7	96.55	43.7	105.481
43.6	92.1205	43.6	116.284	43.6	103.516	43.6	81.133	43.6	76.4205
43.5	95.992	43.5	130.052	43.5	100.444	43.5	82.741	43.5	84.3775
43.4	93.846	43.4	127.225	43.4	88.3465	43.4	79.621	43.4	84.22
43.3	89.9025	43.3	122.169	43.3	98.85	43.3	76.596	43.3	89.2475
43.2	93.0185	43.2	131.277	43.2	78.9805	43.2	91.319	43.2	87.88
43.1	96.575	43.1	114.967	43.1	73.7095	43.1	113.207	43.1	107.543
43	96.258	43	111.953	43	88.021	43	103.528	43	102.953
42.9	101.254	42.9	113.034	42.9	95.962	42.9	81.9825	42.9	76.394
42.8	88.964	42.8	116.284	42.8	94.381	42.8	94.599	42.8	92.0175
42.7	93.4095	42.7	120.99	42.7	91.7575	42.7	74.6645	42.7	103.73
42.6	93.3145	42.6	131.424	42.6	75.702	42.6	66.7335	42.6	98.0705
42.5	89.1615	42.5	130.451	42.5	99.321	42.5	92.8015	42.5	91.8205
[truncated: 215 more rows]

## Sheet: Fig 4c
545	377.177		545	504.287		545	563.77		545	399.623		545	288.06
[truncated: 240 more rows]

[truncated: 4 more sheets: Fig 4d, Fig 5d, Fig 5e, Fig 5f]
